# Supplementary material for: Characterization of the public transit air microbiome and resistome reveals geographical specificity
Source: Microbiome. 2021 May 26;9:112. doi: 10.1186/s40168-021-01044-7 (PMC8157753; doi:10.1186/s40168-021-01044-7)
Supplement: Supplementary file 1 — Additional file 1: Table S1. Statistical significance of fixed factors selected in determining its roles in microbial diversity and community structure. [file 40168_2021_1044_MOESM1_ESM.xlsx]

## Sheet: Alpha - Overall
Additional File 1: Table S1. Statistical significance of fixed factors selected in determining its roles in microbial diversity and community structure.
Fixed factor	Shannon diversitya		Mircobial richnessa
	P-value	Marginal R2	P-value	Marginal R2
City	2.3 × 10-26	0.557507	5.5 × 10-25	0.564406
Indoor/outdoor air	0.02537	0.0116439	1.0 × 10-4	0.0757107
Number of connections	0.06479	0.00495973	0.04992	0.0067392
Ground level	0.1831	0.00447127	0.6167	0.000448263
Julian day	0.2453	0.002292	0.6293	0.000372028
aStatistically significant (p ≤ 0.05) results in bold.

## Sheet: Alpha- Pairwise
Comparison (Shannon diversity)	Estimated marginal meansa	Standard error	dfb	T-ratio	P-valuec
Denver - Hong_Kong	-0.6973	0.0947	116.0	-7.364	4.21 × 10-10
Denver - London	-0.7230	0.1965	270.3	-3.68	0.0038
Denver - New_York	-1.0249	0.0946	79.9	-10.836	0
Denver - Oslo	-0.2479	0.0841	49.4	-2.948	0.0521
Denver - Stockholm	0.1717	0.3596	233.5	0.477	0.9969
Hong_Kong - London	-0.0257	0.141	269.2	-0.183	0.999972
Hong_Kong - New_York	-0.3276	0.0942	240.5	-3.476	0.0079
Hong_Kong - Oslo	0.4494	0.0795	191.9	5.653	8.39 × 10-7
Hong_Kong - Stockholm	0.8689	0.3038	225.9	2.860	0.052
London - New_York	-0.3019	0.1982	243.8	-1.523	0.6498
London - Oslo	0.4751	0.1871	247.5	2.539	0.1169
London - Stockholm	0.8947	0.1956	261.9	4.575	1.06 × 10-4
New_York - Oslo	0.7770	0.0733	133.4	10.6	1.27 × 10-13
New_York - Stockholm	1.1965	0.3647	219.4	3.280	0.0151
Oslo - Stockholm	0.4195	0.3553	220.4	1.181	0.8457
aResults are averaged over the levels of: Indoor_outdoor, Ground
bDegrees-of-freedom method: Kenward-Roger
cP-value adjustment: Tukey method for comparing a family of 6 estimates
Comparison (Richness)	Estimated marginal meansa	Standard error	dfb	T-ratio	P-valuec
Denver - Hong_Kong	-6.235	0.847	120.4	-7.362	3.66 × 10-10
Denver - London	-3.558	1.644	269.5	-2.164	0.2582
Denver - New_York	-4.479	0.859	87.4	-5.214	1.78 × 10-5
Denver - Oslo	0.952	0.785	63.1	1.214	0.8284
Denver - Stockholm	2.783	2.938	232.8	0.947	0.9337
Hong_Kong - London	2.677	1.177	268.8	2.274	0.2083
Hong_Kong - New_York	1.756	0.804	223.6	2.183	0.2498
Hong_Kong - Oslo	7.187	0.691	174.4	10.398	0
Hong_Kong - Stockholm	9.017	2.472	225.0	3.647	0.0044
London - New_York	-0.921	1.625	247.4	-0.567	0.993
London - Oslo	4.510	1.538	251.8	2.933	0.0421
London - Stockholm	6.340	1.618	264.2	3.918	0.0016
New_York - Oslo	5.432	0.647	123.3	8.389	1.60 × 10-12
New_York - Stockholm	7.262	2.96	216.8	2.453	0.143
Oslo - Stockholm	1.830	2.885	217.9	0.634	0.9883
aResults are averaged over the levels of: Indoor_outdoor, Ground
bDegrees-of-freedom method: Kenward-Roger
cP-value adjustment: Tukey method for comparing a family of 6 estimates

## Sheet: Beta
Adonis.II test
	MetaPhlAn (Species level)a						HUMAnN2 (Gene family)a						ShortBRED (Protein family)a
	Bray-Curtis			Binary Jaccard			Bray-Curtis			Binary Jaccard			Bray-Curtis			Binary Jaccard
Factors	P-value	F-value	R2	P-value	F-value	R2	P-value	F-value	R2	P-value	F-value	R2	P-value	F-value	R2	P-value	F-value	R2
City	0.005	9.8712	0.231107	0.005	7.6968	0.169182	0.005	8.7312	0.193692	0.005	7.2424	0.171332	0.02	2.6037	0.070324	0.005	2.1843	0.0624863
Julian day	0.92	0.5593	0.00239312	0.945	0.6841	0.00300632	0.935	0.7249	0.00321676	0.715	0.9907	0.00469046	0.045	2.051	0.0110793	0.485	1.0874	0.00622241
Number of connections	0.965	0.7857	0.00336476	1	0.6648	0.00291429	0.98	0.9389	0.00416551	0.93	1.194	0.00564702	0.91	0.8622	0.00465679	0.875	0.9697	0.00554873
Indoor/outdoor	0.25	3.0387	0.0130092	0.465	2.1325	0.00938708	0.33	2.3547	0.0104545	0.405	1.7795	0.00841598	0.46	1.3998	0.00756081	0.055	2.3355	0.0133641
Ground level	0.805	1.3026	0.00557795	0.93	1.1601	0.00509234	0.845	1.2339	0.00547241	0.435	1.7798	0.00842437	0.79	1.0542	0.00569163	0.685	1.2071	0.00690605
Latitude	0.545	1.8861	0.00807453	0.94	1.0221	0.0044788	0.115	3.1892	0.014142	0.425	1.7665	0.00835725	0.315	1.6793	0.00907427	0.21	1.7543	0.0100388
City:Locationb	1	1.2176	0.302343	1	1.3313	0.345297	1	1.2663	0.325854	1	1.2546	0.350207	1	1.0336	0.329423	1	1.0601	0.357873
City:Julian dayb	0.575	0.9505	0.016275	0.38	1.0545	0.0185287	0.065	1.3969	0.0309907	0.01	1.4634	0.0346205	0.315	1.0504	0.0226954	0.07	1.1425	0.0326851
City:Latitudeb	0.97	0.336	0.00287894	0.735	0.7125	0.00625805	0.465	0.9536	0.0084538	0.585	0.8995	0.00850828	0.375	1.0514	0.0113574	0.69	0.9288	0.0106295
aStatistically significant (p ≤ 0.05) results in bold.
bTesting for interaction effects of two factors.
