# Supplementary material for: Characterization of the public transit air microbiome and resistome reveals geographical specificity
Source: Microbiome. 2021 May 26;9:112. doi: 10.1186/s40168-021-01044-7 (PMC8157753; doi:10.1186/s40168-021-01044-7)
Supplement: Supplementary file 3 — Additional file 3: Table S2. Contributional diversity of geographically specific core pathways. [file 40168_2021_1044_MOESM3_ESM.xlsx]

## Sheet: contributional_diversity_core_p
Additional File 3: Table S2. Contributional diversity of geographically specific core pathways.
Pathway	City	Gini Simpson	Bray-Curtis	Within-sample diversity	Between-sample diversity	Contributional diversity grouping
COA-PWY: coenzyme A biosynthesis I	Denver	0.134046	0.619371	low	high	Simple Variable
HEME-BIOSYNTHESIS-II: heme biosynthesis I (aerobic)	Denver	0.359368	0.913439	low	high	Simple Variable
HISDEG-PWY: L-histidine degradation I	Denver	0.402466	0.686941	low	high	Simple Variable
NONMEVIPP-PWY: methylerythritol phosphate pathway I	Denver	0.0845414	0.637318	low	high	Simple Variable
PANTO-PWY: phosphopantothenate biosynthesis I	Denver	0.478384	0.820115	low	high	Simple Variable
PWY-2942: L-lysine biosynthesis III	Denver	0.349679	0.723577	low	high	Simple Variable
PWY-5005: biotin biosynthesis II	Denver	0	0.522713	low	high	Simple Variable
PWY-5188: tetrapyrrole biosynthesis I (from glutamate)	Denver	0.477886	0.801322	low	high	Simple Variable
PWY-6270: isoprene biosynthesis I	Denver	0.034515	0.660062	low	high	Simple Variable
PWY-6897: thiamin salvage II	Denver	0.0969602	0.593256	low	high	Simple Variable
PWY-7357: thiamin formation from pyrithiamine and oxythiamine (yeast)	Denver	0.104603	0.627945	low	high	Simple Variable
PWY-7560: methylerythritol phosphate pathway II	Denver	0.0346739	0.657859	low	high	Simple Variable
DAPLYSINESYN-PWY: L-lysine biosynthesis I	Denver	0.0813701	0.529793	low	high	Simple Variable
PWY-5097: L-lysine biosynthesis VI	Denver	0.162525	0.613188	low	high	Simple Variable
PWY0-166: superpathway of pyrimidine deoxyribonucleotides de novo biosynthesis (E. coli)	Denver	0.214846	0.684659	low	high	Simple Variable
HISDEG-PWY: L-histidine degradation I	Hong Kong	0.359514	0.387069	low	low	Simple Conserved
LACTOSECAT-PWY: lactose and galactose degradation I	Hong Kong	0.373497	0.63677	low	high	Simple Variable
PWY-5005: biotin biosynthesis II	Hong Kong	0	0.371317	low	low	Simple Conserved
PWY-6147: 6-hydroxymethyl-dihydropterin diphosphate biosynthesis I	Hong Kong	0.458642	0.298615	low	low	Simple Conserved
PWY-6803: phosphatidylcholine acyl editing	Hong Kong	0.0245594	0.252532	low	low	Simple Conserved
PWY-6837: fatty acid beta-oxidation V (unsaturated, odd number, di-isomerase-dependent)	Hong Kong	0.000580027	0.258681	low	low	Simple Conserved
PWY-6897: thiamin salvage II	Hong Kong	0.01247	0.236695	low	low	Simple Conserved
PWY-7357: thiamin formation from pyrithiamine and oxythiamine (yeast)	Hong Kong	0.160225	0.285221	low	low	Simple Conserved
PWY66-367: ketogenesis	Hong Kong	0	0.232885	low	low	Simple Conserved
NAGLIPASYN-PWY: lipid IVA biosynthesis	Hong Kong	0.0366843	0.245152	low	low	Simple Conserved
PHOSLIPSYN-PWY: superpathway of phospholipid biosynthesis I (bacteria)	Hong Kong	0.00106986	0.222704	low	low	Simple Conserved
PWY66-375: leukotriene biosynthesis	Hong Kong	0	0.326939	low	low	Simple Conserved
COA-PWY: coenzyme A biosynthesis I	London	0.343086	0.336585	low	low	Simple Conserved
FAO-PWY: fatty acid &beta;-oxidation I	London	0.577066	0.301847	high	low	Complex Conserved
GLUTORN-PWY: L-ornithine biosynthesis	London	0.656789	0.403795	high	low	Complex Conserved
HEMESYN2-PWY: heme biosynthesis II (anaerobic)	London	0.618228	0.444684	high	low	Complex Conserved
HISDEG-PWY: L-histidine degradation I	London	0.449196	0.255398	low	low	Simple Conserved
ILEUDEG-PWY: L-isoleucine degradation I	London	0	0.248711	low	low	Simple Conserved
LACTOSECAT-PWY: lactose and galactose degradation I	London	0.478507	0.682172	low	high	Simple Variable
LEU-DEG2-PWY: L-leucine degradation I	London	0	0.210831	low	low	Simple Conserved
PANTO-PWY: phosphopantothenate biosynthesis I	London	0.623564	0.306285	high	low	Complex Conserved
PEPTIDOGLYCANSYN-PWY: peptidoglycan biosynthesis I (meso-diaminopimelate containing)	London	0.371152	0.395657	low	low	Simple Conserved
PWY-2942: L-lysine biosynthesis III	London	0.63151	0.286148	high	low	Complex Conserved
PWY-3841: folate transformations II	London	0.553918	0.264138	high	low	Complex Conserved
PWY-4242: pantothenate and coenzyme A biosynthesis III	London	0.077924	0.24687	low	low	Simple Conserved
PWY-5005: biotin biosynthesis II	London	0	0.290206	low	low	Simple Conserved
PWY-5104: L-isoleucine biosynthesis IV	London	0.515172	0.301435	high	low	Complex Conserved
PWY-5136: fatty acid &beta;-oxidation II (peroxisome)	London	0.445489	0.262028	low	low	Simple Conserved
PWY-5138: unsaturated, even numbered fatty acid &beta;-oxidation	London	0.577762	0.353369	high	low	Complex Conserved
PWY-5188: tetrapyrrole biosynthesis I (from glutamate)	London	0.606467	0.329323	high	low	Complex Conserved
PWY-6270: isoprene biosynthesis I	London	0	0.202073	low	low	Simple Conserved
PWY-6385: peptidoglycan biosynthesis III (mycobacteria)	London	0.210517	0.33279	low	low	Simple Conserved
PWY-6386: UDP-N-acetylmuramoyl-pentapeptide biosynthesis II (lysine-containing)	London	0.474343	0.548976	low	high	Simple Variable
PWY-6387: UDP-N-acetylmuramoyl-pentapeptide biosynthesis I (meso-diaminopimelate containing)	London	0.434482	0.484229	low	low	Simple Conserved
PWY-6803: phosphatidylcholine acyl editing	London	0.0508024	0.264686	low	low	Simple Conserved
PWY-6837: fatty acid beta-oxidation V (unsaturated, odd number, di-isomerase-dependent)	London	0	0.25893	low	low	Simple Conserved
PWY-6897: thiamin salvage II	London	0.00244937	0.187909	low	low	Simple Conserved
PWY-7007: methyl ketone biosynthesis	London	0	0.243992	low	low	Simple Conserved
PWY-7288: fatty acid &beta;-oxidation (peroxisome, yeast)	London	0.0350249	0.276184	low	low	Simple Conserved
PWY-7357: thiamin formation from pyrithiamine and oxythiamine (yeast)	London	0.300818	0.251841	low	low	Simple Conserved
PWY0-1586: peptidoglycan maturation (meso-diaminopimelate containing)	London	0.537124	0.58877	high	high	Complex Variable
PWY0-162: superpathway of pyrimidine ribonucleotides de novo biosynthesis	London	0.217777	0.29473	low	low	Simple Conserved
PWY66-367: ketogenesis	London	0	0.202902	low	low	Simple Conserved
PWY66-391: fatty acid &beta;-oxidation VI (peroxisome)	London	0	0.241539	low	low	Simple Conserved
PYRIDOXSYN-PWY: pyridoxal 5'-phosphate biosynthesis I	London	0.384788	0.50298	low	high	Simple Variable
UDPNAGSYN-PWY: UDP-N-acetyl-D-glucosamine biosynthesis I	London	0.572334	0.247235	high	low	Complex Conserved
ARGSYNBSUB-PWY: L-arginine biosynthesis II (acetyl cycle)	London	0.35945	0.430926	low	low	Simple Conserved
PWY-4702: phytate degradation I	London	0	0.225492	low	low	Simple Conserved
PWY-6703: preQ0 biosynthesis	London	0.541789	0.661156	high	high	Complex Variable
NAGLIPASYN-PWY: lipid IVA biosynthesis	London	0.373464	0.46222	low	low	Simple Conserved
PHOSLIPSYN-PWY: superpathway of phospholipid biosynthesis I (bacteria)	London	0	0.200459	low	low	Simple Conserved
PWY-5154: L-arginine biosynthesis III (via N-acetyl-L-citrulline)	London	0.202779	0.298776	low	low	Simple Conserved
PWY-5667: CDP-diacylglycerol biosynthesis I	London	0.37278	0.417915	low	low	Simple Conserved
PWY-6163: chorismate biosynthesis from 3-dehydroquinate	London	0.333021	0.580173	low	high	Simple Variable
PWY-6168: flavin biosynthesis III (fungi)	London	0.12903	0.353002	low	low	Simple Conserved
PWY-7400: L-arginine biosynthesis IV (archaebacteria)	London	0.409315	0.353489	low	low	Simple Conserved
PWY0-1319: CDP-diacylglycerol biosynthesis II	London	0.391791	0.427288	low	low	Simple Conserved
PWY4FS-7: phosphatidylglycerol biosynthesis I (plastidic)	London	0.0131004	0.197405	low	low	Simple Conserved
PWY4FS-8: phosphatidylglycerol biosynthesis II (non-plastidic)	London	0.0131004	0.197405	low	low	Simple Conserved
NAGLIPASYN-PWY: lipid IVA biosynthesis	New York	0.328748	0.61443	low	high	Simple Variable
PWY-4242: pantothenate and coenzyme A biosynthesis III	New York	0.0412832	0.289587	low	low	Simple Conserved
PWY-5005: biotin biosynthesis II	New York	0	0.29016	low	low	Simple Conserved
PWY-6147: 6-hydroxymethyl-dihydropterin diphosphate biosynthesis I	New York	0.31351	0.409616	low	low	Simple Conserved
PWY-621: sucrose degradation III (sucrose invertase)	New York	0.310668	0.651374	low	high	Simple Variable
PWY-6270: isoprene biosynthesis I	New York	0	0.271225	low	low	Simple Conserved
PWY-6519: 8-amino-7-oxononanoate biosynthesis I	New York	0.040157	0.469523	low	low	Simple Conserved
PWY-6803: phosphatidylcholine acyl editing	New York	0.146128	0.38416	low	low	Simple Conserved
PWY-6897: thiamin salvage II	New York	0.0245269	0.292599	low	low	Simple Conserved
PWY-7007: methyl ketone biosynthesis	New York	0	0.226051	low	low	Simple Conserved
PWY-7288: fatty acid &beta;-oxidation (peroxisome, yeast)	New York	0	0.247707	low	low	Simple Conserved
PWY-7357: thiamin formation from pyrithiamine and oxythiamine (yeast)	New York	0.209543	0.35495	low	low	Simple Conserved
PWY-7539: 6-hydroxymethyl-dihydropterin diphosphate biosynthesis III (Chlamydia)	New York	0.033965	0.363685	low	low	Simple Conserved
PWY66-367: ketogenesis	New York	0	0.286223	low	low	Simple Conserved
PWY66-391: fatty acid &beta;-oxidation VI (peroxisome)	New York	0	0.216736	low	low	Simple Conserved
LACTOSECAT-PWY: lactose and galactose degradation I	New York	0.501638	0.638409	high	high	Complex Variable
PWY-6163: chorismate biosynthesis from 3-dehydroquinate	New York	0.16875	0.663111	low	high	Simple Variable
PWY-6837: fatty acid beta-oxidation V (unsaturated, odd number, di-isomerase-dependent)	New York	0	0.287818	low	low	Simple Conserved
COA-PWY: coenzyme A biosynthesis I	Oslo	0.0950378	0.377877	low	low	Simple Conserved
PWY-4242: pantothenate and coenzyme A biosynthesis III	Oslo	0.0233502	0.292114	low	low	Simple Conserved
PWY-5005: biotin biosynthesis II	Oslo	0	0.32084	low	low	Simple Conserved
PWY-6897: thiamin salvage II	Oslo	0.00729694	0.313531	low	low	Simple Conserved
PWY-7357: thiamin formation from pyrithiamine and oxythiamine (yeast)	Oslo	0.134433	0.363093	low	low	Simple Conserved
PWY-6803: phosphatidylcholine acyl editing	Oslo	0.00925578	0.275419	low	low	Simple Conserved
ARGSYN-PWY: L-arginine biosynthesis I (via L-ornithine)	Stockholm	0.0634869	0.383117	low	low	Simple Conserved
DAPLYSINESYN-PWY: L-lysine biosynthesis I	Stockholm	0.127228	0.251524	low	low	Simple Conserved
FAO-PWY: fatty acid &beta;-oxidation I	Stockholm	0.222092	0.466485	low	low	Simple Conserved
GLUTORN-PWY: L-ornithine biosynthesis	Stockholm	0.178538	0.390901	low	low	Simple Conserved
HISDEG-PWY: L-histidine degradation I	Stockholm	0.138368	0.260366	low	low	Simple Conserved
HISTSYN-PWY: L-histidine biosynthesis	Stockholm	0.319004	0.400024	low	low	Simple Conserved
LACTOSECAT-PWY: lactose and galactose degradation I	Stockholm	0.475025	0.536657	low	high	Simple Variable
NONMEVIPP-PWY: methylerythritol phosphate pathway I	Stockholm	0.0898036	0.242461	low	low	Simple Conserved
PANTO-PWY: phosphopantothenate biosynthesis I	Stockholm	0.395346	0.384653	low	low	Simple Conserved
PWY-2942: L-lysine biosynthesis III	Stockholm	0.512158	0.263049	high	low	Complex Conserved
PWY-3841: folate transformations II	Stockholm	0.449348	0.301354	low	low	Simple Conserved
PWY-4242: pantothenate and coenzyme A biosynthesis III	Stockholm	0	0.300097	low	low	Simple Conserved
PWY-5005: biotin biosynthesis II	Stockholm	0	0.282539	low	low	Simple Conserved
PWY-5097: L-lysine biosynthesis VI	Stockholm	0.12934	0.261893	low	low	Simple Conserved
PWY-5136: fatty acid &beta;-oxidation II (peroxisome)	Stockholm	0.252162	0.409965	low	low	Simple Conserved
PWY-5188: tetrapyrrole biosynthesis I (from glutamate)	Stockholm	0.248303	0.344021	low	low	Simple Conserved
PWY-6147: 6-hydroxymethyl-dihydropterin diphosphate biosynthesis I	Stockholm	0.0975588	0.369048	low	low	Simple Conserved
PWY-6151: S-adenosyl-L-methionine cycle I	Stockholm	0.325062	0.351009	low	low	Simple Conserved
PWY-6270: isoprene biosynthesis I	Stockholm	0.00927368	0.232272	low	low	Simple Conserved
PWY-6803: phosphatidylcholine acyl editing	Stockholm	0.0104084	0.293712	low	low	Simple Conserved
PWY-6897: thiamin salvage II	Stockholm	0	0.20393	low	low	Simple Conserved
PWY-7357: thiamin formation from pyrithiamine and oxythiamine (yeast)	Stockholm	0.121712	0.276236	low	low	Simple Conserved
PWY-7560: methylerythritol phosphate pathway II	Stockholm	0.00900776	0.241601	low	low	Simple Conserved
UDPNAGSYN-PWY: UDP-N-acetyl-D-glucosamine biosynthesis I	Stockholm	0.525926	0.241695	high	low	Complex Conserved
