# Supplementary material for: Characterization of the public transit air microbiome and resistome reveals geographical specificity
Source: Microbiome. 2021 May 26;9:112. doi: 10.1186/s40168-021-01044-7 (PMC8157753; doi:10.1186/s40168-021-01044-7)
Supplement: Supplementary file 5 — Additional file 5: Table S3. Taxonomic drivers of functional shifts across public transit systems based on KEGG pathways. [file 40168_2021_1044_MOESM5_ESM.xlsx]

## Sheet: Denver
Additional File 5: Table S3. Taxonomic drivers of functional shifts across public transit systems based on KEGG pathways.
Taxa	ko00030a	ko00040	ko00051	ko00052	ko00190	ko00195	ko00311	ko00363	ko00440	ko00460	ko00511	ko00520	ko00523	ko00531	ko00540	ko00550	ko00561	ko00562	ko00564	ko00603	ko00604	ko00624	ko00633	ko00643	ko00670	ko00730	ko00750	ko00790	ko00860	ko00906	ko00940	ko02010	ko02030	ko02040	ko02060	ko03010	ko04122	ko05111
Acinetobacter johnsonii	d:-0.04489246659822137	d:-0.10036006389625472	d:-0.12226198899758098	d:-0.022109280605244128	d:-0.10461085172657128	c:0.006350262307485128	d:-0.034757966344234906	d:-0.021202100275603396	d:-0.032580733553097145	c:0.08952573881654541	d:-0.0379201377789826	d:-0.10243361893543351	d:-0.014644482464200389	d:-0.03724623239124949	d:-0.015344307289923245	d:-0.12182135855175544	c:0.12428370516078033	d:-0.0983642671710451	c:0.14499333611457876	d:-0.03742766845717764	d:-0.037686862837075	d:-0.026023115741694147	d:-0.02340525250473089	d:-0.08335691257498842	c:0.17511172305865103	d:-0.10603642081600671	c:0.18734569778980606	c:0.1926073437017223	c:0.10896531730884684	d:-0.02068371151580869	d:-0.02786339583896534	c:0.11083151684410775	d:-0.021876005663336508	d:-0.015396146165902722	c:0.000803502577681793	c:0.17894779988113188	d:-0.0418858117914121	d:-0.03589842161578326
Acinetobacter junii	c:0.10357407420698188	c:0.0712006961578026	c:0.07003432144826452	c:0.04489246659822137	c:0.061843779043508205	c:0.047873201967040924	c:0.01734010401513286	c:0.009460594866253344	c:0.019128545236424575	c:0.04795096028101013	c:0.01977653118616797	c:0.06111803477979562	c:0.020398597697921614	c:0.019724692310188502	d:-0.35320418148612165	c:0.06409877014861516	c:0.05165743991354228	c:0.05214990923534724	c:0.06215481229938504	c:0.0189211897325067	c:0.019024867484465642	c:0.01394465763847754	c:0.013737302134559658	c:0.04522941929208796	c:0.0958500816860408	c:0.055700872239940954	c:0.06075516264793933	c:0.07174500435558705	c:0.06269912049716947	c:0.009797547560119921	c:0.01645884312348185	c:0.09605743718995868	c:0.010575130699811957	c:0.009564272618212298	c:0.018687914790599093	c:0.05069842070792207	c:0.07459614253445793	c:0.020761469829777893
Acinetobacter lwoffii	c:0.07770647509322615	d:-0.037609104523105785	c:0.07011207976223373	c:0.02838178459876005	c:0.04302626706296045	c:0.02247215273710044	c:0.01640700424750239	c:0.01086024451769904	d:-0.11852958992705911	d:-0.0009590192056202096	c:0.013555866068631506	c:0.06539474204810194	d:-0.021850086225346777	c:0.013141155060795752	c:0.010834325079709318	c:0.056737649759530356	d:-0.05321260619292638	c:0.0439593668305909	d:-0.005728195795731467	c:0.011793344285329516	c:0.013011557870847075	c:0.010186339129965936	c:0.012363571921103706	c:0.045255338730077685	c:0.05458633640638235	c:0.03491348297217333	c:0.05557127504999229	c:0.06614640574980425	c:0.03048125907592861	c:0.007775831396920566	c:0.01568125998378981	c:0.07488125635234502	c:0.010704727889760634	c:0.008138703528776855	c:0.018661995352609363	d:-0.015551662793841117	c:0.05940735187247308	c:0.010834325079709321
Acinetobacter pittii calcoaceticus nosocomialis	c:0.14087214547421084	c:0.10220034399352594	c:0.10069701659012129	c:0.06301015375304629	c:0.08172398798163512	c:0.06619824462578372	c:0.02431243283437163	c:0.014385288084303038	c:0.024597546652258703	c:0.06930857718455195	c:0.027345007079170643	c:0.08291628212916292	c:0.02737092651716038	c:0.027370926517160377	c:0.014851837968118264	c:0.09699053695758911	c:0.07433694815456057	c:0.07560700061605762	c:0.08789281422319208	c:0.027033973823293818	c:0.027474604269119324	c:0.01876567310456829	c:0.019880208938126906	c:0.07050087133207977	c:0.13389981665497208	c:0.08066129102405598	c:0.09496882079438979	c:0.10634745407188358	c:0.09193624654959079	c:0.01708090963523552	c:0.023405252504730897	c:0.13905778481492936	c:0.014670401902190123	c:0.012208055293165288	c:0.024701224404217653	d:-0.012519088549042096	c:0.11401960771684518	c:0.028200348532831914
Acinetobacter schindleri	c:0.0745702230964682	c:0.05284973406107008	c:0.0469660216374002	c:0.034991241286142526	c:0.042481958865176014	c:0.032580733553097166	c:0.013322591126723914	c:0.0061947456795467095	c:0.012026619227237134	c:0.034809805220214395	c:0.013270752250744432	c:0.04543677479600581	c:0.016355165371522925	c:0.014359368646313311	c:0.007646234206971888	c:0.049402448808435306	c:0.03410998039449154	c:0.03861996260470545	c:0.046058841307759474	c:0.014903676844097742	c:0.01474816021615933	c:0.010030822502027519	c:0.010834325079709318	c:0.035120838476091217	c:0.07169316547960759	c:0.041885811791412084	c:0.049013657238589275	c:0.05518248348014626	c:0.04911733499054821	c:0.007957267462848722	c:0.010445533509863287	c:0.07164132660362811	c:0.008838528354499707	d:-0.023431171942720628	c:0.013270752250744432	c:0.0346024497162965	c:0.05469001415834127	c:0.015422065603892454
Acinetobacter unclassified	c:0.017936251088896772	c:0.04636987456363629	c:0.03849036541475678	d:-0.056219260999735676	d:-0.030662695141856756	d:-0.07177092379357677	c:0.0277597180870064	d:-0.012182135855175562	d:-0.00746479814104374	c:0.007490717579033465	c:0.03333239725479947	d:-0.054249383712515795	c:0.01573309885976927	c:0.036598246441506124	c:0.026282310121591504	c:0.04673274669549258	c:0.016484762561471588	c:0.10751382878142167	c:0.019750611748178236	c:0.035716985549855106	c:0.03509491903810146	c:0.023586688570659053	c:0.029211206614431582	c:0.08496391773035203	c:0.12876776793300448	c:0.08537862873818776	c:0.09302486294515967	c:0.12602030750609258	c:0.058370574352883696	c:0.018687914790599093	c:0.029055689986493157	d:-0.02700805438530409	d:-0.1611670654201735	d:-0.06746829708728072	d:-0.05391243101864922	d:-0.03353975275871735	c:0.16904657456905298	c:0.03278808905701504
Aerococcus viridans	a:0.6094437454526439	a:0.6100139730884181	a:0.4458143334234455	a:0.29944726709541086	a:0.20914394513917337	a:0.3517267735207068	b:-0.07068230739800789	b:-0.038905076422592555	a:0.1331999918292492	a:0.3706479632532135	b:-0.06640560012970159	a:0.010056741940017265	a:0.14190892299380026	b:-0.06827179966496252	a:0.48007983044587554	a:0.28799087550394786	a:0.21969315640099563	b:-0.01547390447987191	a:0.06277687881113868	b:-0.06731278045934234	b:-0.06780524978114731	b:-0.05196847316941909	b:-0.049402448808435286	b:-0.16272223169955763	a:0.5213694951635236	b:-0.05264237855715221	a:0.3680041805782605	a:0.3156469158389953	a:0.11401960771684515	b:-0.03605393824372166	b:-0.059070399178606535	a:0.5986353398109244	a:0.19678037321806965	a:0.18218772962984875	a:0.1995278336449816	a:0.007801750834910306	a:0.6605309577304119	a:0.6550619563145779
Alphapapillomavirus 2	b:-0.009123642172386797	b:-0.06280279824912839	b:-0.1057253875601299	b:-0.037272151829239236	a:0.030299823010000452	a:0.0636063008268102	b:-0.017521540081060983	b:-0.026697021129427262	a:0.09476146529047191	a:0.06829771910295226	b:-0.05424938371251578	b:-0.05261645911916246	a:0.07809526666307219	b:-0.05484553078627969	b:-0.0299628703161339	b:-0.0396049012483154	b:-0.0726003458092483	b:-0.04725113545528728	b:-0.14115725929209794	b:-0.054715933596331014	b:-0.054741853034320755	b:-0.04608476074574918	b:-0.05318668675493665	a:0.020009806128075583	b:-0.08330507369900894	a:0.07742136127533908	a:0.07101926009187448	a:0.07887284980276425	a:0.028615059540667672	b:-0.035535549483926954	b:-0.0623621678033029	b:-0.05406794764658763	a:0.05453449753040287	a:0.08773729759525369	b:-0.026800698881386194	a:0.027526443145098792	a:0.18900454182114912	b:-0.018506478724670938
Alphapapillomavirus 4	c:0.07112293784383342	c:0.06702766664145525	c:0.05798178278303766	c:0.011171277773575867	c:0.05005043475817868	c:0.035872502177793524	c:0.01772889558497889	c:0.011145358335586135	c:0.01881751198054776	d:-0.029133448300462366	c:0.01635516537152292	c:0.04906549611456876	c:0.021616811283439175	c:0.017547459519050745	c:0.012208055293165286	c:0.048495268478794575	c:0.053031170126998234	c:0.0393975457443975	c:0.05948511018644231	c:0.01726234570116364	c:0.017262345701163646	c:0.014437126960282511	c:0.010860244517699059	c:0.050542904079983665	c:0.06661295563361948	c:0.052590539681172735	c:0.053808753266690296	c:0.05632293875169459	c:0.05165743991354227	d:-0.034576530278306754	c:0.025789840799786534	c:0.08047985495812782	c:0.012285813607134486	c:0.011585988781411635	c:0.019750611748178225	c:0.04414080289651906	c:0.05938143243448336	c:0.01619964874358451
Atopobium vaginae	d:-0.0996861585085216	d:-0.06814220247501383	d:-0.06298423431505655	d:-0.04629211624966707	d:-0.055778630553910184	d:-0.0457218886138929	d:-0.02133169746555207	d:-0.01127495552553482	d:-0.018817511980547763	d:-0.04694010219941047	d:-0.019595095120239818	d:-0.0535236394488032	d:-0.01765113727100967	d:-0.019543256244260336	d:-0.009719789246150703	d:-0.0628805565630976	d:-0.05948511018644229	d:-0.04714745770332834	d:-0.06363222026479992	d:-0.01946549793029114	d:-0.018765673104568285	d:-0.015759018297759008	d:-0.013996496514457004	d:-0.044736949970282956	d:-0.08434185121859836	d:-0.05471593359633104	d:-0.06199929567144661	d:-0.06951593268846984	d:-0.06446164228047145	d:-0.010264097443935125	d:-0.017728895584978876	d:-0.09390612383681064	d:-0.012363571921103697	d:-0.010341855757904351	d:-0.018402800972711995	d:-0.05137232609565518	d:-0.07174500435558706	d:-0.01930998130235273
Avian endogenous retrovirus EAV HP	b:-0.2432539255336649	b:-0.18265427951366398	b:-0.17244202094570832	b:-0.11845183161308992	a:0.4138038275061225	a:0.5278752740989472	b:-0.05227950642529589	b:-0.027863395838965355	b:-0.049609804312353185	b:-0.132733441945434	b:-0.053342203382875056	b:-0.15123992067010492	b:-0.04854710735477404	b:-0.05505288629019758	b:-0.026515585063499124	b:-0.1721309876898315	b:-0.15720139140774403	b:-0.13397757496894128	b:-0.17150892117807778	b:-0.05575271111592042	b:-0.05505288629019756	b:-0.04180805347744289	b:-0.039656740124294855	b:-0.12560559649825684	b:-0.24281329508783941	a:0.2975292286841704	b:-0.16124482373414273	b:-0.19509560974873685	b:-0.17485252867875367	b:-0.030299823010000438	b:-0.04844342960281509	a:0.12526864380439026	b:-0.02934080380438026	b:-0.02781155696298587	b:-0.05028370970008629	a:0.3099964783572331	b:-0.2061632097703538	a:0.40867177878415506
Botryotinia fuckeliana	c:0.04046024270197666	c:0.033876705452583915	c:0.036676004755475305	c:0.028459542912729258	d:-0.018610156476629877	d:-0.04644763287760548	c:0.013452188316672579	c:0.007749911958930819	c:0.011404552715483483	c:0.027137651575252768	c:0.012856041242908667	c:0.033202800064850824	c:0.01202661922723714	c:0.01285604124290867	d:-0.03436917477438889	c:0.03633905206160876	c:0.03426549702242995	c:0.030792292331805422	c:0.037738701713054476	c:0.012596846863011314	c:0.012674605176980524	c:0.010341855757904351	c:0.011119438897596408	c:0.02835586516077031	c:0.04149702022156606	c:0.033202800064850796	c:0.03429141646041967	c:0.038879156984602814	c:0.03532819398000909	c:0.007387039827074543	c:0.011404552715483489	d:-0.029962870316133892	c:0.008812608916509965	c:0.006065148489598039	c:0.01340034944069311	d:-0.03670192419346505	d:-0.03924202911645911	c:0.012130296979196084
Brachybacterium muris	c:0.06943817437450062	c:0.0478472825290512	c:0.051346406657665454	c:0.03141435884355906	c:0.03436917477438889	c:0.02967775649824682	c:0.011508230467442435	c:0.005494920853823855	c:0.009953064188058325	c:0.031207003339641198	c:0.011845183161308993	c:0.0430003476249707	c:0.014385288084303038	c:0.015007354596056684	c:0.0075684758930026855	c:0.04338913919481672	c:0.03488756353418358	c:0.03317688062686107	c:0.04214500617130947	c:0.014488965836261978	c:0.01433344920832357	c:0.008475656222643426	c:0.009667950370171234	c:0.03167355322345642	c:0.06536882261011218	c:0.034576530278306754	c:0.04525533873007767	c:0.04776952421508199	c:0.03973449843826407	c:0.00782767027290004	c:0.01262276630100105	c:0.06479859497433801	c:0.006998248257228497	c:0.0062725039935159245	c:0.012467249673062637	c:0.031284761653610396	c:0.05373099495272107	c:0.012078458103216607
Brachybacterium paraconglomeratum	d:-0.45903324679821045	c:0.09051067746015534	d:-0.35888053840587375	c:0.05956286850041149	c:0.0721597153634228	c:0.0552861612321052	c:0.019932047814106388	c:0.011689666533370571	c:0.019983886690085856	d:-0.4637246650743526	c:0.024804902156176593	d:-0.3736805374980125	c:0.023146058124833547	c:0.026437826749529922	d:-0.15657932489599038	c:0.08330507369900897	c:0.07034535470414136	c:0.06749421652527049	c:0.07731768352338012	c:0.02547880754390971	c:0.026178632369632554	c:0.016510681999461332	c:0.018506478724670934	c:0.059018560302627074	d:-0.25206653445017485	c:0.0706823073980079	c:0.08219053786545034	d:-0.12070682271819687	c:0.07863957486085663	c:0.015136951786005371	c:0.020113483880034505	d:-0.208003489867625	d:-0.3069898235504238	c:0.01158598878141164	c:0.022886863744936186	c:0.05792994390705818	d:-0.15727914972171322	c:0.022964622058905388
Brachybacterium unclassified	a:0.4058983989192534	a:0.336926774428568	a:0.06998248257228505	b:-0.1746192537368461	a:0.17223466544179045	a:0.41245601673065635	b:-0.07003432144826452	a:0.482282982675003	a:0.4355761554175001	a:0.14491557780060954	b:-0.08434185121859833	b:-0.010056741940017249	a:0.2435649587895417	b:-0.08403081796272155	a:0.40734988744667844	a:0.34745006625240044	a:0.13102275903811147	a:0.4134927942502457	a:0.22360699153744562	b:-0.08633764794380797	b:-0.08382346245880366	b:-0.06412468958660489	b:-0.06591313080789662	a:0.27508299538505976	b:-0.027293168203191175	a:0.2334822974115347	a:0.49226196630105107	a:0.18516846499866826	a:0.21764552079980654	a:0.006298423431505669	b:-0.07527004792219105	a:0.008164622966766597	a:0.1981022645555462	a:0.4441554893921025	b:-0.08001330507431259	a:0.4725631934288523	a:0.3190423622156507	a:0.08035025776817914
Brevibacterium casei	c:0.06648335844367081	c:0.045981082993790265	c:0.04351873638476542	c:0.02742276539313985	c:0.0369611185733624	c:0.029133448300462383	c:0.011611908219401385	c:0.00609106792758777	c:0.011145358335586142	c:0.03004062863010311	c:0.012493169111052378	c:0.0409267925857919	c:0.014618563026210656	c:0.011560069343421901	c:0.007101926009187448	c:0.04315586425290911	c:0.03379894713861471	c:0.03281400849500478	c:0.042870750435022024	c:0.01088616395568879	c:0.0115600693434219	c:0.008708931164551029	c:0.007879509148879502	c:0.030818211769795167	c:0.058707527046750245	c:0.03595026049176273	c:0.039034673612541225	c:0.04699194107538993	c:0.04069351764388427	c:0.006116987365577514	c:0.010056741940017261	c:0.05987390175628832	c:0.006479859497433792	c:0.006479859497433813	c:0.011637827657391114	c:0.032814008495004765	c:0.051268648343696245	c:0.013244832812754698
Brevibacterium unclassified	c:0.12547599930830816	c:0.0838753013347831	c:0.08727074771143846	c:0.05961470737639097	c:0.008916286668468908	c:0.0546900141583413	c:0.020605953201839496	c:0.012700524614970248	c:0.023897721826535864	c:0.055752711115920436	c:0.020580033763849755	c:0.07654010038368807	c:0.02620455180762231	c:0.022031522291274933	c:0.002617863236963257	c:0.08506759548231095	c:0.06601680855985557	c:0.07083782402594631	c:0.08706339220752056	c:0.021927844539315986	c:0.022031522291274933	c:0.02026900050797293	c:0.016355165371522925	c:0.05570087223994097	c:0.12099193653608395	c:0.07493309522832449	c:0.08379754302081391	c:0.09597967887598947	c:0.07809526666307219	c:0.01658844031343055	c:0.021176180837613662	c:0.11036496696029252	c:0.014307529770333829	c:0.0091236421723868	c:0.023120138686843816	c:0.026385987873550443	c:0.04639579400162602	c:0.024182835644422945
Brevundimonas diminuta	c:0.07560700061605759	c:0.06189561791948765	c:0.053860592142669764	c:0.03771278227506472	c:0.046162519059718396	c:0.0343691747743889	c:0.012907880118888144	c:0.008501575660633141	c:0.01213029697919608	c:0.03652048812753691	c:0.01676987637935868	c:0.05056882351797338	c:0.01689947356930736	c:0.0170809096352355	c:0.00894220610645864	c:0.053471800572823726	c:0.0441667223345088	c:0.03882731810862333	c:0.04994675700621976	c:0.017677056708999408	c:0.017029070759256026	c:0.011274955525534824	c:0.011456391591462974	c:0.037453587895167374	c:0.07327425119698143	c:0.04507390266414953	c:0.05075025958390152	c:0.058474252104842625	c:0.04945428768441479	c:0.008760770040530504	c:0.01262276630100105	c:0.08125743809781988	c:0.007646234206971887	c:0.00689457050526957	c:0.015188790661984837	c:0.03893099586058228	c:0.05927775468252441	c:0.015111032348015634
Brevundimonas unclassified	c:0.3785015529641032	c:0.25408825061337426	c:0.2564210000324504	c:0.17666688933803518	d:-0.18739753666578554	d:-0.04022696776006904	c:0.07078598514996685	c:0.03942346518238724	c:0.06158458466361085	d:-0.36663045036480457	c:0.06757197483923966	c:0.22793553768173136	d:-0.6350521501865023	c:0.06943817437450063	c:0.036779682507434255	c:0.23819963512566653	d:-0.18545357881655536	c:0.1849611094947504	d:-0.1638367675331162	c:0.06925673830857249	c:0.06894570505269565	c:0.04935060993245584	c:0.052227667549316445	c:0.17264937644962622	d:-0.025452888105919964	c:0.20175690531209883	c:0.23560769132669301	c:0.28366232935966207	c:0.1781702167414398	c:0.03924202911645911	c:0.060107176698195944	c:0.3369526938665577	c:0.04149702022156607	c:0.03468020803026571	c:0.06891978561470592	d:-0.06974920763037745	c:0.28630611203461503	c:0.06884202730073671
Burkholderia unclassified	d:-0.03921610967846936	d:-0.040019612256151166	d:-0.0465253911915747	d:-0.02830402628479085	d:-0.02674886000540673	c:0.019335900740342464	d:-0.012104377541206334	d:-0.008268300718725544	d:-0.011534149905432169	c:0.053990189332618434	d:-0.013037477308836807	d:-0.04090087314780215	c:0.06430612565253306	d:-0.01303747730883681	c:0.038619962604705446	d:-0.033125041750881594	d:-0.04211908673331971	d:-0.017184587387194437	d:-0.048676704544722706	d:-0.013555866068631515	d:-0.013970577076467277	c:0.02301646093488487	c:0.07490717579033475	d:-0.040330645512027974	d:-0.053990189332618434	c:0.03035166188597992	c:0.08312363763308081	d:-0.05178703710349095	c:0.0664833584436708	c:0.0597702240043294	d:-0.005183887597947046	d:-0.026645182253447787	c:0.038308929348828624	d:-0.004976532094029154	d:-0.012259894169144747	c:0.07151172941367942	d:-0.04805463803296906	d:-0.014696321340179855
C2-like virus unclassified	b:-0.044918386036211115	b:-0.12996006208053232	b:-0.12542416043232868	b:-0.0804798549581278	b:-0.046162519059718396	a:0.1428420227614307	b:-0.0379978960929518	b:-0.02089106701972659	b:-0.03561330779789618	a:0.18268019895165374	b:-0.037349910143208424	b:-0.09629071213186627	a:0.13669911595786347	b:-0.03566514667387564	b:-0.018480559286681207	b:-0.12988230376656312	b:-0.10067109715213153	b:-0.09981575569847026	a:0.07203011817347416	b:-0.03631313262361901	b:-0.03636497149959849	b:-0.025167774288032883	b:-0.02708581269927329	b:-0.08105008259390199	b:-0.16733589166173046	b:-0.1106500807781796	b:-0.12301365269928327	a:0.06269912049716947	a:0.04774360477709227	a:0.2006942083545197	b:-0.03535411341799882	b:-0.14061295109431352	b:-0.02200560285328519	b:-0.02089106701972658	b:-0.03410998039449153	b:-0.07475165916239633	a:0.17187179330993413	b:-0.03595026049176273
Caulobacter unclassified	c:0.06453940059444067	c:0.051035373401788625	c:0.04732889376925649	c:0.030662695141856745	c:0.038257090472849156	c:0.028926092796544497	c:0.010523291823832492	c:0.007361120389084801	c:0.010860244517699054	c:0.03133660052958988	c:0.013970577076467285	c:0.041626617411514744	c:0.012907880118888125	c:0.0142038520183749	c:0.007257442637125854	c:0.045488613671985284	c:0.03475796634423492	c:0.035302274542019355	c:0.04331138088084754	c:0.012959718994867602	c:0.014877757406108007	c:0.007931348024858979	c:0.009978983626048064	c:0.03247705580113822	c:0.06500595047825589	c:0.04056392045393559	c:0.041030470337750834	c:0.04795096028101013	c:0.040978631461771366	c:0.00723152319913613	c:0.011482311029452703	c:0.064409803404492	c:0.006920489943259291	c:0.006557617811403008	c:0.011611908219401383	c:0.03128476165361039	c:0.04888406004864059	c:0.01334851056471363
Comamonas unclassified	a:0.15919718813295364	b:-0.12581295200217468	a:0.014255690894354366	b:-0.0795208357525076	a:0.5235208085166716	a:0.11666339039179817	b:-0.03574290498784483	b:-0.02083922814374711	b:-0.037971976654962075	a:0.15994885183465596	b:-0.03934570686841805	b:-0.0821646184274606	b:-0.03439509421237862	b:-0.03859404316671572	b:-0.017962170526886506	b:-0.12132888922995053	b:-0.10243361893543351	b:-0.09779403953527094	b:-0.12498352998650315	b:-0.03750542677114684	b:-0.03867180148068492	b:-0.03027390357201072	a:0.8015067809565818	b:-0.09463186810052322	b:-0.14146829254797477	a:0.21943396202109827	a:0.33516425264526595	b:-0.05697092470143799	b:-0.03538003285598856	a:0.6545435675547832	b:-0.029651837060257074	a:0.20079788610647867	a:0.34065917349908986	a:0.19019683596867698	b:-0.03040350076195939	a:0.34283640629022755	a:0.2121246805079929	b:-0.038956915298572016
Corynebacterium accolens	c:0.11430472153473226	c:0.07545148398811918	c:0.07617722825183176	c:0.050257790262096556	c:0.06505778935423538	c:0.050491065204004176	c:0.01863607591461963	c:0.010315936319914605	c:0.019465497930291148	c:0.056193341561745914	c:0.021513133531480225	c:0.06803852472305492	c:0.021642730721428895	c:0.022601749927049105	c:0.010756566765740112	c:0.0749590146663142	c:0.05821505772494528	c:0.05857792985680157	c:0.07166724604161785	c:0.021046583647664988	c:0.02169456959740836	c:0.013840979886518596	c:0.015085112910025884	c:0.05445673921643366	c:0.10170787467172093	c:0.06345078419887179	c:0.0686087523588291	c:0.0820091017995222	c:0.06959369100243905	c:0.012415410797083163	c:0.019776531186167953	c:0.10287424938125905	c:0.012389491359093431	c:0.00979754756011992	c:0.020165322756013997	c:0.055597194487982005	c:0.08509351492030066	c:0.02221295835720308
Corynebacterium crenatum	a:1.290528817508916	a:0.733546014547496	a:1.2128482618536796	a:1.0142276085383386	a:1.3971613853986866	a:1.2833750526237488	b:-0.11814079835721301	b:-0.06347670363686152	a:1.3349806536613122	b:-0.27220593776819907	b:-0.10891347843286735	a:0.5060511073115902	b:-0.10603642081600674	b:-0.11293099132127632	a:0.5848721182383749	a:0.9923775223129919	a:0.2972181954282936	a:1.430804815909363	b:-0.36157615995680603	b:-0.11194605267766634	b:-0.11223116649555348	a:0.3209604006268911	b:-0.09141785778979607	b:-0.26966583284520507	a:0.41173027246694377	a:0.13890226818699097	a:1.504908489122016	a:1.3562345928128943	a:1.1277288274953894	a:1.3355508812970862	b:-0.10025638614429574	a:1.0395249800163202	a:0.7630682544178046	a:0.8263894414267274	b:-0.009227319924345728	a:1.1237372340449698	a:0.903888561016036	a:0.6017715918076822
Corynebacterium efficiens	b:-0.6524959319535941	b:-0.4714227381573039	b:-0.4613919156552764	a:0.9385169301703222	b:-0.4002220419995014	a:1.7801729205730041	b:-0.13747669909755553	b:-0.07532188679817052	b:-0.12529456324237997	b:-0.31860173176982515	b:-0.1322928114996085	b:-0.38925811972984325	b:-0.11855550936504887	b:-0.13623256607404824	b:-0.06534290317212246	a:0.5961729932018995	b:-0.39534918765743116	b:-0.3429141646041968	a:0.16184097080790663	b:-0.13664727708188398	b:-0.13439228597677705	b:-0.09561680674413317	b:-0.10494780442043786	b:-0.33511241376928647	a:2.007253116801074	a:1.5609463140558235	b:-0.42500102471768814	a:2.105228592402273	a:1.6378492865713676	b:-0.07571067836801651	b:-0.11954044800865876	b:-0.6245288583626698	b:-0.07998738563632285	b:-0.0649281921642867	b:-0.13239648925156744	b:-0.32274884184818275	a:2.158778151289066	b:-0.1313856311699678
Corynebacterium halotolerans	c:0.04507390266414953	c:0.029522239870308394	c:0.03063677570386702	c:0.020269000507972926	c:0.024830821594166334	c:0.017210506825184185	c:0.007127845447177191	c:0.005002451532018892	c:0.008397897908674205	c:0.020735550391788184	c:0.008112784090787126	c:0.026645182253447794	c:0.00798318690083844	c:0.01026409744393514	c:0.004432223896244725	c:0.028148509656852436	c:0.02265358880302857	c:0.022731347116997768	c:0.02703397382329382	c:0.009927144750068588	c:0.00961611149419176	c:0.006065148489598041	c:0.006687215001351685	c:0.020165322756013997	c:0.04030472607403825	c:0.02410507733045374	c:0.02770787921102694	c:0.032917686246963715	c:0.02680069888138621	c:0.004665498838152348	c:0.007283362075115601	c:0.04427040008646774	c:0.004095271202378157	c:0.004665498838152343	c:0.0074388787030540094	c:0.020450436573901092	c:0.03421365814645047	c:0.008320139594704998
Corynebacterium jeikeium	d:-0.05137232609565515	d:-0.03167355322345642	d:-0.034084060956501794	d:-0.023457091380710365	d:-0.026049035179683887	d:-0.021616811283439147	d:-0.008553414536612602	d:-0.004561821086193391	d:-0.010549211261822225	d:-0.022731347116997785	d:-0.008579333974602359	d:-0.025841679675766	d:-0.009019964420427852	d:-0.00790542858686923	d:-0.0032917686246963732	d:-0.03182906985139483	d:-0.028563220664688194	d:-0.024545707776279246	d:-0.03029982301000045	d:-0.008294220156715269	d:-0.006894570505269568	d:-0.006557617811403003	d:-0.00544308197784439	d:-0.02387180238854611	d:-0.04561821086193397	d:-0.028407704036749783	d:-0.030636775703867015	d:-0.03595026049176273	d:-0.031388439405569325	d:-0.006402101183464586	d:-0.008527495098622884	d:-0.045125741540129	d:-0.004743257152121545	d:-0.005339404225885448	d:-0.007361120389084788	d:-0.022886863744936186	d:-0.03758318508511605	d:-0.010212258567955664
Corynebacterium kroppenstedtii	c:0.0770066502675033	c:0.053782833828700555	c:0.05551943617401281	c:0.036390890937588224	c:0.04276707268306308	c:0.032295619735210085	c:0.0137632215725494	c:0.0078795091488795	c:0.013607704944610981	c:0.037764621151044196	c:0.014177932580385156	c:0.044088964020539585	c:0.015862696049717954	c:0.01627740705755371	c:0.0086830117265613	c:0.05111313171575783	c:0.04232644223723758	c:0.04333730031883726	c:0.049065496114568764	c:0.01643292368549212	c:0.016070051553635833	c:0.010134500253986468	c:0.011611908219401383	c:0.039838176190223014	c:0.0732483317589917	c:0.04271523380708363	c:0.04888406004864061	c:0.05730787739530454	c:0.0512427289057065	c:0.009175481048366275	c:0.013270752250744422	c:0.07482941747636554	c:0.00930507823831494	c:0.006272503993515924	c:0.014203852018374895	c:0.03302136399892266	c:0.059070399178606535	c:0.016821715255338154
Corynebacterium maris	a:1.495214619313855	a:1.2883775041557677	b:-0.9260237610592696	b:-0.3304728343691239	a:1.457113045468944	b:-1.6587921924670734	b:-1.173528474423251	a:1.5523410606432306	a:1.6408041025021978	a:2.0490093314025373	b:-1.1534149905432165	a:0.5989463730668012	a:1.9850142390058811	b:-1.1607761109323018	a:0.2830143434099187	a:0.6966108154121236	a:1.010080498459981	b:-0.12926023725480945	a:0.1796476247068547	b:-1.163082940913388	b:-1.1599985277926093	a:2.851138178870873	b:-0.9320111512348987	a:1.542776788025019	b:-1.0626191992651741	b:-0.5433750980168089	b:-0.5471593359633101	b:-1.9360524206432714	b:-1.342393612926376	b:-0.7256146665226373	a:3.1665518197679607	a:1.853291655142047	b:-0.7262885719103704	b:-0.5826689660092473	b:-1.1201603516023864	b:-0.5172483045231556	b:-1.8637371886519103	a:0.9295747240638634
Corynebacterium pseudogenitalium	c:0.026360068435560702	c:0.02514185485004315	d:-0.020709630953798436	d:-0.05209807035936776	c:0.01946549793029114	c:0.00912364217238681	c:0.005598598605782812	c:0.0014255690894354272	c:0.0038101573844910824	c:0.01381506044852887	c:0.0086830117265613	c:0.015888615487707692	c:0.00578003467171095	c:0.00974570868414044	c:0.004069351764388431	c:0.011223116649555347	c:0.015136951786005366	c:0.015188790661984825	c:0.0178844122129173	c:0.0082423812807358	c:0.010678808451770905	c:0.006091067927587779	c:0.004458143334234452	c:0.017288265139153394	c:0.019232222988383528	c:0.01508511291002589	c:0.02127985858957261	c:0.018817511980547767	c:0.020035725566065317	c:0.004509982210213936	c:0.0040693517643884255	d:-0.007542556455012942	c:0.002436427171035109	c:0.0010886163955688792	d:-0.036857440821403464	c:0.012907880118888135	c:0.018376881534722264	c:0.006713134439341417
Corynebacterium tuberculostearicum	b:-0.27899683052150975	b:-0.1852462233126375	b:-0.18441680129696597	b:-0.03263257242907663	b:-0.16238527900569108	b:-0.12358388033505743	b:-0.05116497059173729	b:-0.03198458647933326	b:-0.05471593359633102	b:-0.13491067473657176	b:-0.05238318417725483	b:-0.07861365542286687	b:-0.05082801789787073	b:-0.051916634293439616	b:-0.02882241504458555	b:-0.18470191511485307	a:0.1933590074034247	b:-0.146341146890045	b:-0.17840349168334743	b:-0.0533681228208648	b:-0.05111313171575784	a:0.3915131108349504	b:-0.04250787830316573	b:-0.13027109533640915	b:-0.24535340001083344	b:-0.1721569071278212	b:-0.1781442973034501	b:-0.20961049502298862	b:-0.1844945596109352	b:-0.029055689986493154	b:-0.048935898924620067	b:-0.2683180220697389	b:-0.03400630264253259	b:-0.029237126052421313	b:-0.00622066511753644	a:0.1620224068738348	b:-0.2222591807619794	b:-0.052409103615244576
Curtobacterium unclassified	c:0.1514472761740228	c:0.32417441093761823	d:-0.04136742303161739	d:-0.027863395838965355	d:-0.03470612746825544	c:0.1067362456417296	d:-0.014022415952446743	d:-0.007801750834910308	d:-0.01158598878141164	d:-0.0292371260524213	d:-0.01355586606863151	d:-0.036053938243721675	d:-0.010575130699811964	d:-0.013322591126723897	c:0.09183256879763184	d:-0.03807565440692102	d:-0.039501223496356444	d:-0.029859192564174953	d:-0.042170925609299185	d:-0.013270752250744417	d:-0.01412609370440569	d:-0.00997898362604805	d:-0.010134500253986458	d:-0.032166022545261394	d:-0.0643320450905228	d:-0.03799789609295181	d:-0.04214500617130944	d:-0.04484062772224192	d:-0.04533309704404687	d:-0.007594395330992408	d:-0.010601050137801705	c:0.3025316802161893	d:-0.0074388787030540025	c:0.12853449299109687	d:-0.01249316911105236	c:0.04657723006755417	d:-0.04922101274250715	d:-0.011611908219401364
Deinococcus aquatilis	d:-0.01316707449878549	d:-0.004613659962172862	d:-0.012674605176980522	d:-0.005339404225885452	d:-0.01137863327749376	d:-0.008216461842746055	d:-0.005857792985680146	d:-0.0020476356011890832	d:-0.0031621714347476993	d:-0.004406304458254981	d:-0.004406304458254982	d:-0.007879509148879495	d:-0.001607005155363586	d:-0.0034472852526347773	d:-0.0013737302134559557	d:-0.011352713839504022	d:-0.013400349440693095	d:-0.008216461842746067	d:-0.01194886091326792	d:-0.003550963004593712	d:-0.002514185485004318	d:-0.0043026267062960324	d:-0.002384588295055636	d:-0.01047145294785302	d:-0.018221364906783853	d:-0.00798318690083845	d:-0.008527495098622885	d:-0.014437126960282511	d:-0.01233765248311395	d:-0.0021253939151582844	d:-0.00046654988381523223	d:-0.017599298395030195	d:-0.0025660243609837863	d:-0.002358668857065895	d:-0.003214010310727163	d:-0.010575130699811953	d:-0.015499823917861658	d:-0.004821015466090741
Deinococcus unclassified	c:0.07661785869765728	c:0.11567845174818822	c:0.1498402710186592	c:0.0872448282734487	c:0.1271348433396512	c:0.0864413256957669	c:0.027604201459068004	c:0.013892818762498062	c:0.029288964928400787	d:-0.5581750971089477	c:0.031932747603353774	c:0.07304097625507382	d:-0.13161890611187538	c:0.035043080162122014	c:0.018454639848691456	c:0.061895617919487673	d:-0.08683011726561292	c:0.10805813697920605	d:-0.18532398162660674	c:0.033980383204542865	c:0.035146757914080944	c:0.020580033763849755	d:-0.1211215337260326	c:0.08327915426101921	d:-0.4259859633612982	d:-0.0043285461442857855	c:0.141546050861944	c:0.08330507369900897	c:0.0552861612321052	c:0.015473904479871932	c:0.03719439351527001	c:0.30833763432589	c:0.020113483880034522	c:0.017573378957040465	c:0.027293168203191182	d:-0.12091417822211475	c:0.16987599658472455	c:0.024571627214268987
Deinococcus wulumuqiensis	c:0.13822836279925788	c:0.09113274397190897	c:0.0924805547473752	c:0.06326934813294363	c:0.07879509148879503	c:0.061817859605518465	c:0.021746408473387845	c:0.011663747095380832	c:0.01993204781410637	c:0.060599646020000925	c:0.0253232909159713	c:0.08237197393137848	c:0.025090015974063674	c:0.0248826604701458	c:0.01332259112672389	c:0.0864931645717464	c:0.06930857718455195	c:0.06643151956769132	c:0.08397897908674208	c:0.025090015974063684	c:0.025349210353961028	c:0.018091767716835176	c:0.0179621705268865	c:0.060625565457990666	c:0.12379123583897533	c:0.07462206197244765	c:0.08255340999730663	c:0.09787179784924012	c:0.07946899687652814	c:0.013789141010539145	c:0.021616811283439157	c:0.12384307471495483	c:0.01513695178600536	c:0.012856041242908667	c:0.02584167967576601	c:0.06850507460687015	c:0.10051558052419313	c:0.026023115741694136
Dietzia cinnamea	d:-0.5320223841773049	c:0.12335060539314986	c:0.11995515901649455	c:0.08346059032694736	d:-0.19322941021347592	c:0.076643778135647	c:0.027837476400975617	c:0.017728895584978872	c:0.028122590218862705	d:-0.7021834945799165	c:0.035691066111865385	c:0.11007985314240543	d:-0.16362941202919834	c:0.03480980522021439	c:0.019050786922455373	c:0.11598948500406504	c:0.09634255100784576	c:0.08924062499865831	c:0.1087320423669392	c:0.03491348297217332	c:0.034369174774388875	c:0.022653588803028573	c:0.022938702620915657	c:0.08351242920292684	c:0.16899473569307358	c:0.09958248075656265	c:0.10779894259930871	c:0.12433554403675978	c:0.10878388124291866	c:0.01886935085652724	c:0.030377581323969664	d:-0.9521246351149331	c:0.018506478724670924	c:0.01578493773574875	c:0.03286584737098425	c:0.07415551208863241	c:0.13540314405837675	d:-0.26310821503380205
Dietzia unclassified	a:0.0990900114347577	b:-0.2611901766225617	b:-0.18729385891382658	b:-0.039138351364500175	b:-0.005417162539854664	b:-0.15686443871387748	b:-0.07241890974332016	a:0.12602030750609253	b:-0.048780382296681656	b:-0.07713624745745198	b:-0.0677274914671781	b:-0.21150261399623926	a:0.05932959355850389	b:-0.06518738654418404	b:-0.029366723242369993	b:-0.2423467452040242	b:-0.19792082848961803	b:-0.17700384203190173	b:-0.2344931554931344	b:-0.06736461933532181	b:-0.06443572284248171	a:0.1310227590381115	a:0.3392854432856338	b:-0.1675691666036381	b:-0.32142695051070624	b:-0.20390821866524686	a:0.06207705398541581	b:-0.2742535733693882	b:-0.2599978824750339	a:0.19180384112404053	b:-0.057256038519325064	b:-0.0762809060037907	a:0.04665498838152336	b:-0.028796495606595817	b:-0.06658703619562974	b:-0.03553554948392697	b:-0.09102906621995002	a:0.3504567210592098
Enhydrobacter aerosaccus	c:0.5540798259065695	d:-1.3238352953257257	c:1.5309056854257204	c:0.38244130753854294	c:0.6867355095380343	c:0.243642717103511	c:0.42538981628753425	c:0.6489190495110106	c:0.3913575942070118	c:0.8427446067982506	c:1.0941890747366718	c:0.9510878575953438	c:0.5632293875169461	c:1.1034423140990075	c:0.5450080226101621	c:0.4012847389570805	c:1.0294941575142926	d:-0.15007354596056682	c:1.6175802860633945	c:1.1053344330722579	c:1.1013428396218388	d:-0.5481442746069201	c:0.8803537113213562	c:0.5841463739746624	d:-0.2613197738125103	c:0.47168193253720125	c:0.6046227299865532	d:-0.08281260437720399	c:1.291695192218454	c:0.6216518007458093	d:-2.8639423812378015	c:0.9507249854634874	c:0.6722206242637826	c:0.4943614407782196	c:0.7033757887274441	d:-0.17171627668199577	c:0.04123782584166873	d:-0.8821162331046583
Enterobacter cloacae	d:-0.00925323936233546	c:0.00018143606592814832	d:-0.00533940422588545	d:-0.00425078783031658	d:-0.00391383513645002	d:-0.0037323990705218635	d:-0.002073555039178814	d:-0.00046654988381523944	d:-0.0012959718994867571	d:-0.005417162539854652	d:-0.0013478107754662278	d:-0.004147110078357628	d:-0.0015033274034046424	d:-0.0004924693218049703	d:-0.0015033274034046478	d:-0.006116987365577506	d:-0.005469001415834118	d:-0.003550963004593728	d:-0.006376181745474844	d:-0.001710682907322521	c:0.00020735550391787566	d:-0.0016847634693327898	d:-0.0009071803296407233	d:-0.0019180384112404024	d:-0.009590192056202028	d:-0.006479859497433804	d:-0.0067390538773311505	d:-0.006635376125372227	d:-0.00790542858686923	d:-0.0005702276357741758	d:-0.002280910543096697	d:-0.006583537249392744	d:-0.0016329245933533194	d:-0.001503327403404637	d:-0.0007257442637125816	d:-0.002462346609024841	d:-0.008812608916509979	d:-0.001969877287219873
Escherichia unclassified	a:0.6711320078682138	b:-0.28107038556068864	b:-0.2758346590867621	b:-0.17788510292355275	b:-0.03237337804917928	a:1.2371088558120718	b:-0.08071312990003543	b:-0.04465919165631377	b:-0.07871733317482583	b:-0.19540664300461372	b:-0.08024658001622019	a:0.3725400822264641	a:0.6483488218752365	b:-0.0790024469927129	b:-0.0378423794650134	b:-0.2622787930181305	b:-0.22907599295327974	b:-0.2086773952553581	b:-0.25675795272631696	b:-0.08143887416374802	b:-0.08024658001622022	b:-0.056867246949479054	b:-0.0611957930937648	b:-0.19794674792760777	a:0.022342555547151748	b:-0.23638527446638505	b:-0.25261084264795935	a:0.6035081941529945	a:0.4597330716239334	b:-0.044918386036211094	b:-0.07169316547960758	b:-0.38464445976767053	b:-0.04916917386652768	b:-0.03830892934882863	b:-0.07565883949203706	a:0.2454829972007822	b:-0.3231635528560185	b:-0.08097232427993278
Finegoldia magna	d:-0.003369526938665584	c:0.0009071803296407347	c:0.002643782674952986	d:-0.00222907166711723	d:-0.0013478107754662308	d:-0.001736602345312262	d:-0.0006220665117536287	d:-0.0016329245933533246	d:-0.0004924693218049752	d:-0.001788441221291721	c:0.0005702276357741781	c:0.0019698772872198734	d:-0.001425569089435424	c:5.1838875979472106e-05	c:0.00018143606592814672	d:-0.002928896492840081	d:-0.0032399297487168883	d:-0.0013996496514457016	d:-7.775831396919757e-05	d:-0.0008812608916509989	c:0.00033695269386655466	d:-0.0006739053877331182	c:0.000207355503917883	c:7.775831396922097e-05	c:0.0008035025776817886	c:0.0002332749419076175	d:-0.00300665480680929	d:-0.004121190640367899	d:-0.0020994744771685456	c:0.0006479859497433919	d:-0.0015551662793841048	d:-0.0018661995352609298	c:2.591943798973165e-05	c:0.0002591943798973585	d:-0.00012959718994867472	d:-0.002047635601189082	c:0.00020735550391788433	c:0.0003369526938665654
Gardnerella vaginalis	c:0.19315165189950678	d:-0.35517405877334146	d:-0.27389070123753195	c:0.006868651067279833	d:-0.35507038102138255	d:-0.2930970047879257	c:0.09530577348825635	d:-0.08734850602540764	d:-0.12446514122670845	d:-0.31800558469606127	d:-0.13890226818699097	c:0.021020664209675254	c:0.11122030841395375	d:-0.13882450987302178	d:-0.075762517243996	d:-0.2759642562767108	d:-0.32298211679009037	d:-0.3147656549473444	d:-0.14789631316942908	d:-0.1399649651445701	d:-0.1378136517914221	d:-0.1164041960119008	d:-0.11210156930560476	d:-0.2836882487976518	d:-0.336537982858722	c:0.04984307925426079	d:-0.3716847407728027	d:-0.39104656095113505	d:-0.3747950733315711	d:-0.08462696503648547	d:-0.1320076976817214	d:-0.0815684713536967	d:-0.09235095755742653	d:-0.06987880482032613	d:-0.034369174774388875	d:-0.1167152292677776	d:-0.37852747240209295	d:-0.1396539318886933
Geodermatophilus obscurus	a:0.6549841980006087	a:0.5848461988003852	a:0.5101204590759787	a:0.5362990914456112	a:0.5465113500135669	a:0.396722917870887	b:-0.19315165189950678	a:1.0894458175845503	b:-0.1706276602864268	a:0.6452384893164682	b:-0.19374779897327066	a:0.3697407829235727	a:0.5892265838206504	b:-0.19538072356662398	a:0.22819473206162877	a:0.44692886925700426	a:0.3233709083599365	a:0.6424651094515664	a:0.44734358026483995	b:-0.1958991123264187	b:-0.19506969031074717	a:1.0550507233721715	a:1.1717141137639695	a:0.9963172768874315	a:0.4616770294731634	a:0.2549695115050252	a:0.6543362120508651	a:0.5056363963037545	a:0.5765001397676904	a:1.0370367139693055	b:-0.1560090972602162	a:0.6580945305593768	a:0.6985288538233637	a:0.8371978470684472	b:-0.19341084627940405	b:-0.30486442963526544	a:0.586634640021677	a:0.7277659798757852
Gordonia bronchialis	c:0.050853937335860466	c:0.04141926190759685	c:0.03802381553094154	c:0.026541504501488854	c:0.030429420199949125	c:0.022472152737100425	c:0.00974570868414045	c:0.005002451532018889	c:0.008916286668468908	c:0.02501225766009447	c:0.010004903064037793	c:0.03506899960011174	c:0.010549211261822223	c:0.009927144750068593	c:0.005494920853823868	c:0.03561330779789618	c:0.028226267970821638	c:0.02566024360983786	c:0.03530227454201935	c:0.0106788084517709	c:0.010134500253986465	c:0.008294220156715269	c:0.007050087133207982	c:0.02752644314509878	c:0.04841751016482536	c:0.029392642680359717	c:0.032891766808973974	c:0.039449384620376976	c:0.030973728397733574	c:0.006220665117536468	c:0.008942206106458643	c:0.05246094249122407	c:0.006350262307485125	c:0.005650437481762274	c:0.009745708684140451	c:0.02581576023777626	c:0.04222276448527865	c:0.009927144750068591
Gordonia terrae	c:0.5486626633667149	c:0.3599432353634528	c:0.36126512670092936	c:0.24385007260742877	c:0.30890786196166414	c:0.24006583466092746	c:0.09794955616320934	c:0.05966654625237045	c:0.09232503811943679	c:0.24260593958392157	c:0.09701645639557886	c:0.30779332612810556	d:-0.6918157193840224	c:0.09870121986491168	d:-0.05297933125101876	c:0.3369786133045474	c:0.28555444833291277	c:0.26761819724401603	c:0.335449366463153	c:0.09730157021346597	c:0.09924552806269611	d:-0.2633674094136995	c:0.07205603761146388	c:0.24771206886789937	c:0.4898773780059954	c:0.29804761744396513	c:0.34058141518512053	c:0.4018808860308444	d:-0.3731621487382178	c:0.013452188316672579	c:0.08937022218860699	c:0.06194745679546716	d:-0.2832476183518263	d:-0.33259822828428215	c:0.0956427261821229	c:0.2637302815455557	c:0.4079201150824527	c:0.0962907121318663
Halomonas unclassified	c:0.16184097080790663	c:0.14102766210214926	d:-0.0017625217833020007	c:0.02397548014050506	c:0.12236566674953991	c:0.08584517862200303	c:0.0369611185733624	c:0.022057441729264653	c:0.03807565440692102	c:0.09890857536882955	c:0.03753134620913659	d:-0.05064658183194259	d:-0.16308510383141392	c:0.03944938462037698	c:0.02229071667117228	c:0.01788441221291729	c:0.11173869717374847	c:0.10663256788977064	c:0.06855691348284962	c:0.03849036541475678	c:0.03893099586058228	c:0.028874253920565023	c:0.032166022545261394	c:0.09463186810052326	c:0.1369323908997711	c:0.0647208366603688	c:0.008968125544448377	c:0.03890507642259255	d:-0.04839159072683561	d:-0.10378142971089975	c:0.034628369154286236	c:0.0623621678033029	c:0.02615271293164282	c:0.0020994744771685573	c:0.03716847407728029	d:-0.13594745225616114	c:0.12817162085924058	c:0.04053800101594587
Human papillomavirus type 134	c:0.014333449208323568	d:-0.00212539391515828	d:-0.0019439578492301457	d:-0.003291768624696371	c:0.007723992520941091	c:0.006402101183464607	c:0.0008553414536612756	d:-0.0009849386436099465	d:-0.008579333974602346	d:-0.014566724150231197	c:0.005261645911916241	d:-0.003369526938665574	c:0.0011404552715483446	c:0.005209807035936785	d:-0.00036287213185629816	d:-0.001399649651445698	d:-0.002902977054850334	d:-0.0027474604269119352	d:-0.003239929748716881	c:0.004795096028101009	c:0.005494920853823859	c:0.0017366023453122654	c:0.0017366023453122595	d:-0.0019439578492301318	d:-0.006220665117536452	c:0.0012182135855175547	d:-0.00012959718994866879	d:-0.0034213658146450567	d:-0.0017625217833019868	c:0.002851138178870879	c:0.0047950960281010115	c:0.030170225820051785	c:0.0004147110078357612	c:0.002099474477168548	c:0.000803502577681786	c:0.006013309613618571	c:0.0008035025776817928	d:-0.000855341453661255
Hymenobacter unclassified	c:0.6591831469549457	c:0.4876742257768679	c:0.4784728252905118	c:0.33392011962175855	c:0.2294907039611155	c:0.30546057670902943	d:-0.2839733626155389	c:0.08330507369900894	c:0.13345918620914657	c:0.3199236231073017	c:0.14792223260741885	c:0.4286556654742409	d:-0.5250500553580661	c:0.15455760873279106	c:0.08076496877601491	c:0.4796910388760295	c:0.4147887661497325	c:0.4020364026587827	c:0.48015758875984477	c:0.1543761726668629	c:0.15463536704676023	c:0.10722871496353456	c:0.11039088639828223	c:0.3450913973953346	c:0.6209260564820965	c:0.19245182707378392	c:0.4604069770116665	c:0.37614288410703733	c:0.45154252921917704	c:0.0850935149203007	c:0.13711382696569924	c:0.6576798195515411	c:0.08924062499865831	c:0.07236707086734069	c:0.14603011363416818	d:-0.10010086951635733	c:0.1909225802323895	c:0.14963291551474134
Janibacter hoylei	c:0.6038710662848509	c:0.39998876705759373	c:0.4002220419995013	c:0.2722059377681991	d:-0.17451557598488712	c:0.2647152201891657	c:0.10906899506080575	c:0.06472083666036879	c:0.10243361893543355	c:0.2549435920670355	c:0.10855060630101104	c:0.3453246723372422	d:-0.2865134675385329	c:0.10805813697920608	c:0.05725603851932508	c:0.3603838658092783	c:0.3161134657228106	c:0.2873428895542045	c:0.3642977009457284	c:0.10725463440152427	c:0.10826549248312396	d:-1.1054899497001964	c:0.08125743809781988	c:0.27057301317484583	c:0.5286269378006495	c:0.3265071603566943	c:0.36704516137264015	c:0.44532186410164054	d:-0.8382087051500468	d:-0.21671242103217606	c:0.0954094512402153	d:-1.1872657765578107	c:0.06422836733856385	d:-0.33433483062959446	c:0.10523291823832491	c:0.29296740759797707	c:0.4448034753418459	c:0.1052069988003352
Klebsiella unclassified	b:-0.07288545962713541	b:-0.0447628694082727	b:-0.04854710735477404	b:-0.03190682816536403	b:-0.03802381553094155	b:-0.03105148671170277	b:-0.012415410797083162	b:-0.006583537249392754	b:-0.012130296979196074	b:-0.03289176680897398	b:-0.013504027192652049	b:-0.03926794855444883	b:-0.013633624382600714	b:-0.012415410797083162	b:-0.006946409381249035	b:-0.046318035687656814	b:-0.03999369281816141	b:-0.035276355104029614	b:-0.04346689750878593	b:-0.013348510564713627	b:-0.01314115506079575	b:-0.0092791588003252	b:-0.009201400486355997	b:-0.03151803659551801	b:-0.06150682634964164	b:-0.040797195395843214	b:-0.044322238962447205	b:-0.04973940150230186	b:-0.045618210861933954	b:-0.007438878703054001	b:-0.013270752250744427	b:-0.06179194016752874	b:-0.007594395330992416	b:-0.007387039827074537	b:-0.011845183161308986	b:-0.031077406149692507	b:-0.05645253594164329	b:-0.012259894169144745
Kocuria rhizophila	d:-0.0668462305755271	c:0.027967073590924284	d:-0.02467530496622792	d:-0.012830121804918923	c:0.03493940241016305	c:0.01876567310456829	c:0.00837197847068448	c:0.011663747095380834	c:0.010808405641719586	d:-0.06827179966496252	c:0.0054690014158341295	d:-0.00427670726830631	c:0.014903676844097737	c:0.007050087133207988	c:0.00010367775195893616	d:-0.004095271202378167	c:0.002540104922994061	c:0.020269000507972933	c:0.030870050645774628	c:0.0050802098459880995	c:0.005339404225885445	d:-0.04683642444745151	c:0.0074129592650642685	d:-0.0743628675925503	c:0.0318031504134051	c:0.02737092651716039	c:0.02690437663334514	c:0.053160767316946904	c:0.025997196303704416	c:0.006972328819238773	c:0.0038619962604705487	d:-0.09240279643340597	c:0.00023327494190761828	c:0.005780034671710954	c:0.006428020621454338	c:0.015733098859769274	c:0.03252889467711768	c:0.007516637017023216
Kocuria unclassified	d:-0.021435375217511023	d:-0.03846444597676704	d:-0.009175481048366263	d:-0.0125190885490421	d:-0.014592643588220919	d:-0.029496320432318663	d:-0.008916286668468902	d:-0.005365323663875197	d:-0.006635376125372216	d:-0.022835024868956708	d:-0.013918738200487802	d:-0.015551662793841117	c:0.006894570505269569	d:-0.011067600021616926	d:-0.003913835136450019	d:-0.03074045345582596	d:-0.039319787430428306	d:-0.020554114325860028	d:-0.017754815022968606	d:-0.012570927425021569	d:-0.010756566765740107	c:0.037816460027023664	d:-0.009434675428263609	d:-0.03014430638206205	d:-0.016484762561471595	d:-0.024727143842207387	d:-0.02322381643880274	d:-0.020320839383952398	d:-0.0392420291164591	d:-0.0065835372493927265	d:-0.0045618210861933985	d:-0.022187038919213337	d:-0.006687215001351677	d:-0.0036805601945423976	d:-0.008035025776817908	d:-0.022368474985141485	d:-0.029833273126185222	d:-0.007879509148879499
Kytococcus sedentarius	c:0.08999228870036063	c:0.052901572937049564	c:0.06114395421778536	c:0.03151803659551801	c:0.03911243192651043	c:0.032036425355312724	c:0.011663747095380855	c:0.008449736784653666	c:0.011793344285329528	c:0.039475304058366724	c:0.01575901829775901	c:0.04997267644420948	c:0.016925393007297087	c:0.01542206560389245	c:0.00793134802485897	c:0.052590539681172735	c:0.039734498438264085	c:0.0344469330883581	c:0.05113905115374757	c:0.016381084809512652	c:0.015396146165902711	c:0.010290016881924878	c:0.00925323936233547	c:0.04209316729532999	c:0.07892468867874369	c:0.035950260491762726	c:0.04846934904080483	c:0.06057372658201117	c:0.052486861929213806	d:-0.32370786105380295	c:0.008916286668468904	c:0.07506269241827317	c:0.00787950914887951	c:0.0067390538773311505	c:0.01376322157254941	c:0.03906059305053096	c:0.06386549520670753	c:0.014774079654149066
Lactobacillus crispatus	d:-0.05847425210484261	d:-0.10569946812214019	c:0.030662695141856745	c:0.0429225893110015	d:-0.11355305783302994	d:-0.08159439079168643	d:-0.0282781068468011	d:-0.022368474985141492	d:-0.03263257242907661	c:0.12547599930830813	d:-0.02760420145906799	d:-0.03125884221562065	d:-0.030351661885979927	d:-0.025271452039991826	d:-0.019232222988383514	d:-0.11083151684410775	d:-0.09310262125912887	d:-0.09198808542557024	d:-0.09750892571738384	d:-0.025712082485817325	d:-0.02527145203999183	d:-0.02467530496622792	d:-0.0272413293272117	d:-0.07882101092678476	d:-0.1412090981680774	d:-0.05948511018644231	d:-0.11834815386113096	d:-0.13452188316672573	d:-0.11391592996488624	d:-0.020243081069983182	d:-0.03400630264253259	c:0.1384616377411655	d:-0.02317197756282327	d:-0.018817511980547767	c:0.10352223533100244	d:-0.07081190458795658	d:-0.11044272527426172	d:-0.03188090872737429
Lactobacillus iners	c:0.2221814224480102	c:0.21531277138073032	c:0.24594954708459735	c:0.19970926971090974	d:-0.12316916932722169	c:0.189704366646872	c:0.21248755263984923	d:-0.11617092106999319	d:-0.18003641627670075	c:0.15756426353960032	d:-0.15911942981898444	c:0.23529665807081623	c:0.20792573155365585	d:-0.1591712686949639	d:-0.10489596554445839	c:0.27334639303974756	c:0.20445252686303136	c:0.25916846045936237	c:0.24975970446908846	d:-0.1605449989084199	d:-0.15906759094300496	d:-0.14647074407999366	d:-0.14566724150231183	d:-0.21694569597408367	c:0.24073974004866064	c:0.01905078692245537	c:0.24162100094031164	c:0.24817861875171462	c:0.17412678441504112	d:-0.12215831124562204	d:-0.1687355413131762	c:0.20072012779250947	d:-0.12526864380439026	d:-0.09442451259660535	c:0.18063256335046465	c:0.22604341870848074	c:0.21624587114836083	d:-0.17938843032695734
Lactococcus lactis	b:-0.049609804312353185	b:-0.029288964928400784	b:-0.032036425355312724	a:0.08203502123751193	b:-0.0010108580815996698	a:0.020476356011890826	b:-0.008942206106458642	b:-0.0018921189732506757	b:-0.008864447792489443	b:-0.023146058124833536	b:-0.00715376488516692	b:-0.027448684831129576	a:0.05080209845988101	b:-0.004950612656039419	b:-0.0024105077330453723	b:-0.03281400849500478	b:-0.02788931527695508	b:-0.021953763977305724	b:-0.029107528862472618	b:-0.005157968159957307	b:-0.005883712423669893	b:-0.005572679167793061	b:-0.006531698373413267	b:-0.01988020893812689	b:-0.0391642708024899	b:-0.024130996768443484	b:-0.028304026284790843	b:-0.0340063026425326	b:-0.025789840799786523	b:-0.0048469349040804735	b:-0.009201400486355997	a:0.04823607409889723	b:-0.0027474604269119318	b:-0.003758318508511608	a:0.04771768533910252	b:-0.0028252187408811342	b:-0.040252887198058786	b:-0.0114823110294527
Massilia unclassified	b:-0.3557442864091157	a:0.49430960190224016	b:-0.2579243274358551	b:-0.17518948137262025	a:0.001529246841394377	a:0.5445155532883572	b:-0.08265708774926557	b:-0.04198948954337103	b:-0.024079157892464006	b:-0.18407984860309945	b:-0.07576251724399599	b:-0.21702345428805286	a:0.40613167386116095	b:-0.07467390084842712	a:0.06440980340449197	b:-0.07291137906512513	b:-0.22972397890302315	b:-0.19048194978656405	b:-0.2434872004755725	b:-0.07514045073224236	b:-0.07565883949203707	a:0.8485246414699615	b:-0.057722588403140304	b:-0.186179323080268	b:-0.34071101237506923	a:0.16417372022698282	b:-0.23195305057014035	b:-0.2817961298244012	b:-0.15904167150501525	a:0.1250612883004724	b:-0.0692826577465622	b:-0.22790961824374167	a:0.42533797741155466	a:0.2780378113158896	b:-0.07635866431775991	b:-0.07031943526615161	a:0.18649035633614477	a:0.02713765157525276
Merkel cell polyomavirus	d:-0.006246584555526184	c:0.00966795037017123	c:0.021720489035398093	d:-0.0737667205187864	d:-0.006168826241556982	d:-0.008371978470684466	c:0.09027740251824774	c:0.06513554766820456	c:0.002073555039178823	d:-0.02374220519859744	d:-0.051735198227511464	d:-0.010860244517699055	c:0.015136951786005352	c:0.11153134166983059	d:-0.030118386944072314	c:0.03563922723588592	d:-0.02902977054850343	c:0.040460242701976644	c:0.09250647418536495	c:0.11204973042962531	c:0.11122030841395376	d:-0.03224378085923059	c:0.09001820813835039	c:0.24747879392599173	c:0.049376529370445565	d:-0.010186339129965938	d:-0.027681959773037203	d:-0.016173729305594763	c:0.0546122558443721	c:0.06796076640908572	c:0.10505148217239679	c:0.0380497349689313	d:-0.023794044074576907	d:-0.026593343377468315	d:-0.019102625798434837	d:-0.03470612746825543	c:0.03981225675223327	d:-0.11171277773575873
Micrococcus luteus	d:-2.7453091135587844	c:1.1738654271171176	d:-3.544016595212474	c:1.8235620597678204	c:1.3817393197947943	c:0.9225505563686451	c:3.5288018851125	c:2.13485451002454	c:4.024692572732114	c:1.3456853815510723	c:1.67385138593911	d:-2.4442030024320296	c:3.946467708879092	c:1.5636160161687662	c:1.9466793902190624	d:-5.4277117511164805	c:2.152687083361478	d:-4.9505867366014344	d:-4.14545123432629	c:1.5388888723265588	c:1.5834443862309138	c:2.8978968450043556	c:2.99924184754422	d:-3.04721872726322	d:-3.8927626333643603	d:-3.776799067798286	d:-3.136355674509919	d:-4.233655081805359	d:-1.9963669528453851	c:2.2435865523914793	c:3.303276855163814	d:-0.7731509157958114	c:2.4227935466525086	c:1.7607592615186922	c:3.831929712402453	c:3.025757432607719	d:-3.9994988790060906	c:4.3226105929861305
Microcoleus unclassified	c:0.027293168203191165	c:0.02306829981086433	c:0.019621014558229552	c:0.013659543820590451	c:0.01819544546879411	c:0.012259894169144761	c:0.005235726473926516	c:0.003576882442583458	c:0.003939754574439755	c:0.013218913374764961	c:0.0068427316292901065	c:0.019983886690085852	c:0.006220665117536454	c:0.008346059032694735	c:0.004328546144285775	c:0.021228019713593147	c:0.017677056708999415	c:0.014774079654149074	c:0.024597546652258728	c:0.007516637017023219	c:0.007983186900838444	c:0.004173029516347383	c:0.003706479632532142	c:0.01373730213455967	c:0.03385078601459418	c:0.021383536341531534	c:0.023171977562823288	c:0.01949141736828088	c:0.016951312445286828	c:0.004173029516347381	c:0.0063502623074851265	c:0.028148509656852432	c:0.0033695269386655674	c:0.003447285252634791	c:0.005987390175628837	c:0.01511103234801563	c:0.022549911051069637	c:0.007179684323156657
Neisseria unclassified	c:0.05204623148338831	c:0.042456039427186266	c:0.037868298903003125	c:0.026308229559581228	c:0.03156987547149748	c:0.027630120897057738	c:0.009019964420427861	c:0.0044322238962447085	c:0.006764973315320885	c:0.02011348388003453	c:0.00863117285058183	c:0.03219194198325113	c:0.008760770040530491	c:0.010678808451770914	d:-0.0738444788327556	c:0.03628721318562929	c:0.02934080380438026	c:0.028744656730616335	c:0.034602449716296516	c:0.009953064188058316	c:0.010808405641719587	c:0.005598598605782807	c:0.009356917114294414	c:0.031518036595518016	c:0.048987737800599555	c:0.029081609424482905	c:0.03403222208052233	c:0.034084060956501794	c:0.03595026049176273	c:0.004976532094029166	c:0.008190542404756324	c:0.05354955888679294	c:0.0054949208538238635	c:0.0055467597298033385	c:0.011871102599298734	c:0.02270542767900804	c:0.04782136309106146	c:0.010030822502027525
Nocardioides unclassified	c:0.03584658273980379	d:-0.04652539119157471	c:0.35317826204813185	c:0.23851066838154333	d:-1.0103137734018888	d:-0.8418374264686098	d:-0.577822031105167	c:0.06119579309376483	c:0.09540945124021531	d:-1.12176735675775	c:0.10958738382060046	c:0.3074304539962493	d:-0.0057022763577417425	c:0.11303466907323526	d:-0.17690016427994276	c:0.34506547795734477	c:0.07441470646852978	c:0.15626829164011355	d:-0.19773939242368985	c:0.11184237492570741	c:0.11306058851122495	d:-0.34257721191033014	d:-0.6026010138233538	c:0.24276145621185993	d:-0.449780007435875	c:0.14079438716024162	c:0.05805954109700686	c:0.36937791079171634	d:-0.3755208175952837	c:0.06114395421778536	c:0.09994535288841895	c:0.5041330689003497	c:0.06446164228047145	c:0.051035373401788625	c:0.09807915335315802	d:-0.7142360332451435	c:0.41113412539317984	c:0.10401470465280738
Pantoea agglomerans	b:-0.24781574661985828	b:-0.0667684722615579	b:-0.08975901375845302	b:-0.023249735876792483	b:-0.1645106729208494	b:-0.1236875580870164	b:-0.05671173032154063	b:-0.033280558378820005	a:0.6049596826804197	a:0.15170647055392017	b:-0.0544826586544234	b:-0.07757687790327747	a:0.25333658691167193	b:-0.05697092470143796	a:0.45035023507164923	a:0.17386759003514374	b:-0.0016070051553635795	a:0.32184166151854204	b:-0.11821855667118228	b:-0.05710052189138666	b:-0.056815408073499565	b:-0.0421190867333197	a:0.8781764785302185	b:-0.13288895857337238	b:-0.10359999364497162	b:-0.007672153644961619	b:-0.05945919074845255	b:-0.20556706269658992	b:-0.1378914101053913	a:0.7387299021454432	b:-0.05056882351797338	b:-0.2731131180978399	a:0.5610262352878186	a:0.5233134530127539	a:0.010238178005945411	b:-0.13452188316672573	a:0.3864069815509725	b:-0.057696668965150556
Pantoea unclassified	a:0.6277169492354072	a:0.6419467206917718	a:0.5062325433775183	a:0.4618584655390917	b:-0.0234830108187001	b:-0.08353834864091658	a:0.4784987447285016	a:0.6188006625669383	b:-0.1596118991407894	a:0.3990556672899632	b:-0.1753449980005587	a:0.429225893110015	a:0.2054893043826207	b:-0.17539683687653818	a:0.6000090700243804	b:-0.09919368918671663	a:0.26489665625509384	b:-0.35167493464472727	a:0.5386577603026771	b:-0.177366714163758	b:-0.17521540081061	a:0.4059502377952328	a:0.010808405641719589	b:-0.33656390229671174	a:0.4298997984977481	a:0.18457231792490436	a:0.3002766891110824	a:0.2670220501702521	b:-0.10834325079709316	a:0.42401608607407837	a:0.65386966216705	a:0.7041792913051261	a:0.4173029516347368	a:0.5092651176223173	a:0.5488440994326429	a:0.12985638432857335	a:0.18397617085114046	a:0.5951102962443203
Paracoccus unclassified	c:0.3419810648365664	c:0.2449386890029977	c:0.2313828229343662	c:0.15149911505000227	d:-0.6452384893164682	c:0.15072153191031024	c:0.057385635709273755	c:0.03690927969738292	c:0.05925183524453468	d:-0.39037265556340195	c:0.063528542512841	c:0.20468580180493892	d:-0.782507832910106	c:0.06500595047825591	c:0.03214010310727167	c:0.21787879574171418	c:0.1780924584274706	c:0.17612258114025076	c:0.21391312172928464	c:0.06365813970278966	c:0.06578353361794796	c:0.04302626706296044	c:0.04561821086193397	c:0.15398738109701685	c:0.30955584791140756	c:0.19162240505811237	c:0.2115803723102085	c:0.25064096536073943	c:0.14253098950555393	c:0.036961118573362414	c:0.05774850784113003	c:0.2222591807619794	d:-0.29991381697922603	c:0.029807353688195485	c:0.06513554766820459	c:0.02651558506349911	c:0.2525071648960004	c:0.06018493501216516
Pedobacter unclassified	c:0.009642030932181501	c:0.015007354596056679	c:0.005391243101864927	c:0.006116987365577504	c:0.0028770576168605983	c:0.003136251996757964	c:0.0016588440313430703	c:0.00018143606592813693	c:0.005132048721967568	d:-0.009590192056202021	c:0.002488266047014583	c:0.003706479632532135	c:0.0045877405241831195	c:0.00401751288840896	c:0.002410507733045373	c:0.005235726473926506	c:0.006220665117536458	c:0.009149561610376519	c:0.004924693218049702	c:0.004432223896244724	c:0.003939754574439747	d:-0.00010367775195893187	c:0.0028252187408811472	d:-0.0029807353688195387	c:0.01863607591461961	d:-0.00388791569846028	c:0.014929596282087471	d:-0.0008812608916509995	d:-0.017366023453122582	d:-0.04118598696568923	c:0.007361120389084804	c:0.01485183796811828	d:-0.01013450025398646	c:0.002099474477168552	c:0.003939754574439761	d:-0.0005443081977844373	c:0.007050087133207982	c:0.0022549911051069614
Porcine type C oncovirus	d:-0.13314815295326976	c:0.08978493319644276	d:-0.12744587659552803	d:-0.06811628303702413	d:-0.15398738109701685	d:-0.2962591762226734	d:-0.20468580180493895	c:0.019413659054311666	c:0.021020664209675254	c:0.06749421652527048	c:0.02607495461767362	c:0.07954675519049736	c:0.031207003339641187	c:0.029107528862472636	c:0.014644482464200394	d:-0.020683711515808688	d:-0.28132957994058594	d:-0.12314324988923196	d:-0.2246178496190453	c:0.027500523707109065	c:0.028226267970821634	c:0.02205744172926467	c:0.021202100275603403	c:0.07024167695218242	d:-0.12436146347474952	d:-0.03361751107268657	d:-0.155931338946247	d:-0.05829281603891448	d:-0.20940313951907072	c:0.01905078692245539	c:0.02179824734936732	c:0.141053581540139	c:0.018091767716835173	c:0.013426268878682843	c:0.026100874055663362	d:-0.18916005844908756	c:0.11863326767901804	c:0.026489665625509373
Prevotella copri	b:-0.0690493828046546	b:-0.04725113545528727	b:-0.04924693218049689	b:-0.03677968250743426	b:-0.03760910452310579	b:-0.0282781068468011	b:-0.015344307289923233	b:-0.0077758313969205715	b:-0.014722240778169584	b:-0.0328399279329945	b:-0.015577582231830853	b:-0.038283009910838904	b:-0.012778282928939455	b:-0.015733098859769267	b:-0.006609456687382478	b:-0.04927285161848662	b:-0.04230052279924786	b:-0.03385078601459418	b:-0.042715233807083614	b:-0.015447985041882184	b:-0.015111032348015634	b:-0.009745708684140436	b:-0.008086864652797373	b:-0.031777230975415356	b:-0.06422836733856382	b:-0.039838176190223014	b:-0.0409267925857919	b:-0.05492328910024891	b:-0.049402448808435306	b:-0.007775831396920555	b:-0.013037477308836814	b:-0.07335200951095062	b:-0.010056741940017261	b:-0.007749911958930823	b:-0.011534149905432165	a:0.1245688189786674	b:-0.05982206288030886	b:-0.011041680583627192
Propionibacterium acnes	a:1.1391333802108727	a:3.466128684053319	a:2.9813833547692923	a:3.5533475928887794	a:0.37660943399085256	a:1.1587025558931225	a:3.677449861983631	b:-1.961505308749191	a:2.635851326928132	b:-0.5618815767414799	a:3.784367543691289	a:3.503996982956322	b:-0.9872713930290139	a:3.781594163826388	b:-2.022830699032905	a:0.977085053899048	a:3.581340585917693	a:1.912387973758643	a:2.5486842569686528	a:3.7820866331481926	a:3.7798057226050954	b:-2.6274793484574483	a:2.956163741605279	a:2.9477917631345965	a:1.9146948037397293	a:2.637458332083496	a:1.4523438688788326	a:1.923662929284178	a:2.9179584900084103	a:0.15525743355851385	a:0.9539908346501942	b:-0.1000490306403779	b:-0.3600469131154118	b:-1.9055452421293528	a:3.8240242838155836	b:-0.1521730204377354	a:1.7644398217132342	a:2.1324958411674744
Propionibacterium granulosum	b:-0.11127214728993325	b:-0.07358528445285827	b:-0.0741295926506427	b:-0.05487145022426943	b:-0.0657316947419685	b:-0.04890997948663031	b:-0.02185008622534677	b:-0.011378633277493761	b:-0.018350962096732516	b:-0.05554535561200255	b:-0.02179824734936731	b:-0.06091067927587775	b:-0.020528194887870287	b:-0.02070963095379843	a:0.3597099604215452	b:-0.07330017063497117	b:-0.06697582776547577	b:-0.05850017154283236	b:-0.07047495189409002	b:-0.02099474477168552	b:-0.021409455779521275	b:-0.0158367766117282	b:-0.014281610332344092	b:-0.049609804312353185	b:-0.1003600638962547	b:-0.06555025867604032	b:-0.06505778935423537	b:-0.07677337532559568	b:-0.06941225493651089	b:-0.012959718994867602	b:-0.0209169864577163	a:0.5561533809457483	a:0.1382542822372476	b:-0.011508230467442425	b:-0.019465497930291134	b:-0.056348858189684325	b:-0.08543046761416723	b:-0.019569175682250077
Propionibacterium phage P100D	a:0.0007516637017023239	b:-0.0044581433342344625	b:-0.005261645911916249	a:0.0010367775195894028	b:-0.000984938643609934	a:0.001788441221291736	a:0.0010626969575791506	a:0.0006479859497433775	b:-0.00023327494190762438	b:-0.0018143606592814605	b:-0.0023068299810864294	b:-0.02558248529586864	a:0.008320139594705003	b:-0.003032574244799019	a:0.005054290407998362	b:-0.03029982301000045	b:-0.0167180375033792	b:-0.018454639848691463	b:-0.02195376397730571	b:-0.00305849368278875	b:-0.0033176880626861033	a:0.005054290407998367	b:-0.003939754574439743	b:-0.006039229051608291	b:-0.03496532184815279	b:-0.018195445468794116	b:-0.010471452947853021	b:-0.027759718087006405	b:-0.029003851110513686	a:0.01443712696028252	a:0.003576882442583457	a:0.0016070051553635897	a:0.019232222988383518	a:0.0202430810699832	b:-0.00038879156984602175	a:0.00044063044582549725	b:-0.013789141010539137	a:0.003239929748716901
Propionibacterium phage P101A	d:-0.05837057435288369	d:-0.09232503811943683	d:-0.02825218740881137	d:-0.0007516637017023189	c:0.015499823917861652	c:0.06555025867604035	c:0.0382052515968697	c:0.02309421924885405	d:-0.0728077013131662	d:-0.0861562118778798	c:0.0378423794650134	d:-0.02682661831937594	d:-0.042741153245073375	c:0.037401749019187906	d:-0.03444693308835809	c:0.056115583247776726	c:0.04141926190759686	d:-0.002825218740881145	c:0.026878457195355424	c:0.03727215182923922	c:0.03680560194542399	c:0.030921889521754106	c:0.029029770548503437	c:0.08190542404756325	d:-0.07190052098352546	c:0.028589140102677928	c:0.014411207522292776	d:-0.0427670726830631	d:-0.02226479723318253	d:-0.0570746024533969	c:0.03633905206160877	d:-0.11819263723319255	d:-0.061247631969744296	d:-0.026385987873550426	d:-0.02623047124561203	d:-0.013737302134559653	d:-0.006272503993515929	d:-0.07057862964604897
Propionibacterium phage P14 4	c:0.00933099767630468	d:-0.0016070051553635821	d:-0.0030066548068092874	c:0.0006998248257228466	c:0.006220665117536454	d:-0.002177232791137746	c:0.013192993936775225	c:0.0057022763577417425	c:0.0044840627722241835	d:-0.00850157566063315	c:0.019724692310188502	d:-0.003473204690624505	c:0.006531698373413278	c:0.020839228143747102	c:0.003784237946501342	d:-0.003861996260470548	c:0.0012441330235072976	c:0.0038619962604705418	c:0.0078017508349103116	c:0.020580033763849755	c:0.020269000507972937	c:0.002358668857065911	c:0.013529946630641785	c:0.009538353180222559	d:-0.003576882442583459	d:-0.005883712423669907	d:-0.0003110332558768145	c:0.009045883858417586	d:-0.004198948954337092	c:0.0013218913374765078	c:0.019180384112404053	d:-0.005443081977844388	c:0.004458143334234447	c:0.003499124128614255	d:-0.0037583185085115923	d:-0.007024167695218249	d:-0.0004924693218049728	c:0.00251418548500432
Pseudomonas alcaligenes	d:-0.03561330779789616	d:-0.025893518551745473	d:-0.0234830108187001	d:-0.01588861548770769	d:-0.02768195977303721	d:-0.0198802089381269	d:-0.0075166370170231984	d:-0.00598739017562883	d:-0.008035025776817915	d:-0.020865147581736833	d:-0.007723992520941088	d:-0.02190192510132625	d:-0.007309281513105333	d:-0.008009106338828169	d:-0.004484062772224188	d:-0.028692817854636878	d:-0.021539052969469945	d:-0.021824166787357036	d:-0.024234674520402413	d:-0.008216461842746057	d:-0.007542556455012949	d:-0.0071537648851669276	d:-0.004898773780059942	d:-0.017910331650907024	d:-0.03623537430964982	d:-0.02519369372602263	d:-0.022783185992977243	d:-0.03146619771953855	d:-0.028304026284790833	d:-0.0042767072683062984	d:-0.007749911958930825	d:-0.03976041787625381	d:-0.0050542904079983715	d:-0.0046395794001626	d:-0.007983186900838437	d:-0.019776531186167966	d:-0.03582066330181405	d:-0.007957267462848708
Pseudomonas mendocina	c:0.0009330997676304739	c:0.0025141854850043166	c:0.004276707268306309	c:0.0036287213185629314	d:-0.00015551662793841583	c:0.0001814360659281517	d:-0.00012959718994866225	d:-5.183887597947879e-05	d:-0.00023327494190762536	d:-0.000933099767630459	c:0.0004924693218049706	c:0.005080209845988108	c:0.0017366023453122526	c:0.002436427171035112	d:-0.10912083393678522	c:0.0021253939151582857	c:0.0022549911051069653	d:-0.00010367775195893658	c:0.0010886163955688855	c:0.0018402800972712036	c:0.0021253939151582805	c:0.0009071803296407319	c:0.0010886163955688742	c:0.001399649651445707	c:0.00202171616319935	c:0.0013218913374764896	c:0.0039656740124294956	c:0.0009590192056202064	c:0.002514185485004318	c:0.0005702276357741808	c:0.0007775831396920593	c:0.004898773780059953	d:-0.18537582050258622	d:-0.12783466816537403	c:0.0003887915698460281	d:-0.00038879156984603357	c:0.0022290716671172182	c:2.5919437989730503e-05
Pseudomonas putida	a:0.46364690676038334	a:0.3077155678141364	a:0.362664776352375	b:-0.18763081160769318	a:0.40823114833832946	b:-0.18939333339099512	b:-0.08169806854364538	b:-0.05002451532018893	a:0.57556704000006	a:0.5850276348663134	b:-0.08426409290462913	a:0.3689372803458909	a:0.37425076513378663	b:-0.08421225402864968	a:0.8323768316023563	a:0.4703600411997248	a:0.025064096536073954	a:0.42790400177253857	a:0.19470681817889088	b:-0.08405673740071126	b:-0.08462696503648544	a:0.5753596844961422	b:-0.06210297342340554	a:0.6927747385896426	a:0.461728868349143	a:0.35066407656312765	a:0.3054346572710397	a:0.00616882624155698	a:0.42564901066743155	a:0.32687003248855073	b:-0.07355936501486851	a:0.8712300691489695	a:0.7567957504242887	a:0.6353631834423791	b:-0.07910612474467184	b:-0.20499683506081573	a:0.7159726355904555	a:0.6385771937531063
Pseudomonas stutzeri	d:-0.2568875499162656	d:-0.11207564986761503	c:0.02291278318292592	d:-0.0378423794650134	c:0.13659543820590453	c:0.09559088730614346	c:0.04191173122940183	c:0.02306829981086432	d:-0.2703915771089177	d:-0.11028720864632331	c:0.0454108553580161	c:0.15111032348015624	d:-0.4148924439016915	c:0.046473552315595225	d:-0.7909575696947596	d:-0.03740174901918789	d:-0.11381225221292729	c:0.03773870171305446	d:-0.13330366958120818	c:0.04463327221832402	c:0.04616251905971841	d:-0.1488034934990698	c:0.03654640756552665	d:-0.46745706414487437	d:-0.24851557144558117	c:0.0895257388165454	c:0.03167355322345641	d:-0.1476889576655112	c:0.008397897908674212	d:-1.214844058578889	c:0.04004553169414089	d:-0.1948623348068293	d:-0.7969708793083781	d:-0.9268013441989618	c:0.04082311483383296	c:0.10927635056472364	d:-0.461521512845225	d:-0.6127355140773403
Pseudomonas unclassified	a:0.0009330997676304593	a:0.0646430783463996	b:-0.31748719593626656	b:-0.3275439378762837	a:2.2918226264903767	a:0.7756132624048365	b:-0.44793972733860377	a:0.1564497277060417	a:0.7379523190057512	a:0.38664025649288014	b:-0.4642171343961576	b:-0.2329379892137503	a:0.34540243065121123	b:-0.47074883276957086	a:0.756173683912535	a:0.07537372567414999	a:0.2475047133639815	a:0.5047810548500932	b:-0.3644532175736667	b:-0.4731334210646266	b:-0.46929734424214564	a:0.7322241232100195	b:-0.3474500662524004	b:-0.9653694679276879	a:0.7088447901432784	b:-0.14670401902190128	a:1.3381428250960594	a:1.3086465046637406	a:0.6611011853661863	a:0.047873201967040924	a:2.08402649212667	a:0.7881064315158888	a:0.817136202064392	a:0.6796595029668366	b:-0.28545077058095386	a:0.9320111512348984	a:0.04554045254796476	a:0.7211824426263925
Pseudonocardia unclassified	c:0.06549841980006087	d:-0.09356917114294407	d:-0.16663606683600765	c:0.008475656222643416	c:0.065679855865989	c:0.04167845628749421	d:-0.19968335027292006	c:0.0519943926074088	c:0.08390122077277287	c:0.06567985586598901	c:0.09167705216969342	d:-0.09450227091057455	d:-0.018998948046475905	c:0.09076987184005271	d:-0.2619936792002434	d:-0.02153905296946996	c:0.042818911559042556	c:0.033099122312891846	d:-0.12117337260201207	c:0.09115866340989873	c:0.08970717488247353	d:-0.06231032892732344	c:0.07076006571197714	d:-0.3864588204269519	d:-0.25984236584709547	d:-0.1562942110781033	c:0.02576392136179679	d:-0.330757948187011	d:-0.009071803296407319	c:0.05577863055391017	c:0.08252749055931688	d:-0.18807144205351867	c:0.05842241322886314	d:-0.041393342469607124	d:-0.0075425564550129385	d:-0.03758318508511606	d:-0.24664937191032024	c:0.09439859315861565
Ralstonia unclassified	c:0.051579681599573074	c:0.04307810593893989	c:0.038205251596869695	c:0.02387180238854612	c:0.03167355322345641	c:0.023534849694679574	c:0.010860244517699055	c:0.0064280206214543225	c:0.009253239362335478	c:0.02682661831937595	c:0.009953064188058316	c:0.03348791388273789	c:0.011197197211565604	c:0.01111943889759641	d:-0.005080209845988104	c:0.03623537430964982	c:0.03063677570386703	c:0.029936950878144155	c:0.03416181927047101	c:0.01114535833558614	c:0.010886163955688788	c:0.004043432326398699	c:0.00826830071872553	c:0.02594535742772494	c:0.05075025958390154	c:0.032088264231292185	c:0.034680208030265704	c:0.040615759329915055	c:0.03626129374763956	c:0.006479859497433805	c:0.010056741940017253	c:0.050205951386117095	d:-0.012467249673062642	c:0.005028370970008629	c:0.010238178005945413	c:0.02630822955958123	c:0.04370017245069357	c:0.01052329182383249
Rhodococcus sp. R04	c:0.026852537757365676	c:0.020035725566065313	c:0.014851837968118273	c:0.03706479632532136	c:0.015136951786005357	c:0.015085112910025894	c:0.008968125544448391	c:0.004380385020265231	c:0.005754115233721213	c:0.02273134711699778	c:0.02270542767900804	c:0.019413659054311676	d:-0.021798247349367302	c:0.023120138686843802	c:0.00793134802485897	c:0.03527635510402962	c:0.03587250217779353	c:0.03444693308835809	c:0.037272151829239236	c:0.02317197756282328	c:0.023120138686843802	d:-0.03283992793299451	c:0.01850647872467094	c:0.037272151829239236	c:0.030999647835723305	c:0.030999647835723298	c:0.03149211715752827	c:0.03312504175088159	c:0.023897721826535857	d:-0.02921120661443157	c:0.01998388669008584	c:0.035639227235885904	d:-0.020087564442044785	d:-0.021927844539315983	c:0.024675304966227926	c:0.018402800972712012	c:0.02060595320183949	c:0.018247284344773587
Roseomonas sp. B5	c:0.36331276230211834	c:0.2707803686787637	c:0.25458071993517917	c:0.1856090954444938	c:0.22726163229399826	c:0.178740444377214	c:0.07490717579033475	c:0.04367425301270382	c:0.0730409762550738	d:-0.17122380736019083	c:0.06969736875439798	c:0.22422905804919924	c:0.07190052098352545	c:0.07088966290192579	c:0.03833484878681837	c:0.23368965291545266	d:-0.21303186083763365	c:0.19455130155095243	c:0.24522380282088477	c:0.0701639186382132	c:0.07076006571197711	d:-0.08374570414483444	c:0.058163218848965796	c:0.17809245842747065	c:0.3413071594488332	c:0.22085953111053372	c:0.23796636018375888	c:0.29037546379900353	c:0.23965112365309174	d:-0.03496532184815278	c:0.0645653200324304	c:0.32873623202381164	c:0.043518736384765416	c:0.037946057216972334	c:0.0736371233288377	c:0.19719508422590543	c:0.288172311569876	c:0.07804342778709271
Roseomonas unclassified	c:0.645549522572345	c:0.4148924439016915	c:0.2312532257444175	c:0.2841029598054876	c:0.35911381334778125	c:0.28138141881656537	c:0.1194626896946896	c:0.0698788048203261	c:0.10914675337477496	c:0.29379682961364856	c:0.11982556182654586	c:0.37790540589033933	c:0.11363081614699916	c:0.12005883676845348	c:0.05982206288030887	c:0.4062353516131199	c:0.3539040063118445	c:0.3176945514401844	c:0.40263254973254675	c:0.12081050047015576	c:0.11894430093489484	c:0.08683011726561293	c:0.08765953928128445	c:0.29343395748179224	c:0.5083838567306662	c:0.3119145167684735	c:0.40988999236967255	c:0.16534009493652088	c:0.015266548975954048	c:0.0665351973196503	c:0.10761750653338059	c:0.5781330643610437	c:0.06837547741692149	c:0.056322938751694605	c:0.11282731356931737	c:0.30730085680630054	d:-0.2880427143799274	c:0.11274955525534816
Rothia dentocariosa	c:0.00414711007835763	c:0.0007257442637125872	c:0.006402101183464599	c:0.0006479859497433807	d:-0.0005183887597947068	d:-7.775831396919175e-05	d:-0.0004665498838152289	c:0.00023327494190760424	d:-0.0006220665117536434	c:0.00046654988381523294	c:0.0020994744771685586	c:0.0023586688570659043	c:0.0009849386436099404	c:0.0013737302134559754	d:-0.0005702276357741781	c:0.001762521783302	d:-0.007723992520941088	d:-5.183887597946468e-05	d:-0.0034472852526347673	c:0.0023845882950556435	c:0.0008294220156715323	d:-0.002021716163199348	c:0.0007516637017023317	c:0.0034991241286142657	d:-0.0006220665117536467	d:-0.00038879156984602983	c:0.003939754574439752	c:0.0015551662793841018	c:0.0005961470737639104	c:0.00015551662793841981	d:-0.0013218913374765	c:0.004924693218049694	c:0.001477407965414918	d:-0.0006998248257228387	d:-0.00012959718994867236	c:0.0006739053877331175	c:0.0021253939151582813	d:-0.0006479859497433691
Rothia mucilaginosa	d:-0.1706794991624063	d:-0.2073814233558714	c:0.14647074407999366	c:0.03403222208052233	d:-0.16352573427723943	d:-0.1713534045501395	d:-0.10212258567955669	c:0.14056111221833403	d:-0.09079579127804244	d:-0.013400349440693104	d:-0.10199298848960804	c:0.07970227181843577	c:0.14190892299380026	d:-0.10463677116456103	d:-0.0590444797406168	d:-0.12163992248582733	d:-0.19447354323698324	d:-0.20727774560391243	d:-0.04924693218049688	d:-0.10502556273440707	d:-0.10461085172657131	c:0.1836910570332534	d:-0.07768055565523642	d:-0.18348370152933552	c:0.03356567219670709	d:-0.09463186810052322	d:-0.16176321249393744	c:0.1984392172494128	d:-0.20911802570118362	d:-0.06663887507160922	d:-0.09253239362335469	c:0.16943536613889904	d:-0.07431102871657085	d:-0.05256462024318301	c:0.18734569778980611	d:-0.027552362583088526	d:-0.08493799829236227	c:0.1622556818157424
Rothia unclassified	c:0.015007354596056687	c:0.009875305874089111	c:0.00896812554444838	c:0.0053394042258854526	c:0.0073611203890847875	c:0.005106129283977835	c:0.0021772327911377728	c:0.0017106829073225166	c:0.0015810857173738395	c:0.006479859497433804	c:0.0010626969575791515	c:0.0086830117265613	c:0.002436427171035111	c:0.002436427171035118	c:0.0010367775195894075	c:0.008009106338828181	c:0.006324342869495392	c:0.005702276357741738	c:0.008760770040530514	c:0.0018921189732506725	c:0.0018402800972712	c:0.0024882660470145835	c:0.002617863236963256	c:0.0044063044582549945	c:0.010808405641719577	c:0.006453940059444065	c:0.009901225312078838	c:0.010471452947853017	c:0.007231523199136125	c:0.0021513133531480327	c:0.0012959718994867602	c:0.016199648743584514	c:0.0016070051553635767	c:0.0013996496514457047	c:0.0013218913374764974	c:0.006194745679546711	c:0.0120784581032166	c:0.003473204690624516
Serinicoccus profundi	c:0.041548859097545535	c:0.025997196303704406	c:0.029159367738452104	c:0.019517336806270595	c:0.022783185992977257	c:0.0187656731045683	c:0.006739053877331163	c:0.004043432326398687	c:0.004872854342070226	c:0.018584237038640147	c:0.007205603761146396	c:0.020787389267767655	c:0.007957267462848713	c:0.008553414536612616	c:0.005391243101864932	c:0.025375129791950765	c:0.0216427307214289	c:0.020968825333695786	c:0.025893518551745476	c:0.00876077004053051	c:0.008190542404756319	c:0.004095271202378167	c:0.004484062772224196	c:0.018791592542558033	c:0.03649456868954717	c:0.023586688570659032	c:0.026100874055663362	c:0.027267248765201427	c:0.022627669365038836	c:0.004484062772224195	c:0.007024167695218242	c:0.04429631952445747	c:0.0042767072683063045	c:0.0024364271710351194	c:0.007205603761146396	c:0.01886935085652723	c:0.026878457195355403	c:0.006946409381249038
Serinicoccus unclassified	c:0.2230367639016714	d:-0.12176951967577601	d:-0.13063396746826544	d:-0.08001330507431259	c:0.24188019532020896	c:0.16347389540125995	d:-0.037427668457177626	d:-0.020087564442044795	d:-0.034783885782224654	d:-0.08387530133478313	d:-0.034576530278306754	d:-0.10323712151311533	d:-0.03325463894083027	d:-0.03377302770062497	d:-0.016147809867605036	d:-0.12073274215618661	d:-0.1109351945960667	d:-0.09325813788706729	d:-0.11995515901649453	d:-0.034680208030265704	d:-0.033513833320727625	c:0.9596412721319563	d:-0.026826618319375935	d:-0.09126234116185765	d:-0.1696427216428169	d:-0.10531067655229415	d:-0.11500454636045511	d:-0.1407425482842622	d:-0.11992923957850478	d:-0.021694569597408356	d:-0.030688614579846486	d:-0.17192363218591364	d:-0.0198024506241577	d:-0.019983886690085842	d:-0.03530227454201934	c:0.13807284617131946	d:-0.1480518297973675	d:-0.034524691402327286
Sphingomonas melonis	c:0.05730787739530453	c:0.04509982210213926	c:0.04248195886517599	c:0.027396845955150108	c:0.03600209936774221	c:0.0262045518076223	c:0.011430472153473228	c:0.006842731629290088	d:-0.19232222988383524	c:0.03206234479330246	c:0.010704727889760646	c:0.035691066111865385	c:0.012778282928939455	c:0.012311733045124229	d:-0.18547949825454513	c:0.039812256752233294	c:0.03245113636314849	c:0.031595794909487225	c:0.037790540589033944	c:0.012804202366929201	c:0.012130296979196072	c:0.007620314768982152	c:0.008294220156715269	c:0.030636775703867025	c:0.05419754483653631	c:0.03395446376655312	c:0.038827318108623346	c:0.046007002431779985	c:0.039190190240479636	d:-0.193125732461517	c:0.010782486203729838	c:0.05987390175628834	d:-0.21541644913268929	d:-0.24685672741423814	c:0.010938002831668263	c:0.02980735368819549	c:0.04831383241286643	c:0.01114535833558614
Staphylococcus caprae/capitis	d:-0.31321048866796025	d:-0.6002941838422674	d:-0.3051754628911423	d:-0.07558108117806786	d:-0.05168335935153199	c:0.18597196757635007	c:0.07843221935693873	c:0.045333097044046866	c:0.07563292005404733	c:0.20214569688194486	c:0.07853589710889768	d:-0.1745674148608666	c:0.07742136127533905	c:0.08325323482302947	c:0.043959366830590915	d:-0.16920209119699145	d:-0.6530143207133886	c:0.21274674701974652	c:0.2602052379789518	c:0.08110192146988147	c:0.08237197393137848	c:0.058785285360719454	c:0.0599257406322678	c:0.20281960226967802	c:0.39913342560393245	d:-0.18376881534722267	c:0.26759227780602624	c:0.31437686337749826	d:-0.3331684559200563	c:0.04878038229668166	c:0.07285954018914566	d:-0.22142975874630783	c:0.04688826332343098	c:0.03807565440692102	d:-0.17480068980277422	d:-0.4106157366333852	c:0.33703045218052685	c:0.07685113363956489
Staphylococcus epidermidis	c:0.026385987873550433	d:-0.2906346581789009	d:-0.279463380405325	d:-0.6888868228911824	c:0.06915306055661351	c:0.18218772962984875	c:0.0786136554228669	c:0.0425597171791452	c:0.07228931255337148	c:0.19748019804379255	c:0.07628090600379073	d:-0.5835502269008984	c:0.07773239453121587	c:0.08154255191570696	c:0.041185986965689245	d:-0.5429603870089731	d:-0.28288474621997006	c:0.22088545054852343	d:-0.18407984860309937	c:0.08037617720616887	c:0.08014290226426125	c:0.057748507841130045	c:0.05805954109700687	c:0.19867249219132035	c:0.23122730630642777	c:0.24745287448800202	c:0.2670998084842213	c:0.3175649542502358	c:0.27910050827346866	c:0.04745849095920516	c:0.07342976782491985	c:0.0996084001945524	c:0.04738073264523595	c:0.04061575932991507	d:-0.48313832412866425	c:0.20292328002163693	c:0.34213658146450476	c:0.07705848914348276
Staphylococcus haemolyticus	c:0.04779544365307173	c:0.0331250417508816	c:0.03815341272089021	c:0.021098422523644453	c:0.028278106846801113	c:0.022601749927049112	c:0.008605253412592101	c:0.003913835136450008	c:0.008009106338828181	c:0.02356076913266931	c:0.009305078238314944	c:0.02988511200216469	c:0.009019964420427852	c:0.010626969575791435	c:0.005883712423669883	c:0.0313625199675796	c:0.02387180238854612	c:0.02366444688462824	c:0.031569875471497484	c:0.010989841707647736	c:0.009771628122130172	c:0.007179684323156647	c:0.005702276357741754	c:0.023871802388546134	c:0.04621435793569788	c:0.025375129791950765	c:0.029599998184277606	c:0.036935199135372666	c:0.028770576168606087	c:0.005546759729803348	c:0.006998248257228504	c:0.04333730031883728	c:0.005313484787895712	c:0.00482101546609075	c:0.009149561610376533	c:0.023301574752771958	c:0.037453587895167374	c:0.008890367230479179
Staphylococcus hominis	d:-0.07845813879492848	c:0.19711732591193623	d:-0.002203152229127487	d:-0.3439768615617759	d:-0.2592721382113212	d:-0.33661574117269116	d:-0.3970080316887741	c:0.04592924411781078	d:-0.18218772962984875	c:0.18884902519321073	c:0.07454430365847844	c:0.02283502486895672	c:0.0743628675925503	c:0.0790024469927129	c:0.04201540898136078	d:-0.10533659599028387	c:0.21235795544990055	c:0.21653098496624787	c:0.25994604359905443	c:0.07863957486085661	c:0.0794430774385384	c:0.057333796833294294	c:0.05901856030262707	c:0.1971691647879157	c:0.3818710799027688	d:-0.08781505590922288	c:0.08475656222643412	d:-0.19105217742233818	c:0.28355865160770316	c:0.04574780805188264	c:0.07174500435558705	d:-0.47082659108354	c:0.04841751016482536	c:0.03976041787625381	d:-0.004017512888408949	d:-0.13400349440693105	d:-0.0918584882356216	c:0.07402591489868375
Staphylococcus pettenkoferi	c:0.07050087133207977	c:0.051242728905706504	c:0.05113905115374757	c:0.03335831669278921	c:0.040615759329915055	c:0.03198458647933326	c:0.014463046398272254	c:0.006816812191300354	c:0.013063396746826545	c:0.034628369154286236	c:0.014359368646313299	c:0.04403712514456012	c:0.013192993936775229	c:0.014877757406108014	c:0.007983186900838445	c:0.049065496114568743	c:0.03701295744934189	c:0.03706479632532135	c:0.04574780805188265	c:0.015188790661984837	c:0.014981435158066951	c:0.008035025776817915	c:0.01127495552553482	c:0.038775479232643864	c:0.06972328819238773	c:0.04209316729532996	c:0.05054290407998366	c:0.05803362165901711	c:0.04616251905971841	c:0.00870893116455104	c:0.011741505409350034	c:0.06959369100243903	c:0.008009106338828184	c:0.00681681219130037	c:0.01340034944069311	c:0.03540595229397829	c:0.059355512996493616	c:0.014385288084303038
Staphylococcus saprophyticus	c:0.01648476256147159	c:0.015447985041882184	c:0.017132748511214973	c:0.010626969575791427	c:0.011897022037288455	c:0.0086052534125921	c:0.0013218913374765068	c:0.0015033274034046311	c:0.002073555039178814	c:0.012363571921103697	c:0.00583187354769042	c:0.014463046398272252	c:0.0051838875979470485	c:0.0055985986057828065	c:0.0031362519967579523	c:0.011793344285329516	c:0.006739053877331167	c:0.008994044982438111	c:0.011404552715483508	c:0.00565043748176228	c:0.005235726473926512	c:0.002332749419076179	c:0.003188090872737438	c:0.011974780351257666	c:0.020269000507972933	c:0.011974780351257657	c:0.01417793258038515	c:0.014644482464200394	c:0.013141155060795748	c:0.0025141854850043266	c:0.0023068299810864324	c:0.02319789700081302	c:0.001373730213455963	c:0.0012182135855175647	c:0.0031621714347477015	c:0.007879509148879499	c:0.01679579581734841	c:0.004795096028101009
Streptococcus mitis/oralis/pneumoniae	c:0.10510332104837625	c:0.0705267907700695	c:0.06650927788166054	c:0.05075025958390153	c:0.05927775468252441	c:0.04281891155904256	c:0.018402800972712005	c:0.010419614071873542	c:0.014774079654149062	c:0.046499471753584966	c:0.018947109170496433	c:0.061351309721703245	c:0.01824728434477359	c:0.02086514758173685	c:0.010341855757904353	c:0.06303607319103603	c:0.057489313461232684	c:0.05225358698730618	c:0.06140314859768272	c:0.02037267825993188	c:0.01980245062415769	c:0.01280420236692919	c:0.012881960680898396	c:0.047847282529051204	c:0.08405673740071126	c:0.05406794764658764	c:0.06503186991624563	c:0.06977512706836718	c:0.06666479450959896	c:0.012545007987031842	c:0.014851837968118271	c:0.09652398707377392	c:0.010445533509863283	c:0.01041961407187355	d:-0.26054219067281836	c:0.046318035687656814	c:0.07869141373683608	c:0.018661995352609345
Streptococcus thermophilus	c:0.026645182253447794	c:0.020191242194003728	c:0.02055411432586001	c:0.01658844031343053	c:0.016692118065389464	c:0.014825918530128547	c:0.0053653236638752	c:0.0022809105430966945	c:0.004717337714131812	c:0.015059193472036159	c:0.0064539400594440695	c:0.017702976146989156	c:0.005183887597947041	c:0.006168826241556986	c:0.003084413120778481	c:0.017262345701163646	c:0.01594045436368716	c:0.015862696049717934	c:0.01840280097271201	c:0.006376181745474877	c:0.005961470737639101	c:0.003732399070521879	c:0.004406304458254981	c:0.016977231883276576	c:0.029185287176441838	c:0.0161996487435845	c:0.017495620643071277	c:0.020294919945962664	c:0.018169526030804385	c:0.003136251996757972	c:0.004354465582275512	c:0.029522239870308397	c:0.0026697021129427167	c:0.003525043566603998	c:0.006039229051608311	c:0.015033274034046426	c:0.0263600684355607	c:0.005106129283977839
Subdoligranulum unclassified	b:-0.13224097262362902	b:-0.08771137815726394	b:-0.0897330943204633	b:-0.05391243101864923	a:0.6632784181573241	b:-0.05577863055391016	b:-0.024053238454474258	b:-0.013011557870847085	b:-0.02262766936503883	b:-0.06425428677655357	b:-0.025401049229940496	b:-0.07464798141043738	b:-0.024649385528238175	b:-0.024519788338289508	b:-0.011430472153473228	b:-0.08724482827344872	b:-0.07441470646852977	b:-0.06433204509052277	b:-0.08276076550122449	b:-0.023897721826535857	b:-0.02467530496622792	b:-0.0170031513212663	b:-0.0188434314185375	b:-0.06080700152391879	b:-0.1204735477762892	b:-0.07363712332883772	b:-0.078406299918949	b:-0.09885673649285008	b:-0.08115376034586091	b:-0.014177932580385143	b:-0.024493868900299767	b:-0.1234542831451088	b:-0.01368546325858019	b:-0.012856041242908648	b:-0.02623047124561203	a:0.31225146946234	b:-0.10334079926507427	b:-0.024830821594166334
Thiomonas unclassified	c:0.016225568181574238	c:0.01350402719265204	c:0.010497372385842762	c:0.007983186900838438	c:0.014255690894354361	c:0.005805954109700691	c:0.0012182135855175697	c:0.001244133023507268	c:0.000647985949743382	c:0.007879509148879511	c:0.0028511381788708734	c:0.011067600021616943	c:0.0028770576168606066	c:0.001762521783301996	c:0.0026697021129427284	c:0.01495551572007722	c:0.004717337714131808	c:0.013167074498785491	c:0.010497372385842772	c:0.0018921189732506705	c:0.0024882660470145817	d:-0.001140455271548342	c:0.001555166279384117	c:0.012285813607134493	c:0.010963922269657988	c:0.013063396746826545	c:0.015007354596056684	c:0.009305078238314932	c:0.01275236349094973	c:0.0022290716671172304	c:0.003006654806809284	c:0.01524062953796431	c:0.0002073555039178744	d:-0.006142906803567241	c:0.0003110332558768185	c:0.00601330961361857	c:0.006998248257228497	c:0.002902977054850347
Veillonella unclassified	c:0.002203152229127489	c:0.004121190640367895	c:0.002540104922994048	c:0.002877057616860595	c:0.0015033274034046405	c:0.0003110332558768334	c:0.00012959718994868378	c:7.775831396920164e-05	d:-0.0006479859497433824	c:0.0017625217833019964	d:-0.00036287213185629414	c:0.0060392290516083046	c:0.0005183887597947098	c:0.0017625217833019968	c:0.0011663747095380771	c:0.003421365814645056	c:0.00028511381788709	d:-1.4363510381087962e-17	c:0.002695621550932481	c:0.000984938643609943	c:0.0011922941475278187	c:0.00028511381788709044	c:0.0009849386436099371	c:0.0001814360659281547	c:0.002177232791137754	d:-0.0004147110078357605	c:0.0030066548068092822	c:0.0016588440313430439	d:-0.0012700524614970177	c:0.0005961470737639207	d:-0.0006998248257228495	c:0.0025660243609837907	c:0.00023327494190761227	c:5.1838875979477175e-05	c:0.001140455271548354	c:0.0005443081977844474	d:-0.0019439578492301457	c:0.00015551662793841635
arelationships between taxa and pathways are indicated by one of four letters: a: the enrichment of taxa in current city drove the enrichment of said function; b: the abundance of taxa in current city drove the attenuation of function; c: the depletion of taxa in city drove the enrichment of function; d: the depletion of taxa in city drove the attenuation of function.

## Sheet: Hong Kong
Taxa	ko00010a	ko00020	ko00053	ko00061	ko00071	ko00072	ko00230	ko00250	ko00253	ko00260	ko00270	ko00280	ko00281	ko00300	ko00310	ko00330	ko00350	ko00360	ko00361	ko00362	ko00364	ko00380	ko00410	ko00430	ko00450	ko00471	ko00472	ko00480	ko00562	ko00591	ko00620	ko00621	ko00622	ko00625	ko00626	ko00627	ko00630	ko00640	ko00643	ko00650	ko00680	ko00710	ko00720	ko00760	ko00780	ko00791	ko00903	ko00920	ko00930
Acinetobacter johnsonii	d:-0.15313747120837623	d:-0.0027108743437825166	c:0.2540502174759358	c:0.2221301208981523	d:-0.21753420148087865	c:0.17904337636121176	c:0.3701689940029906	c:0.2149130911882148	c:0.08170323932817354	c:0.07423487027510385	c:0.2731520075539794	d:-0.1075732388605616	d:-1.0729676558311623	c:0.3518930331952383	d:-0.11172033802224213	d:-0.2196885387077257	c:0.2887529996383967	c:0.16879232172346462	c:0.12527470974115468	c:0.16839735989854265	c:0.10493417575767397	c:0.17394477825767382	c:0.10841702094107669	c:0.2089886638143854	c:0.2357922094784072	c:0.2076062974271586	c:0.049890859611732424	c:0.18356748453759045	c:0.2884478018645933	c:0.11256412010275722	c:0.14825430682752297	c:0.16800239807362075	c:0.1803359786973199	c:0.19216688063475487	c:0.3241918470200303	c:0.18593725548712225	d:-0.14441240543964579	c:0.272003027699661	c:0.17064146117650833	c:0.04165051971904254	c:0.28361849591441124	c:0.3589125819927148	c:0.1721854028557487	c:0.34733301939841205	c:0.40567965262551914	c:0.17753534030241888	d:-0.13981648602237212	c:0.1939980672775749	c:0.027826855846774117
Acinetobacter junii	b:-0.20539810176964038	b:-0.2100837852380327	b:-0.17884589544875076	b:-0.16040835934898495	b:-0.1166214552133191	b:-0.1289011774063472	b:-0.26236236860952056	b:-0.18895332760470812	b:-0.06504303144055652	b:-0.2266901346949786	b:-0.18764277245837613	b:-0.16565057993431276	b:-0.12014020601716928	b:-0.25189588024908877	b:-0.1011102271800205	b:-0.29695743391063906	b:-0.21044284144250716	b:-0.12444888047086332	b:-0.0894947589652703	b:-0.12184572298842315	b:-0.07500684111472403	b:-0.1285780268223201	b:-0.12595691652965627	b:-0.157661579384755	b:-0.1691872835483866	b:-0.14453807511121186	b:-0.03570813953498948	b:-0.1346819822983867	b:-0.20006611713319397	b:-0.08757380827133172	b:-0.1452920931406083	b:-0.12532856817182586	b:-0.12631597273413075	b:-0.13890089270096215	b:-0.23911347936979638	b:-0.13159409893990598	b:-0.20753448618626374	b:-0.19236436154721584	b:-0.1395830994894637	b:-0.15299384872658645	b:-0.20916819191662267	b:-0.25525305576092544	b:-0.2350381914490108	b:-0.24633050907973394	b:-0.27963297204474424	b:-0.1254362850331682	b:-0.12674684017950014	b:-0.15101903960197666	b:-0.13031944941402146
Acinetobacter lwoffii	c:0.2213401972483084	c:0.24092671320239262	d:-0.8017725045915689	c:0.4091445449986981	c:0.12868574368366248	c:0.32388664924622695	c:0.020178958691467172	c:0.41645133875975415	d:-0.288663235587278	c:0.05761056800793427	c:0.17855865048517114	c:0.22791092579019182	c:0.2933309662454466	d:-0.14699761011186221	c:0.26541434634755384	c:0.3368126726073091	c:0.5360170548497645	c:0.3186623814711229	c:0.23247093958701803	c:0.30735211103017596	c:0.19636783822710657	c:0.3080343178186775	c:0.16141371672151356	c:0.3775116933844942	c:0.4410825943867053	c:0.36214408783298546	c:0.09136185122853771	d:-0.043643281653876057	c:0.5298951465634739	c:0.2064573175728402	c:0.15441212073426078	c:0.3161848936602488	d:-0.2855573994185736	d:-0.0953473750982047	d:-0.30564659405892214	c:0.3413906392143591	c:0.4601305260340778	c:0.46169242052354176	c:0.3303317081165443	c:0.38542888269315695	c:0.3534369748744786	c:0.655403242837537	c:0.5950279420551492	d:-0.031848285336888556	c:0.7449159546130314	c:0.3232044424577253	c:0.3118582663963311	c:0.35691982005788137	c:0.29826798905697105
Acinetobacter pittii calcoaceticus nosocomialis	b:-0.033015218001430716	b:-0.03139946508129544	b:-0.029388750336238202	b:-0.024846689349635725	b:-0.016785877559183086	b:-0.01667816069784074	b:-0.03946027687174805	b:-0.028096148000129998	b:-0.009155933214099876	b:-0.02931693909534331	b:-0.03156104037330897	b:-0.027521658072970773	b:-0.016552491026274662	b:-0.03843696668899573	b:-0.01328507956555667	b:-0.0458873829318417	b:-0.03181237971644111	b:-0.02116636325377205	b:-0.012046335660119624	b:-0.018132338325962494	b:-0.012118146901014542	b:-0.01648067978537977	b:-0.017898951793054056	b:-0.023679756685093593	b:-0.025205745554110225	b:-0.02175880599115498	b:-0.003823948577653472	b:-0.01766556526014564	b:-0.029963240263397414	b:-0.011364128871618084	b:-0.021076599202653427	b:-0.016965405661420345	b:-0.02209990938540577	b:-0.020520062085717942	b:-0.037413656506243405	b:-0.019694232815426583	b:-0.032871595519640896	b:-0.028401345773933336	b:-0.02039439241415186	b:-0.025223698364333948	b:-0.030842927964359956	b:-0.038347202637877095	b:-0.03728798683467731	b:-0.039460276871748065	b:-0.047018409975936384	b:-0.017880998982830326	b:-0.018204149566857394	b:-0.022907785845473407	b:-0.016570443836498396
Acinetobacter schindleri	b:-0.04253020742000509	b:-0.04096831293054101	b:-0.036875072199531636	b:-0.03113017292793956	b:-0.019640374384755396	b:-0.02411062413046299	b:-0.05319417669289787	b:-0.03795224081295515	b:-0.013177362704214317	b:-0.03886783413436513	b:-0.03861649479123299	b:-0.030555683000780345	b:-0.02086116547996871	b:-0.05188362154656592	b:-0.019981477779006187	b:-0.05773623767950034	b:-0.040088625229578456	b:-0.023661803874869866	b:-0.01689359442052545	b:-0.022530776830775173	b:-0.012979881791753346	b:-0.025959763583506695	b:-0.020376439603928143	b:-0.031237889789281922	b:-0.035761997965660666	b:-0.02956827843847546	b:-0.006373247629422446	b:-0.03139946508129545	b:-0.03612105417013518	b:-0.015457369602627433	b:-0.026947168145811582	b:-0.026695828802679428	b:-0.025564801758584728	b:-0.02567251861992709	b:-0.05007038771396968	b:-0.026606064751560795	b:-0.03701869468132142	b:-0.03640829913371479	b:-0.027324177160509812	b:-0.028760401978407808	b:-0.04175823658038489	b:-0.0474492774213058	b:-0.04660549534079071	b:-0.051093697896722017	b:-0.059028840015608576	b:-0.02315912518860555	b:-0.023643851064646136	b:-0.031022456066597207	b:-0.02621110292663883
Acinetobacter unclassified	a:0.0032135530300468167	a:0.0076478971553069555	a:0.018275960807752293	a:0.01797076303394896	a:0.009137980403876146	a:0.010717827703563967	a:0.019460846282518162	a:0.022458965589880267	a:0.008868688250520259	a:0.016749971938735633	a:0.008132623031347527	a:0.010987119856919842	b:-0.00409324073100935	a:0.000556537116935478	a:0.00700159598725285	a:0.01283625930996355	a:0.020609826136836578	b:-0.0016516585405827171	a:0.0034828451834026906	a:0.005116550913761682	a:0.013877522302939604	b:-0.0025672518619927033	a:0.011902713178329825	a:0.012351533433922946	a:0.016390915734261144	a:0.010717827703563968	a:0.007252935330384996	a:0.005565371169354817	a:0.00698364317702911	a:0.011866807557882372	a:0.0012566967156607612	b:-0.018706828253121702	b:-0.011579562594302782	a:0.003877807008324651	a:0.022315343108090458	b:-0.017773282121487977	a:0.021597230699141455	a:0.009263650075442218	a:0.009604753469692993	a:0.0048652115706295405	a:0.015636897704864677	b:-0.004021429490114451	a:0.016175482011576422	a:0.018527300150884437	b:-0.011794996316987476	a:0.017486037157908377	a:0.015170124639047823	a:0.013787758251820983	a:0.009856092812825158
Aerococcus viridans	d:-0.25200359711043113	c:0.20941953125975485	d:-0.1320429191954991	d:-0.11089450875195077	c:0.10696284331295497	c:0.147859345002601	d:-0.12042745098074886	d:-0.04366123446409977	d:-0.09888407871227861	d:-0.1410372771175854	d:-0.10922489740114433	c:0.1278419616031474	c:0.1277162919315813	c:0.04942408654591556	c:0.12105579933857927	d:-0.04755699428264814	c:0.0831574169562953	c:0.13904451518275196	c:0.1038749599544742	d:-0.3476382171722154	c:0.010699874893340244	c:0.14037302313930758	d:-0.1590798513924293	d:-0.5699837717930525	d:-0.00423686321279916	d:-0.3122711810314767	c:0.041381227565686664	d:-0.06534822921435986	d:-0.022081956575182037	c:0.09105665345473439	d:-0.13529237784599338	c:0.13929585452588408	c:0.14852359898087886	c:0.15170124639047822	c:0.1685768880007799	c:0.1486492686524449	c:0.002297959708636828	d:-0.11915280145486438	c:0.13933176014633156	c:0.1727419399726842	d:-0.4143508599635784	c:0.23353015539021788	c:0.26478599798972347	d:-0.5887085528563979	d:-0.2026692746156341	c:0.133550955254292	c:0.14574091339620146	d:-0.056587257825181946	c:0.13581300934248136
Alphapapillomavirus 2	c:0.0423327265075441	d:-0.07954890210132652	d:-0.10807591754682591	d:-0.09166704900234103	c:0.04396643223790311	d:-0.0391909847183922	d:-0.0737142387786158	d:-0.038634447601456706	d:-0.11906303740374576	d:-0.060106008629032086	d:-0.036336487892819874	d:-0.010699874893340225	c:0.10886584119666982	d:-0.01883249792468777	c:0.007145218469042644	d:-0.07884874250260122	c:0.040627209536290204	c:0.048670068516519095	c:0.049531803407257914	c:0.09992534170525465	d:-0.011005072667143566	c:0.013949333543834508	d:-0.021112504823100887	c:0.10590362750975511	c:0.033392227016128935	c:0.01980194967676894	c:0.042440443368886444	d:-0.017791234931711718	c:0.04780833362578029	c:0.08396529341636291	c:0.012872164930410985	c:0.0987584090407125	c:0.11263593134365209	c:0.0028904024460197613	d:-0.07396557812174798	c:0.07608400972814755	d:-0.0719189577562433	d:-0.05418158125520276	c:0.09795053258064486	d:-0.006337342008975008	d:-0.03317679329344423	c:0.08890231622788734	d:-0.09308532101001533	d:-0.00646301168054109	d:-0.08234954049622764	c:0.09735808984326193	c:0.0020286675552809498	c:0.05856206694979171	c:0.10141542495382386
Alphapapillomavirus 4	c:0.14416106609651366	c:0.13333552153160733	c:0.12805739532583207	c:0.11768067101651887	c:0.08556309352627446	c:0.0962629684196147	c:0.1713595735854574	c:0.13629773521852198	c:0.04463068621618093	c:0.1568896085451348	c:0.12739314134755425	c:0.11057135816792373	c:0.082654738270031	c:0.16362191237903176	c:0.07252935330384994	c:0.1826339384059568	c:0.1351667081744273	c:0.09295965133844927	c:0.06428901341116006	c:0.08985381516974479	c:0.0532839407440165	c:0.08443206648217977	c:0.09121822874674791	c:0.10565228816662298	d:-0.03007095712473977	c:0.10392881838514537	c:0.026480395079994726	c:0.09294169852822554	c:0.1393138073361078	c:0.061937195271852034	c:0.1062985893346771	c:0.08606577221253878	c:0.09728627860236705	c:0.09658611900364172	c:0.15053431372593612	c:0.09304941538956787	c:0.13852388368626392	c:0.13513080255397983	c:0.09516784699596745	c:0.10710646579474473	c:0.14245554912525973	c:0.17042602745382368	c:0.15295794310613897	c:0.17091075332986422	c:0.18236464625260093	c:0.09455745144836081	c:0.08450387772307465	c:0.1020976317423254	c:0.08371395407323076
Atopobium vaginae	c:0.03735979807557222	c:0.036910977819979075	c:0.031201984168834462	c:0.029819617781607608	c:0.022530776830775173	c:0.021274080115114388	c:0.045276987384235044	c:0.03400262256373558	c:0.010969167046696116	c:0.04333808388007272	c:0.03418215066597285	c:0.028383392963709602	c:0.021812664421826163	c:0.04129146351456803	c:0.01929927099050463	c:0.05337370479513513	c:0.03858058917078553	c:0.02148951383779911	c:0.01497264372658684	c:0.02315912518860554	c:0.014128861646071755	c:0.02294369146592085	c:0.02111250482310087	c:0.0275396108831945	c:0.031076314497268383	c:0.02680354566402178	c:0.006678445403225787	c:0.02570842424037453	c:0.038275391396982196	c:0.01504445496748174	c:0.02558275456880845	c:0.020825259859521276	c:0.02409267132023927	c:0.022656446502341242	c:0.03926279595928708	c:0.023572039823751237	c:0.032458680884495224	c:0.035815856396331835	c:0.020196911501690878	c:0.026659923182231978	c:0.039514135302419255	c:0.04560013796826208	c:0.04253020742000509	c:0.047215890888397366	c:0.050680783261576344	c:0.024738972488293372	c:0.022010145334287124	c:0.024308105042923963	c:0.0213458913560093
Avian endogenous retrovirus EAV HP	c:0.05665906906607684	c:0.0518656687363422	c:0.04502564804110288	c:0.041399180375910394	c:0.031201984168834473	c:0.031543087563085236	c:0.022423059969432824	d:-0.005152456534209145	c:0.01759375401925072	c:0.06150632782648265	c:0.04730565493951599	c:0.036031290119016554	c:0.02825772329214353	c:0.06940556432492173	c:0.026408583839099827	d:-0.026390631028876087	c:0.058023482643079945	c:0.032727973037851105	c:0.023051408327263198	c:0.029316939095343296	c:0.019819902486992655	c:0.03254844493561384	c:0.03023253241675328	c:0.042907216434703306	c:0.04486407274908935	c:0.03917303190816846	c:0.008904593870967719	c:0.03630058227237241	c:0.056120484759365076	c:0.02095092953108733	c:0.03881397570369396	c:0.03165080442442759	c:0.0318662381471123	c:0.03290750114008835	c:0.06028553673126933	c:0.038167674535639844	c:0.055617806073100774	c:0.04963952026860027	c:0.03249458650494267	c:0.03807791048452123	c:0.056264107241154895	c:0.06960304523738274	c:0.027701186175208035	c:0.0693696587044743	c:0.07208053304825683	c:0.03136355946084799	c:0.034397584388657546	c:0.03391285851261697	c:0.031112220117715833
Botryotinia fuckeliana	c:0.06515074830189888	c:0.05983671647567621	c:0.05816710512486976	d:-0.06933375308402687	c:0.04159666128837138	c:0.049262511253902026	c:0.08208024834287178	c:0.06592271914151905	d:-0.09193634115569692	c:0.06863359348530157	c:0.055976862277575284	c:0.038742164462799066	c:0.042009575923517055	c:0.07044682731789781	c:0.0362108182212538	c:0.07701755585978125	c:0.06005215019836091	c:0.046515731289672076	c:0.03328451015478658	c:0.04181209501105606	c:0.023105266757934385	c:0.040860596069198625	c:0.043750998515218395	c:0.051542518152315135	c:0.05425339249609766	c:0.0501601517650883	c:0.012279722193028066	c:0.04473840307752328	c:0.06520460673257003	c:0.03339222701612893	c:0.054163628444979024	c:0.04287131081425585	c:0.04380485694588957	c:0.046354155997658554	c:0.0671614630469561	c:0.04407414909924546	c:0.06579704946995299	c:0.04933432249479694	c:0.04213524559508311	c:0.056389776912720964	c:0.06775390578433904	c:0.07322951290257522	c:0.06753847206165432	c:0.0694414699453692	c:0.08322922819719017	c:0.04933432249479694	c:0.03944232406152434	c:0.04567194920915698	c:0.0347207349726846
Brachybacterium muris	c:0.0434637535516388	c:0.04089650168964609	c:0.03452325406022363	c:0.029281033474895846	c:0.023159125188605544	c:0.02542117927679493	c:0.05199133840790829	c:0.0387780700832465	c:0.011489798543184151	c:0.04051949267494785	c:0.03933460720018198	c:0.029496467197580555	c:0.024002907269120643	c:0.04910093596188852	c:0.019676280005202863	c:0.055151033007283926	c:0.04443320530371997	c:0.022997549896592022	c:0.016606349456945845	c:0.0234104645317377	c:0.013249173945109214	c:0.023805426356659668	c:0.02420038818158162	c:0.03044796613943799	c:0.030860880774583682	c:0.028832213219302724	c:0.006732303833896969	c:0.02897583570109254	c:0.0406272095362902	c:0.016947452851196608	c:0.030053004314516043	c:0.023643851064646126	c:0.022010145334287134	c:0.027126696248048823	c:0.04332013106984898	c:0.025295509605228857	c:0.03942437125130061	c:0.03854468355033806	c:0.023051408327263188	c:0.03129174821995309	c:0.03893964537526004	c:0.04899321910054615	c:0.043122650157388025	c:0.04888550223920382	c:0.05868773662135779	c:0.024541491575832398	c:0.024774878108740836	c:0.03044796613943798	c:0.022997549896592036
Brachybacterium paraconglomeratum	b:-0.016821783179630546	b:-0.025439132087018666	b:-0.0198558081074401	b:-0.017216745004552506	b:-0.014631540332336063	b:-0.01355437171891256	b:-0.016121623580905256	b:-0.015547133653746053	b:-0.0064809644907648165	a:0.023733615115764755	b:-0.021579277888917732	b:-0.020915023910639895	b:-0.013392796426899018	a:0.023464322962408874	b:-0.012046335660119629	b:-0.034954121505593024	b:-0.017144933763657607	b:-0.01732446186589485	b:-0.009317508506113398	b:-0.011777043506763762	a:0.048382823552939505	b:-0.01524193587994272	b:-0.013967286354058236	b:-0.016283198872918802	b:-0.019119742888267375	b:-0.014254531317637835	b:-0.0035546564242976007	b:-0.0026211102926638813	b:-0.020412345224375582	b:-0.006427106060093645	b:-0.017898951793054056	b:-0.011723185076092588	b:-0.014003191974505693	b:-0.014110908835848037	b:-0.029945287453173697	b:-0.013733899821149798	b:-0.02233329591831418	b:-0.023123219568158104	b:-0.015062407777705481	b:-0.01827596080775228	b:-0.02694716814581158	a:0.1081477287877208	b:-0.027378035591180974	a:0.20205887906802755	a:0.11882965087083733	b:-0.014649493142559786	b:-0.014811068434573313	b:-0.015852331427549386	b:-0.014039097594953129
Brachybacterium unclassified	d:-0.04170437814971373	d:-0.05244015866350142	c:0.05068078326157633	d:-0.08398324622658664	c:0.07251140049362623	d:-0.02222557905697184	d:-0.10821954002861567	d:-0.01062806365244534	c:0.044002337858350546	c:0.07375014439906324	d:-0.14069617372333465	c:0.1009666046982307	c:0.04820329545070225	d:-0.10967371765673745	c:0.06515074830189889	d:-0.08735837454864698	d:-0.07434258713644619	d:-0.10042802039151894	c:0.06168585592871989	d:-0.23302747670395352	d:-0.23464322962408887	c:0.08531175418314232	c:0.08470135863553561	d:-0.2738701199629284	d:-0.19512909432166958	c:0.10310298911485401	c:0.0247569252985171	d:-0.05771828486927662	d:-0.294156795515738	d:-0.1460640639802285	d:-0.0029263080664672135	c:0.08721475206685714	d:-0.03078906953368878	d:-0.0022979597086368324	d:-0.2981064137649575	c:0.07145218469042644	d:-0.03240482245382404	d:-0.013195315514438059	c:0.09527556385730981	d:-0.09111051188540556	d:-0.1270699907635272	d:-0.010286960258194566	d:-0.13733899821149803	d:-0.32146301986602405	d:-0.080823551627211	d:-0.16258064938605568	c:0.0857426216285117	d:-0.03752137336758575	c:0.07649692436329322
Brevibacterium casei	b:-0.15101903960197666	b:-0.14913399452848553	b:-0.12532856817182586	b:-0.10865040747398512	b:-0.07852559191857417	b:-0.09577824254357413	b:-0.1757221064698226	b:-0.12581329404786645	b:-0.04595919417273661	b:-0.15256298128121704	b:-0.1387213645987249	b:-0.11843468904591538	b:-0.08270859670070214	b:-0.17886384825897447	b:-0.06892083844888117	b:-0.20683432658753842	b:-0.1448612256952389	b:-0.08646073403746068	b:-0.061488375016258916	b:-0.08423458556971884	b:-0.05425339249609765	b:-0.08875869374609756	b:-0.0894229477243754	b:-0.11012253791233059	b:-0.11954776327978633	b:-0.09502422451417768	b:-0.02493645340075434	b:-0.09678359991610275	b:-0.13884703427029096	b:-0.05822096355554095	b:-0.10008691699726818	b:-0.0893511364834805	b:-0.08843554316207049	b:-0.09427020648478118	b:-0.1764581716889953	b:-0.08848940159274166	b:-0.14410720766584245	b:-0.13541804751755943	b:-0.09017696575377185	b:-0.1071423714151922	b:-0.14376610427159167	b:-0.18277756088774658	b:-0.16430411916753332	b:-0.1783432167624865	b:-0.2031719533018985	b:-0.08276245513137331	b:-0.09019491856399556	b:-0.10058959568353247	b:-0.08655049808857934
Brevibacterium unclassified	a:0.03780861833116535	a:0.030699305482570143	a:0.0252596039847814	a:0.019442893472294418	a:0.022835974604578504	a:0.022351248728537918	a:0.04594124136251288	a:0.02793457270811646	a:0.010879402995577494	a:0.03829334420720592	a:0.02976575935093642	a:0.014757210003902153	a:0.018904309165582677	a:0.037664995849375535	a:0.016426821354708594	a:0.039244843149063374	a:0.02852701544549939	a:0.024056765699791812	a:0.015367605551508803	a:0.013931380733610775	a:0.011759090696540027	a:0.020789354239073816	a:0.02226148467741929	a:0.024164482561134168	a:0.03175852128576994	a:0.024164482561134168	a:0.006211672337408925	a:0.02741394121162843	a:0.030609541431451514	a:0.013608230149583712	a:0.02838339296370959	a:0.022441012779656547	a:0.018168243946409944	a:0.019730138435874033	a:0.028904024460197617	a:0.020538014895941675	a:0.010394677119536913	a:0.03086088077458366	a:0.02064573175728401	a:0.022476918400103987	a:0.032081671869797	a:0.03709050592221634	a:0.029675995299817813	a:0.03281773708896973	a:0.035708139534989504	a:0.018868403545135217	a:0.01716288657388132	a:0.02323093642950045	a:0.02104069358220598
Brevundimonas diminuta	b:-0.08066197633519748	b:-0.08292403042338686	b:-0.06848997100351177	b:-0.06134475253446913	b:-0.04870597413696655	b:-0.04728770212929227	b:-0.10042802039151896	b:-0.07181124089490093	b:-0.024523538765608678	b:-0.08288812480293942	b:-0.07427077589555128	b:-0.06401972125780418	b:-0.04507950647177404	b:-0.094413828966571	b:-0.039603899353537864	b:-0.11304884597879779	b:-0.07857945034924535	b:-0.048831643808532624	b:-0.0338590000819458	b:-0.04689274030437032	b:-0.02800638394901137	b:-0.049262511253902026	b:-0.04744927742130581	b:-0.060590734505072685	b:-0.06886698001821	b:-0.05323008231334533	b:-0.013536418908688824	b:-0.05522284424817884	b:-0.07660464122463556	b:-0.030447966139438024	b:-0.05768237924882918	b:-0.047574947092871876	b:-0.04646187285900091	b:-0.048616210085847926	b:-0.09335461316337124	b:-0.047574947092871876	b:-0.0785435447287979	b:-0.07432463432622248	b:-0.0513629900500779	b:-0.05992648052679484	b:-0.08613758345343367	b:-0.1019360564503119	b:-0.09164909619211732	b:-0.10337228126820991	b:-0.11130742338709645	b:-0.047036362786160114	b:-0.04996267085262732	b:-0.058364586037330746	b:-0.04692864592481775
Brevundimonas unclassified	b:-0.5904858810685466	a:0.889454029724243	b:-0.524724737219041	b:-0.4397720392403733	b:-0.3417317426086097	b:-0.35740454593392196	b:-0.7300510277477867	b:-0.5548315999642283	a:1.7378499824668268	b:-0.6419745407901907	b:-0.5359811492293169	b:-0.22191468717546758	b:-0.33112163176638826	b:-0.7037322079598053	b:-0.2958443596767681	b:-0.8074455926222661	b:-0.6007548885165175	b:-0.35862533702913524	b:-0.25950787178394824	b:-0.348446093632283	b:-0.2122919808955509	b:-0.34092386614854225	b:-0.05768237924882918	b:-0.44219566862057624	b:-0.48215862417858857	b:-0.41702582868691346	b:-0.10193605645031187	b:-0.3839028938241404	b:-0.5750105586556955	b:-0.23252479801768927	b:-0.42181922901664815	b:-0.3498464128297337	b:-0.36803260958636735	b:-0.39476434400949423	a:0.5375250909085572	b:-0.36991765465985843	b:-0.1442867357680797	b:-0.23415850374804825	b:-0.37481877185093543	b:-0.12026587568873534	b:-0.5830354648257008	b:-0.6946480859866004	a:0.4377074660646448	b:-0.667234144774972	b:-0.5712045628882657	b:-0.3555913121013258	b:-0.36589622516974396	b:-0.4242249055866273	b:-0.3283389461817108
Burkholderia unclassified	d:-0.06628177534599358	d:-0.15254502847099333	c:0.12048130941142002	c:0.07931551556841808	c:0.04723384369862109	d:-0.07096745881438586	d:-0.2679995510197703	d:-0.05409181720408414	d:-0.2191679072112377	d:-0.040052719609130996	c:0.13741080945239292	d:-0.11242049762096741	c:0.0725652589242974	c:0.1555251949681317	c:0.07550951980098834	c:0.05464835432101961	c:0.14127066365049384	d:-0.08146985279526511	c:0.05866978381113408	c:0.019837855297216375	c:0.04962156745837655	c:0.07021344078498938	c:0.08647868684768444	c:0.10489827013722654	d:-0.014631540332336062	c:0.09735808984326194	c:0.02547503770746611	c:0.08145189998504136	c:0.09985353046435971	d:-0.13626182959807454	d:-0.05814915231464605	c:0.08150575841571257	c:0.0835882844016647	c:0.09236720860106633	c:0.14913399452848553	c:0.08497065078889152	d:-0.20724724122268406	d:-0.18507552059638344	c:0.08155961684638373	d:-0.12155847802484354	d:-0.1277162919315813	c:0.018383677669094642	d:-0.2320580249518724	c:0.009227744454994767	d:-0.03454120687044735	d:-0.10739371075832432	c:0.08317536976651901	c:0.017324461865894848	c:0.07349880505593111
C2-like virus unclassified	c:0.16714066318288195	c:0.04328422544940153	c:0.14719509102432318	c:0.12328194780632115	c:0.09073350287070733	c:0.10161290586628483	c:0.018976120406477587	c:0.15408897015023365	c:0.04721589088839737	c:0.17825345271136786	c:0.1508215586895157	c:0.12346147590855842	c:0.09037444666623283	c:0.19320814362773092	c:0.07899236498439104	c:0.22011940615309508	d:-0.16164710325442197	c:0.09676564710587901	c:0.07339108819458877	c:0.09315713225091021	c:0.06089593227887599	c:0.09999715294614957	c:0.09647840214229939	c:0.12040949817052514	c:0.133030323757804	c:0.113623335905957	c:0.027826855846774114	c:0.1097275760874086	c:0.15083951149973943	c:0.06692807651404765	c:0.12317423094497881	c:0.09164909619211732	c:0.09884817309183112	c:0.10854269061264278	c:0.18170039227432308	c:0.10572409940751788	c:0.16046221777965614	c:0.15096518117130547	c:0.09453949863813708	c:0.11967343295135238	c:0.16080332117390694	c:0.2026872274258579	c:0.17275989278290793	d:-0.31018865504552456	c:0.2180368801671429	c:0.10319275316597264	c:0.09662202462408923	c:0.11330018532192994	c:0.08938704210392792
Caulobacter unclassified	b:-0.021292032925338145	b:-0.020268722742585794	b:-0.01990966653811129	b:-0.0169295000409729	b:-0.009461130987903195	b:-0.011166647959157103	b:-0.02603157482440158	b:-0.01897612040647758	b:-0.006534822921435989	b:-0.018886356355358947	b:-0.019281318180280907	b:-0.015960048288891727	b:-0.011040978287591015	b:-0.025403226466571206	b:-0.010215149017299648	b:-0.030824975154136226	b:-0.01872478106334543	b:-0.010430582739984356	b:-0.009550895039021835	b:-0.010251054637747115	b:-0.0070554544179240175	b:-0.012656731207726288	b:-0.0093893197470083	b:-0.017144933763657597	b:-0.014254531317637837	b:-0.015116266208376649	b:-0.002459535000650358	b:-0.012405391864594138	b:-0.01818619675663366	b:-0.008922546681191456	b:-0.012800353689516096	b:-0.01210019409079081	b:-0.011005072667143576	b:-0.014092956025624312	b:-0.026965120956035305	b:-0.011220506389828277	b:-0.01983785529721638	b:-0.02046620365504678	b:-0.013374843616675307	b:-0.014972643726586837	b:-0.0180066686543964	b:-0.0216331363195889	b:-0.022387154348985368	b:-0.024738972488293376	b:-0.0250441702620967	b:-0.013231221134885491	b:-0.015116266208376646	b:-0.012943976171305896	b:-0.013356890806451575
Comamonas unclassified	c:0.006068049855619127	d:-0.14636926175403184	c:0.10111022718002051	c:0.08619144188410484	c:0.018635017012226803	d:-0.22839565166623238	d:-0.27167987711563396	d:-0.07561723666233068	c:0.03412829223530167	c:0.08206229553264803	d:-0.07306793761056171	d:-0.08646073403746071	d:-0.12827282904851678	c:0.13881112864984352	c:0.060536876074401495	c:0.028096148000129998	c:0.12419754112773117	d:-0.013913427923387046	c:0.05005243490374593	d:-0.10556252411550437	c:0.042709735522242324	c:0.07014162954409447	c:0.0732295129025752	d:-0.15527385562499957	d:-0.07432463432622245	c:0.08326513381763764	c:0.018599111391779336	d:-0.070500685748569	c:0.11461074046826188	d:-0.42783342044159606	d:-0.08094922129877709	c:0.06579704946995299	c:0.0745580208591309	c:0.07901031779461476	c:0.1275726694497915	c:0.07660464122463556	d:-0.17094665895031164	d:-0.0852219901320237	c:0.06881312158753883	d:-0.14426878295785597	d:-0.03281773708896971	c:0.12730337729643565	d:-0.29859113964099804	d:-0.1869785184800983	d:-0.31266614285639865	d:-0.3830052533129542	c:0.06762823611277297	d:-0.22247122429240307	c:0.06421720217026518
Corynebacterium accolens	b:-0.21225607527510346	b:-0.2100478796175852	b:-0.18047960117910977	b:-0.16152143358285595	b:-0.12520289850025978	b:-0.1356693868606916	b:-0.2635652068945102	b:-0.1944648403433917	b:-0.06565342698816318	b:-0.2228482333071014	b:-0.19564972581815757	b:-0.16586601365699746	b:-0.11523908882609227	b:-0.2552171501404779	b:-0.10179243396852206	b:-0.3032947759196141	b:-0.2137641113338963	b:-0.12444888047086333	b:-0.09075145568093104	b:-0.12380257930280925	b:-0.07428872870577502	b:-0.1249874647775751	b:-0.12184572298842315	b:-0.16679955978863117	b:-0.17812778303980178	b:-0.14252736036615465	b:-0.034146245045525395	b:-0.13496922726196636	b:-0.1998865890309567	b:-0.08515017889112882	b:-0.15150376547801728	b:-0.12398210740504649	b:-0.13446654857570203	b:-0.14127066365049387	b:-0.24094466601261635	b:-0.13118118430476028	b:-0.21193292469107639	b:-0.19690642253381835	b:-0.13320985186004125	b:-0.16098284927614417	b:-0.21410521472814714	b:-0.25913086276924996	b:-0.23708481181451543	b:-0.2549837636075695	b:-0.2873885860613935	b:-0.12584919966831387	b:-0.12708794357375092	b:-0.15085746430996316	b:-0.128847318975676
Corynebacterium crenatum	d:-0.12049926222164377	d:-0.3290570585906598	c:0.08962042863683635	d:-0.39025818864333905	d:-0.17039012183337615	c:0.06750256644120688	d:-0.3783195698445619	d:-0.19514704713189324	c:0.03339222701612893	d:-0.14572296058597772	c:0.07543770856009342	d:-0.11954776327978632	c:0.06208081775364187	d:-0.27875328434378166	d:-0.17166477135926064	d:-0.4196648917898011	c:0.03845491949921945	d:-0.17047988588449484	d:-0.3657346498777305	d:-0.3866855794088178	d:-0.49596433524063327	d:-0.22518209863618563	d:-0.32823122932036847	d:-0.3152333947183914	d:-0.28146415868756425	c:0.07211643866870428	c:0.020232817122138355	d:-0.26941782302744455	d:-0.6188513212220325	c:0.04330217825962527	d:-0.21426679002016066	c:0.06245782676834008	d:-0.5394101359820485	d:-0.23092699790777768	c:0.13191724952393302	d:-0.23943662995382342	d:-0.12139690273283003	d:-0.24058560980814186	c:0.06287074140348575	d:-0.2461150753570492	d:-0.127213613245317	d:-0.3255562605970334	d:-0.36670410162981165	c:0.13557962280957297	d:-0.3158617430762217	d:-0.2980346025240626	c:0.06425310779071261	d:-0.411173212553979	c:0.061631997498048735
Corynebacterium efficiens	c:0.10963781203628999	c:0.10168471710717972	c:0.08586829130007781	c:0.0847372642559831	c:0.06062664012552012	c:0.06032144235171679	c:0.1313248067865501	c:0.09233130298061887	c:0.03163285161420386	c:0.10899151086823586	d:-0.045276987384235044	c:0.08102103253967201	c:0.06281688297281458	d:-0.48799328750129933	c:0.052278583371487886	c:0.1351667081744273	c:0.09599367626625882	d:-0.03999886117845983	c:0.04437934687304878	d:-0.10053573725286132	d:-0.6152966647977349	c:0.05814915231464602	c:0.06046506483350658	c:0.07771771545850653	d:-0.3844055725104047	c:0.07046478012812155	c:0.01937108223139953	c:0.0636068066226585	c:0.10269007447970833	c:0.04287131081425584	c:0.07274478702653465	c:0.05949561308142542	c:0.0675923304923255	c:0.0725652589242974	c:0.1231383253245314	c:0.06118317724245557	c:0.11166647959157096	c:0.09940471020876657	c:0.05608457913891763	c:0.07658668841441185	d:-0.14520232908948968	c:0.13051693032648246	c:0.10882993557622235	d:-0.28295424193613344	c:0.14453807511121186	c:0.06649720906867827	c:0.06425310779071261	d:-0.1045751195531995	c:0.056569305014958216
Corynebacterium halotolerans	c:0.0469645515452652	c:0.044917931179760534	c:0.041327369135015474	c:0.034128292235301665	c:0.024541491575832398	c:0.02955032562825173	c:0.057951671402185066	c:0.04393052661745564	c:0.013105551463319423	c:0.04874187975741401	c:0.04270973552224231	c:0.03473868778290833	c:0.02569047143015081	c:0.057161747752341154	c:0.023159125188605554	c:0.06515074830189888	c:0.04646187285900091	c:0.02657015913111336	c:0.020627778947060298	c:0.02578023548126943	c:0.017073122522762697	c:0.028365440153485865	c:0.027054885007153917	c:0.0348643574544744	c:0.03592357325767418	c:0.033733330410379715	c:0.00834805675403223	c:0.032315058402705425	c:0.045169270522892685	c:0.017414225917013467	c:0.03204576624934954	c:0.026426536649323543	c:0.027934572708116466	c:0.03104040887682093	c:0.05134503723985416	c:0.028257723292143516	c:0.045133364902445246	c:0.042063434354188196	c:0.026677875992455694	c:0.03380514165127462	c:0.04215319840530685	c:0.057808048920395275	c:0.04994471804240361	c:0.056712927496748014	c:0.06527641797346495	c:0.02987347621227877	c:0.027413941211628448	c:0.03150718194263779	c:0.027647327744536862
Corynebacterium jeikeium	c:0.0251159815029916	c:0.02280006898413104	c:0.02003533620967736	c:0.017755329311264244	c:0.013428702047346476	c:0.013823663872268431	c:0.029711900920265273	c:0.020897071100416175	c:0.006786162264568126	c:0.02676764004357432	c:0.022010145334287145	c:0.017019264092091525	c:0.01538555836173253	c:0.028921977270421343	c:0.010556252411550443	c:0.03245868088449524	c:0.024361963473595153	c:0.01333893799622785	c:0.010556252411550431	c:0.01421862569719037	c:0.009443178177679472	c:0.015888237047996828	c:0.016498632595603486	c:0.018150291136186207	c:0.01908383726781993	c:0.01840163047931837	c:0.003967571059443272	c:0.015385558361732516	c:0.025385273656347462	c:0.00951498941857436	c:0.016049812340010357	c:0.014128861646071746	c:0.014703351573230964	c:0.016175482011576436	c:0.028778354788631538	c:0.015924142668444292	c:0.024685114057622207	c:0.023302747670395342	c:0.014290436938085273	c:0.017019264092091518	c:0.022387154348985375	c:0.03089678639503113	c:0.026659923182231968	c:0.02868859073751291	c:0.03527727208962009	c:0.01642682135470859	c:0.015888237047996835	c:0.015421463982179978	c:0.013680041390478643
Corynebacterium kroppenstedtii	c:0.11777043506763755	c:0.11152285710978113	c:0.10215149017299659	c:0.0873045161179758	c:0.06703579337539002	c:0.07120084534729428	c:0.13778781846709118	c:0.10288755539216929	c:0.031614898803980135	c:0.12001453634560319	c:0.10473669484521303	c:0.09102074783428693	c:0.06558161574726828	c:0.1315402405092348	c:0.0573412758545784	c:0.1532631408799423	c:0.11739342605293931	c:0.0660124831926377	c:0.04983700118106125	c:0.06642539782778335	c:0.040268153331815694	c:0.06911831936134215	c:0.06734099114919335	c:0.08996153203108713	c:0.09321099068158144	c:0.07741251768470321	c:0.0182759608077523	c:0.07915394027640454	c:0.10333637564776245	c:0.04472045026729954	c:0.0813980415543702	c:0.06425310779071262	c:0.06899264968977609	c:0.0755633782316595	c:0.1284164515303066	c:0.07172147684378231	c:0.10913513335002571	c:0.10502393980879259	c:0.06879516877731506	c:0.08120056064190921	c:0.11306679878902152	c:0.13847002525559274	c:0.13013992131178423	c:0.134269067663241	c:0.15557905339880287	c:0.06868745191597274	c:0.07017753516454195	c:0.0794052796195367	c:0.06419924936004144
Corynebacterium maris	c:0.19706799782583187	c:0.2343200790400617	d:-0.20008406994341774	c:0.38261029148803216	c:0.1309837033922993	d:-0.24546877418899513	d:-0.3011763443132145	d:-0.20333352859391202	c:0.24408640780176832	d:-0.09979967203368859	d:-0.05213496088969809	c:0.08023110888982807	c:0.358643289839359	c:0.21873703976586825	c:0.0061757667169614885	d:-0.0076658499655306665	d:-0.2852342488345465	d:-0.06746666082075942	d:-0.24295538075767356	d:-0.4405260572697698	d:-0.4937202339626678	c:0.00477544751951091	c:0.004326627263917773	d:-0.2537450197021325	d:-0.36564488582661175	d:-0.30473100073751214	c:0.1469796573016385	d:-0.11868602838904752	c:0.04910093596188852	c:0.26442694178524895	c:0.0686515462955253	d:-0.3074777807017421	d:-0.4454271744608467	c:0.2367437084202647	d:-0.42503278204669487	d:-0.15940300197645635	d:-0.24175254247268402	c:0.14207854011056148	d:-0.2730442906926371	c:0.16566853274453647	c:0.1642502607368622	d:-0.28832213219302727	c:0.12561581313540546	d:-0.40937793153160645	c:0.4691248839561641	d:-0.4327704432531205	d:-0.16649436201482787	d:-0.37318506612057645	d:-0.00973042314125907
Corynebacterium pseudogenitalium	c:0.03473868778290832	d:-0.059836716475676205	c:0.031632851614203865	c:0.03400262256373558	c:0.026085433255072767	c:0.028921977270421343	c:0.05188362154656593	c:0.035761997965660666	c:0.011112789528485911	c:0.05100393384560339	c:0.035223413658948904	c:0.03391285851261697	c:0.02552889613813728	c:0.04890345504942755	c:0.021381796976456764	c:0.058256869175988386	d:-0.12179186455775197	c:0.02434401066337141	c:0.017575801209027003	c:0.024182435371357888	c:0.017988715844172685	c:0.029298986285119587	c:0.02583409391194061	c:0.031668757234651304	c:0.03335632139568148	c:0.031866238147112286	c:0.007809472447320473	c:0.027180554678720003	c:0.04314060296761174	c:0.01924541255983343	c:0.03105836168704465	c:0.024236293802029057	c:0.0254032264665712	c:0.02904764694198742	c:0.04858030446540048	c:0.02849110982505195	c:0.04222500964620175	c:0.041040124171435884	c:0.023787473546435924	c:0.031991907818678375	c:0.031578993183532696	d:-0.12588510528876135	c:0.04714407964750247	c:0.04913684158233598	c:0.061219082862903056	c:0.02908355256243489	c:0.02665992318223198	d:-0.0070015959872528465	c:0.027306224350286085
Corynebacterium tuberculostearicum	c:0.22116066914607116	c:0.21318962140673714	c:0.1885583657797861	c:0.1667097957375125	c:0.1300322044504419	c:0.13396386988943768	c:0.2816616396000252	c:0.20414140505397968	c:0.06247577957856382	c:0.24430184152445297	c:0.20335148140413573	c:0.16927704759950524	c:0.12268950506893826	c:0.257694637951352	c:0.11355152466506208	c:0.30916534486277225	c:0.22363815695694522	c:0.12717770762486955	c:0.09866864498959388	c:0.12796763127471347	c:0.07861535596969281	c:0.13394591707921394	c:0.13001425164021813	d:-0.11938618798777281	c:0.1413783805118362	c:0.1523295947483086	c:0.038059957674297505	c:0.14523823470993713	c:0.21108914261056133	c:0.09073350287070733	c:0.16254474376560826	c:0.12992448758909952	c:0.13536418908688824	c:0.14469965040322535	c:0.2484668934963572	c:0.1445739807316593	c:0.21895247348855296	c:0.20843212669744995	c:0.13320985186004125	c:0.1605878874512222	c:0.21575687326872983	c:0.27002821857505127	c:0.24379916283818864	c:0.26997436014438003	c:0.3095603066876942	c:0.14046278719042624	c:0.13498718007219004	d:-0.2295266787103271	c:0.12708794357375094
Curtobacterium unclassified	c:0.05290693172931826	c:0.05080645293314241	c:0.04813148420980735	c:0.042996980485821935	c:0.02974780654071272	c:0.032261199972034235	d:-0.20083808797281413	c:0.04838282355293952	c:0.01448791785054626	c:0.0540020531529655	c:0.05190157435678966	c:0.03840106106854828	c:0.03148922913241406	c:0.062332157096774	c:0.024685114057622193	c:0.07436053994666991	c:0.05547418359131098	c:0.0301607211758584	c:0.024361963473595146	c:0.03001709869406858	c:0.020250769932362075	c:0.029891429022502507	c:0.03089678639503113	c:0.0433380838800727	c:0.04073492639763255	c:0.03777271271071789	c:0.009945856863943779	c:0.0367134969075181	c:0.0515784237727626	c:0.02208195657518202	c:0.03409238661485421	c:0.034146245045525395	c:0.03403852818418305	c:0.03351789668769501	c:0.062475779578563796	c:0.034002622563735596	c:0.0537866194302808	c:0.04694659873504148	c:0.03425396190686773	c:0.036749402527965554	c:0.05120141475806437	c:0.06705374618561374	c:0.05588709822645665	c:0.06831044290127451	c:0.07958480772177397	c:0.03393081132284069	c:0.031058361687044657	c:0.03716231716311123	c:0.031991907818678375
Deinococcus aquatilis	c:0.05906474563605602	c:0.05357118570759612	c:0.04613872227497385	c:0.03996295555801236	c:0.033284510154786597	c:0.0350079799362642	c:0.06567137979838691	c:0.04874187975741401	c:0.015385558361732516	c:0.05678473873764292	c:0.05218881932036925	c:0.04003476679890728	c:0.02850906263527568	c:0.06240396833766892	c:0.028042289569458815	c:0.07346289943548366	c:0.05714379494211742	c:0.03143537070174288	c:0.023949048838449463	c:0.03086088077458367	c:0.01876068668379288	c:0.03414624504552541	c:0.033535849497918734	c:0.0397116162148802	c:0.043050838916493125	c:0.038113816104968674	c:0.009874045623048871	c:0.037162317163111226	c:0.049837001181061255	c:0.021669041940036347	c:0.04073492639763255	c:0.03233301121292914	c:0.03200986062890209	c:0.03603129011901654	c:0.05899293439516111	c:0.035654281104318314	c:0.053930241912070596	c:0.04904707753121733	c:0.03285364270941717	c:0.037449562126690844	c:0.05466630713124334	c:0.06728713271852219	c:0.04938818092546813	c:0.0616858559287199	c:0.07229596677094151	c:0.03217143592091562	c:0.03637239351326732	c:0.036839166579084176	c:0.03086088077458368
Deinococcus unclassified	d:-0.023141172378381834	d:-0.018024621464620125	c:0.023984954458896913	d:-0.037395703696019675	d:-0.011346176061394342	c:0.006427106060093637	d:-0.009909951243496324	d:-0.1582360693119142	c:0.06319389198751282	d:-0.005780804892039525	d:-0.04055539829539531	d:-0.07960276053199769	c:0.10651402305736181	d:-0.12628006711368328	c:0.06100364914021835	d:-0.07653282998374068	c:0.22464351432947383	c:0.0919363411556969	c:0.09689131677744511	c:0.11917075426508811	c:0.07154194874154506	c:0.04220705683597803	d:-0.002262054088189392	c:0.0620628649434181	c:0.048221248260925983	c:0.08515017889112877	c:0.0403579173829343	c:0.11942209360822026	c:0.20157415319198688	d:-0.4361455715751808	d:-0.0703750160770029	c:0.13649521613098295	c:0.12809330094627952	c:0.09150547371032752	c:0.22010145334287137	c:0.13791348813865725	d:-0.05922632092806955	d:-0.08366009564255959	c:0.13008606288111305	d:-0.0285270154454994	d:-0.0835882844016647	d:-0.10339023407843363	d:-0.23613331287265804	c:0.24360168192572768	c:0.15969024694003595	c:0.12304856127341277	c:0.02288983303524967	d:-0.039173031908168475	c:0.0998176248439123
Deinococcus wulumuqiensis	b:-0.26157244495967663	b:-0.25837684473985356	b:-0.22475123119081622	b:-0.19888123165842816	b:-0.14802092029461456	b:-0.1636398651892555	b:-0.3178365522008315	b:-0.23121424287135728	b:-0.08001567516714336	b:-0.27726320109521246	b:-0.23679756685093584	b:-0.1985580810744011	b:-0.14601020554955732	b:-0.30815998749024365	b:-0.13157614612968221	b:-0.3627903890010395	b:-0.2588795234261179	b:-0.1576795321949787	b:-0.10974552889763237	b:-0.15392739485822018	b:-0.09398296152120159	b:-0.15784110748699226	b:-0.15112675646331902	b:-0.19496751902965606	b:-0.21286647082271012	b:-0.17776872683532727	b:-0.04464863902640466	b:-0.16301151683142517	b:-0.24966973178134683	b:-0.10689103207206006	b:-0.18902513884560304	b:-0.15789496591766347	b:-0.16170096168509318	b:-0.17670951103212743	b:-0.2926128538364976	b:-0.16588396646722114	b:-0.26326000912070685	b:-0.23925710185158622	b:-0.16922318916883405	b:-0.1856679633337664	b:-0.2592026740101449	b:-0.3189316736244788	b:-0.2904585166096506	b:-0.31322267997333414	b:-0.3528624849473195	b:-0.15654850515088403	b:-0.15902599296175812	b:-0.18705032972099325	b:-0.15078565306906822
Dietzia cinnamea	a:0.378965871012616	a:0.3250715347209929	b:-0.11622649338839716	a:0.38973755714685104	a:0.5319776725494263	a:0.028760401978407818	a:0.3788222485308262	a:0.44695316332986346	b:-0.039334607200181976	a:0.6266607936693531	a:0.5033070346221369	a:0.5712943269393844	a:0.5932506138430004	b:-0.1574461456620703	a:0.3891451144094682	a:0.8239801308383171	b:-0.13294055970668536	b:-0.08051835385340766	b:-0.014577681901664892	a:0.22406902440231463	a:0.35943321348920276	a:0.37925311597619554	a:0.48063263530957184	b:-0.10028439790972918	b:-0.10800410630593099	b:-0.08825601505983327	b:-0.021561325078694	a:0.7922395623627707	b:-0.12331785342676865	b:-0.05127322599895928	a:0.3534908333051498	b:-0.07777157388917771	a:0.43237548142819854	b:-0.08498860359911525	b:-0.1501213990907904	b:-0.08265473827003098	b:-0.12547219065361565	a:0.40304058952263155	b:-0.08321127538696649	a:0.3861290422918824	a:0.43858715376560753	a:0.5687091222671681	a:0.46294911723920257	a:1.0698079612317866	a:1.2856725513618588	b:-0.07944118523998417	b:-0.08125441907258044	a:0.5570577484319702	a:0.36338283173842245
Dietzia unclassified	c:0.9489855484261159	c:0.25051351386186194	c:0.7987384796637592	c:0.7048991406243477	c:0.5168614063410495	c:0.321660500778485	c:0.4232913594549935	c:0.18818135676508793	d:-0.24861051597814704	c:0.6396945338917776	c:0.4135968419341819	c:0.09294169852822554	c:0.19579334829994743	c:0.9220024746598569	c:0.43400918715855746	c:1.1952801518854024	c:0.884157950708244	c:0.5651006074121991	c:0.4082469044875118	c:0.41189132496292813	d:-0.2741753177367318	c:0.532049483790321	c:0.4380665222691196	c:0.6751154284631873	c:0.21090961450832402	c:0.6806628468223185	c:0.16475293942312644	c:0.5719047224869911	c:0.9126849661537436	d:-1.4243400575299128	c:0.6388148461908151	c:0.21362048885210658	c:0.43325516912916107	c:0.6261940206035361	c:0.7538205484839987	c:0.5941662071644104	c:0.018006668654396405	c:0.22821612356399515	c:0.5815633343873552	c:0.3458429361498429	c:0.41174770248113823	c:0.5986185040998943	c:0.23444574871162782	c:1.013525901180408	c:1.210270748422213	d:-1.213538159882931	c:0.5256941889711223	c:0.18171834508454685	c:0.5035942795857165
Enhydrobacter aerosaccus	b:-2.076009115840915	b:-2.343146931969946	a:2.4852434248907316	a:1.7027881440998909	b:-2.0687741333207534	b:-0.45422405147047223	b:-1.3827433962415412	b:-2.2311932074147953	a:2.1498849299115443	b:-1.255673405478014	b:-1.4761339150253596	b:-1.141080617819976	b:-1.8812929361543909	b:-0.08270859670070216	b:-1.3800684275182065	b:-2.5214362903017613	a:1.6312102897378984	b:-2.033137805026659	a:1.5629896108877426	b:-0.6003419738813719	a:4.038610329498557	b:-2.465908248279779	b:-1.479868099551895	a:2.94359662271266	a:0.49364842272177284	a:1.622610893640734	a:3.0387644697086285	b:-2.5049197048959346	a:0.8194739754721619	b:-2.929503666687036	b:-1.1558916862545492	a:1.9897099570954675	a:0.5962487331503624	a:2.084016069200696	a:6.688804174724876	a:0.969685138614071	b:-0.746226509759363	b:-1.3984161995668536	b:-0.2245537502783552	b:-1.3141816139971345	b:-0.6492095233103521	a:0.7152220065029897	b:-1.6956070200104008	a:1.6886054240231483	a:1.5318414851495794	a:6.5556122756750606	b:-0.9908874074882905	b:-0.9847654992020003	b:-1.176016786515345
Enterobacter cloacae	b:-0.023589992633974953	b:-0.022710304933012418	b:-0.018976120406477573	b:-0.016534538216050946	b:-0.011902713178329827	b:-0.013518466098465106	b:-0.03129174821995307	b:-0.0203405339834807	b:-0.007576085914412061	b:-0.02052006208571795	b:-0.025403226466571213	b:-0.020932976720863614	b:-0.011759090696540025	b:-0.02879630759885527	b:-0.010233101827523376	b:-0.033733330410379715	b:-0.020591873326612834	b:-0.013087598653095688	b:-0.010933261426248675	b:-0.013644135770031193	b:-0.006947737556581664	b:-0.01335689080645158	b:-0.00999971529461496	b:-0.0185632057713319	b:-0.02132793854578558	b:-0.013949333543834503	b:-0.00314174178915192	b:-0.01563689770486469	b:-0.019568563143860514	b:-0.009155933214099876	b:-0.01574461456620703	b:-0.014344295368756468	b:-0.01540351117195625	b:-0.014954690916363124	b:-0.027072837817377664	b:-0.014290436938085288	b:-0.02183061723204988	b:-0.02082525985952128	b:-0.01587028423777313	b:-0.015134219018600365	b:-0.0225487296409989	b:-0.026875356904916672	b:-0.026408583839099827	b:-0.02615724449596767	b:-0.030771116723465056	b:-0.011417987302289247	b:-0.015600992084417223	b:-0.016498632595603496	b:-0.013805711062044706
Escherichia unclassified	d:-0.06768209454344415	d:-0.2597951167475278	c:0.11233073356984878	c:0.1057959106484128	c:0.0825290685984649	c:0.08145189998504138	c:0.12692636828173745	c:0.01272854244862118	c:0.03969366340465648	d:-0.365824413928849	c:0.030232532416753298	c:0.1064422118164669	c:0.07651487717351696	d:-0.26586316660314696	c:0.0684361125728406	d:-0.25336801068743425	c:0.131199137114984	c:0.07865126159014023	c:0.05929813216896443	c:0.08080559881698728	c:0.04985495399128498	c:0.08225977644510901	c:0.08355237878121724	c:0.09875840904071248	c:0.10780662539347002	c:0.09270831199531714	c:0.0229077858454734	c:0.09190043553524946	c:0.12983472353798087	c:0.05125527318873553	c:0.01951470471318932	c:0.07509660516584266	c:0.08681979024193524	c:0.09188248272502576	c:0.1520243969745053	c:0.08407301027770525	d:-0.109835292948751	c:0.13426906766324104	c:0.07498888830450029	d:-0.08633506436589465	d:-0.257694637951352	c:0.16554286307297036	d:-0.40097601634690305	c:0.17015673530046777	c:0.19263365370057173	c:0.08527584856269488	c:0.08322922819719018	c:0.09288784009755435	c:0.07978228863423494
Finegoldia magna	c:0.03662373285639948	c:0.03572609234521321	c:0.02999914588384487	c:0.027647327744536848	c:0.02109455201287716	c:0.024738972488293376	c:0.042440443368886464	c:0.034110339425077935	c:0.009766328761706527	c:0.03850877792989063	c:0.03258435055606129	c:0.028652685117065476	c:0.020879118290192445	c:0.040627209536290204	c:0.019891713727887558	c:0.04714407964750248	c:0.03710845873244006	c:0.01883249792468777	c:0.015547133653746048	c:0.021543372268470272	c:0.013267126755332946	c:0.022135815005853206	c:0.021471561027575373	c:0.027916619897892733	c:0.026624017561784532	c:0.024308105042923963	c:0.006678445403225788	c:0.02479283091896454	c:0.037808618331165354	c:0.014452012230098803	c:0.025115981502991606	c:0.01951470471318932	c:0.022494871210327724	c:0.023033455517039485	c:0.0393525600104057	c:0.021722900370707537	c:0.034002622563735596	c:0.03502593274648793	c:0.019155648508714814	c:0.024703066867845926	c:0.03382309446149835	c:0.04385871537656076	c:0.03928074876951081	c:0.0423327265075441	c:0.049657473078823997	c:0.023428417341961428	c:0.022818021794354774	c:0.023931096028225726	c:0.02136384416623303
Gardnerella vaginalis	c:0.20448250844823035	c:0.435086355771981	c:0.40366893788046193	c:0.35367036140738706	c:0.2613749640472157	c:0.28246951606009285	c:0.060752309797086214	c:0.07215234428915171	c:0.1336048136849632	c:0.15961843569914103	d:-0.10877607714555121	c:0.34832042396071705	c:0.26071071006893787	c:0.2108916616981003	c:0.22871880225025948	c:0.6224598360770013	c:0.20927590877796504	c:0.2777479269712531	c:0.2067266097261961	c:0.26798159820954653	c:0.16744586095668526	c:0.2716439714951865	c:0.2799202170083238	d:-0.03716231716311125	c:0.08642482841701327	c:0.3212834917637868	c:0.08030292013072296	c:0.30374359617520724	c:0.44025676511641393	c:0.18708623534144064	c:0.2596694470759618	c:0.27184145240764745	c:0.2948210494940158	c:0.3006916184371739	c:0.4991599354604564	c:0.2952519169393852	c:0.44711473862187695	c:0.4308315397489582	c:0.2641935552523405	c:0.3365433804539532	c:0.2755576841239586	c:0.1023489710854576	c:0.49749032410965	c:0.09870455061004133	c:0.6163917862213821	c:0.28715519952848506	c:0.27090790627601374	c:0.21432064845083182	c:0.24866437440881825
Geodermatophilus obscurus	d:-0.06926194184313196	d:-0.08608372502276249	c:0.03168671004487503	d:-0.19767839337343854	d:-0.13890089270096215	d:-0.12680069861017135	d:-0.07892055374349612	d:-0.06164995030827245	d:-0.15198849135405784	d:-0.1793306213247914	d:-0.09723242017169588	d:-0.11671121926443774	d:-0.19311837957661232	d:-0.16301151683142512	d:-0.10033825634040035	d:-0.15439416792403704	d:-0.17669155822190377	d:-0.1636398651892555	d:-0.17793030212734076	d:-0.20778582552939587	d:-0.1852011902679495	d:-0.15272455657323053	d:-0.14739257193678415	d:-0.1626345078167269	d:-0.19924028786290268	d:-0.013338937996227842	c:0.025852046722164342	d:-0.21432064845083182	d:-0.23028069673972362	d:-0.25209336116154973	d:-0.10967371765673745	d:-0.09470107393015063	d:-0.17879203701807964	d:-0.17430383446214834	d:-0.052027244028355735	d:-0.22320728951157584	d:-0.11935028236732532	d:-0.11215120546761154	c:0.0678795754559051	d:-0.11096631999284569	d:-0.17004901843912543	c:0.020214864311914618	d:-0.11699846422801732	d:-0.19846831702328246	d:-0.17882794263852703	d:-0.17850479205450004	d:-0.17459107942572788	d:-0.15685370292468737	d:-0.20941953125975485
Gordonia bronchialis	b:-0.09655021338319432	b:-0.09805824944198721	b:-0.08391143498569173	b:-0.07585062319523912	b:-0.053984100342741766	b:-0.0581132466941986	b:-0.11730366200182067	b:-0.08656845089880308	b:-0.028562921065946843	b:-0.09881226747138369	b:-0.08760971389177916	b:-0.07333722976391757	b:-0.054522684649453534	b:-0.1141978258331162	b:-0.04775447519510912	b:-0.1369619891967998	b:-0.09750171232505175	b:-0.05509717457661274	b:-0.04276359395291353	b:-0.05358913851781983	b:-0.03536703614073872	b:-0.05714379494211741	b:-0.05725151180345978	b:-0.07206258023803308	b:-0.07870512002081143	b:-0.06439673027250241	b:-0.01646272697515604	b:-0.06671264279136296	b:-0.09032058823556166	b:-0.037144364352887524	b:-0.06838225414216943	b:-0.05904679282583229	b:-0.05796962421240878	b:-0.06217058180476048	b:-0.116890747366675	b:-0.06191924246162833	b:-0.09561666725156061	b:-0.08947680615504656	b:-0.05667702187630057	b:-0.06911831936134213	b:-0.09723242017169588	b:-0.12213296795200276	b:-0.11157671554045233	b:-0.11814744408233578	b:-0.13335347434183104	b:-0.06109341319133698	b:-0.059980338957465996	b:-0.06910036655111844	b:-0.05355323289737237
Gordonia terrae	b:-0.3190932489164923	a:0.8850196855989827	b:-0.9833651800045498	a:2.7748402066096434	a:2.9859652548406515	a:3.5057350164379453	a:0.07543770856009344	a:2.6560464613592534	a:1.860701062827778	a:1.8175066014294954	a:1.6236521566337103	a:3.8200169122144785	a:7.130479211848965	b:-1.2750983461400847	a:4.123060348790962	b:-0.28299014755658086	b:-1.1103992651476293	b:-0.6703399809436766	b:-0.4694659873504148	a:3.978594084920644	b:-0.38234099933467625	a:4.791712765573608	a:4.07370807348594	b:-0.81464466952198	b:-0.8857557508181557	b:-0.7741610824674797	b:-0.1914308154155822	b:-0.7191536719419854	b:-1.0746731728024161	a:6.55755117917922	a:0.6184743122073343	b:-0.6467858939301491	b:-0.6817041098152946	b:-0.7280582658129532	b:-1.170074406331292	b:-0.6764439364197432	a:0.41562550948946286	a:2.9040106761693467	b:-0.674953853171174	a:1.3324934804253343	a:1.597979638013783	b:-1.320806200969689	a:3.3003369146683044	b:-1.331865132067504	b:-1.4262610082238512	b:-0.672063450725154	a:7.811788359839338	b:-0.7722221789633172	a:10.104398131029498
Halomonas unclassified	c:0.13136071240699754	c:0.1294577145232826	c:0.16893594420525443	c:0.07495298268405286	c:0.04202752873374077	d:-0.07276273983675838	c:0.25114186221969237	c:0.1854166239906342	d:-0.009766328761706536	c:0.12270745787916199	c:0.1801564505950827	c:0.03597743168834537	c:0.1045930723634232	c:0.23031660236017107	c:0.0939829615212016	c:0.20083808797281416	c:0.1924541255983345	c:0.10423401615894871	c:0.08640687560678956	c:0.028580873876170566	c:0.07069816666102996	c:0.11290522349700799	d:-0.007935142118886568	c:0.14240169069458855	c:0.157661579384755	c:0.13757238474440647	d:-0.600395832312043	c:0.12504132320824624	c:0.17995896968262173	c:0.07994386392624846	c:0.057520803956815664	c:0.11152285710978115	c:0.1224381657258061	c:0.1290627526983607	d:-0.3532035883415703	c:0.125777388427419	c:0.14276074689906307	c:0.0052063149648803155	c:0.11281545944588936	c:0.05615639037981254	c:0.1951470471318933	c:0.23288385422216376	c:0.1947700381171951	c:0.18563205771331895	c:0.2565456580970336	c:0.11356947747528583	c:0.11514932477497367	c:0.09003334327198204	d:-0.03883192851391768
Human papillomavirus type 134	b:-0.12067879032388103	b:-0.11881169806061358	b:-0.11032001882479156	b:-0.10315684754552519	b:-0.075922434436134	b:-0.08335489786875624	b:-0.1389547511316333	b:-0.12177391174752827	b:-0.04639006161810601	b:-0.12915251674947936	b:-0.11654964397242422	b:-0.10062550130397994	b:-0.07378605001951072	b:-0.1268545570408425	b:-0.06357090100221104	b:-0.1404627871904262	b:-0.11015844353277802	b:-0.08129032469302785	b:-0.05872364224180524	b:-0.07166761841311113	b:-0.048849596618756354	b:-0.07430668151599874	b:-0.07769976264828281	b:-0.09434201772567608	b:-0.10225920703433894	a:0.09834549440556684	b:-0.027772997416102937	b:-0.08335489786875624	b:-0.10619087247333478	b:-0.05807734107375115	b:-0.09554485601066569	b:-0.07594038724635775	b:-0.07897441217416733	b:-0.08863302407453148	a:0.12502337039802253	b:-0.08094922129877706	b:-0.12561581313540546	b:-0.11699846422801734	b:-0.07224210834027034	b:-0.09847116407713291	b:-0.12132509149193513	b:-0.13236606977952614	b:-0.13179157985236695	b:-0.12949362014373011	b:-0.13457426543704432	b:-0.08339080348920369	b:-0.06927989465335568	b:-0.09274421761576455	b:-0.0621885346149842
Hymenobacter unclassified	c:1.1247794661368333	d:-0.542246679997397	c:0.9494702743021564	d:-0.474223482059702	c:0.49095550118821407	c:0.06455830556451594	c:0.15979796380137834	d:-0.5819762490225009	d:-1.6270990961966658	c:0.7217568294244256	c:0.21010173804825638	c:0.03999886117845983	c:0.588313591031476	c:1.2919021765094916	d:-0.022566682451222616	c:0.6441288780170378	c:1.0697181971806677	c:0.6672520975851957	c:0.475928999030956	c:0.6418309183084009	c:0.3855904579851706	c:0.38034823739984275	c:0.6557263934215642	d:-0.12286903317117549	c:0.8930804973894355	c:0.7621506524278072	c:0.1866015094654001	c:0.38907330316857325	c:1.0171523688456006	c:0.4257688472658676	c:0.4974544184892025	c:0.6291741871006746	c:0.6859230202178699	c:0.6177202941779378	c:1.0997532486849602	c:0.6848997100351175	c:0.28579078595148194	c:0.23810812199726772	c:0.6423515498048888	c:0.22778525611862577	c:0.5717251943847538	c:0.580593882635274	d:-0.03111222011771583	c:1.323768414656604	c:0.5707377898224489	c:0.6518844920336869	c:0.6435005296592072	c:0.7479679323510642	c:0.5998213423848838
Janibacter hoylei	b:-0.025187792743886512	b:-1.0696104803193256	b:-1.0012461789873799	a:1.1113507640894869	a:0.7053479608799408	a:0.064683975236082	a:0.9843705373770782	a:0.9009976866980983	a:1.8747581132329552	a:0.42799499573360955	a:0.4460016643880059	a:1.1921922685269215	b:-0.002028667555280943	a:3.531389582247649	a:0.6860307370792122	a:1.711028483992581	b:-1.1472922901573848	b:-0.6985079401847014	b:-0.4858389502744524	a:1.101548529707333	a:4.271512136530945	a:0.30171492861992627	a:1.7967172471904214	b:-0.8454696446761163	b:-0.9088789703863135	b:-0.7969970570720579	b:-0.2016280116226581	a:0.1944827931536155	b:-1.1166647959157094	b:-0.45253648730944207	a:2.062329074450436	b:-0.6617585376567358	a:4.4101257842683275	b:-0.7397634980788217	b:-1.183341533086625	b:-0.6961561220453935	a:1.359548365432488	a:1.2836797894270253	b:-0.7168198066129011	a:0.36571669706750676	a:0.152760462193678	a:0.7953813041519229	b:-1.2261769382804335	b:-1.3675014603615987	a:4.108464714079073	b:-0.6847919931737753	a:1.833538460959282	a:0.783209298820237	a:0.7503377033005963
Klebsiella unclassified	c:0.03516955522827772	c:0.036156959790582616	c:0.030753163913241323	c:0.026641970372008245	c:0.020089194640348543	c:0.022010145334287134	c:0.04382280975611331	c:0.03159694599375641	c:0.01007152653550985	c:0.03813176891519239	c:0.033266557344562867	c:0.028796307598855275	c:0.02116636325377206	c:0.04075287920785629	c:0.01824005518730485	c:0.04994471804240361	c:0.03811381610496868	c:0.021094552012877153	c:0.01576256737643076	c:0.01919155412916227	c:0.012549014346383931	c:0.022189673436524383	c:0.022746210553459854	c:0.026408583839099817	c:0.027234413109391172	c:0.02332070048061909	c:0.006032144235171686	c:0.025475037707466106	c:0.03321269891389168	c:0.013051693032648234	c:0.025421179276794922	c:0.02039439241415186	c:0.020143053071019712	c:0.024649208437174757	c:0.04039382300338177	c:0.021722900370707537	c:0.03441553719888127	c:0.03227915278225796	c:0.01885045073491149	c:0.026211102926638835	c:0.033823094461498344	c:0.0438228097561133	c:0.03692893063020281	c:0.04330217825962526	c:0.04592328855228915	c:0.022728257743236148	c:0.02353613420330379	c:0.024433774714490042	c:0.02008919464034853
Kocuria rhizophila	b:-0.0553485139197449	a:0.1444842166805407	a:0.04558218515803838	b:-0.16380144048126904	b:-0.034900263074921854	b:-0.054468826218782365	a:0.006947737556581672	b:-0.25200359711043113	a:0.011723185076092579	b:-0.08057221228407885	b:-0.09164909619211732	a:0.007073407228147737	a:0.12676479298972387	a:0.072134391478928	a:0.006337342008975007	b:-0.11509546634430246	a:0.1374467150728404	b:-0.1168189361257801	a:0.02461330281672729	a:0.06030348954149305	a:0.07877693126170632	b:-0.1397626275917009	b:-0.08999743765153462	b:-0.5590146047463564	b:-0.132832842845343	b:-0.12308446689386023	b:-0.3583560448757794	b:-0.12732133010665936	a:0.17374729734521283	b:-0.6209338472079847	b:-0.12448478609131076	a:0.1349512744517426	a:0.1346819822983867	a:0.04743132461108208	a:0.17362162767364672	b:-0.06568933260861062	a:0.011866807557882391	b:-0.162365215663371	a:0.1316120517501297	b:-0.12468226700377175	b:-0.11631625743951579	b:-0.10827339845928688	a:0.09696312801833998	b:-0.03148922913241405	b:-0.071218798157518	a:0.1221509207622265	a:0.009945856863943784	b:-0.22891628316272047	b:-0.08164938089750237
Kocuria unclassified	c:0.5968950343184165	c:0.12035563973985397	c:0.5049945987831671	c:0.4415852730729695	c:0.3341197510737503	c:0.3507979117715909	c:0.6724225069296287	c:0.42438648087864084	c:0.1710723286218777	c:0.6515433886394362	c:0.5369865066018454	c:0.4315137465374598	c:0.31349197212669005	c:0.7035885854780157	c:0.2930616740920908	c:0.7300689805580103	d:-1.3380947572151365	c:0.3243354695018201	c:0.2490593362337402	c:0.3262384673855349	c:0.039262795959287076	c:0.3353046365485162	c:0.34408356074791785	c:0.4098806102178709	c:0.4572042179676105	c:0.41201699463449415	c:0.0979864382010923	c:0.36049242929240266	c:0.5640593444192231	c:0.19527271680345937	c:0.4236324628492443	c:0.33857204800923413	c:0.3537062670278347	c:0.38855267167208524	c:0.6310771849843895	c:0.3658244139288491	c:0.48117121961628373	c:0.5357477626964084	c:0.36117463608090417	c:0.41650519719042545	c:0.5710609404064759	c:0.7028704730690666	c:0.6303770253856642	c:0.6776647275149563	c:0.7848250517403723	c:0.08712498801573855	c:0.3435629292514299	c:0.3911558291545254	c:0.31315086873243925
Kytococcus sedentarius	a:0.9779972897476559	a:0.7990616302477865	b:-0.25999259765998883	a:0.597325901763786	a:0.5688347919387341	b:-0.17401658949856869	a:0.38336430951742867	a:0.9187350631991386	a:0.7428872870577503	a:0.6052969495031199	a:0.6779519724785362	a:0.9418223771468496	a:1.9711647041343596	b:-0.34982846001950996	a:0.38103044418834436	b:-0.0052242677751040386	b:-0.29139206274128426	b:-0.17574005928004632	b:-0.12710589638397468	a:0.027844808656997823	a:0.4212626918997126	a:0.20459022530957274	b:-0.17265217592156556	a:1.2667861950064998	a:0.9976915225630825	b:-0.1998865890309568	b:-0.049854953991284964	a:1.9756708595005141	b:-0.27227231985301686	a:2.2196495504409404	a:1.0960370169686493	b:-0.17200587475351148	b:-0.17670951103212748	b:-0.19038955242260613	b:-0.3288954832986463	b:-0.17827140552159157	a:1.0147646450858452	a:0.6735535339737233	b:-0.18450103066922427	a:0.328518474283948	a:0.787859076668182	a:0.7179867392774432	a:0.730625517674946	a:0.5561421551105603	b:-0.39584151262291767	b:-0.17347800519185694	b:-0.17951014942702861	a:0.27171578273608143	a:0.9214818431633688
Lactobacillus crispatus	d:-0.0113102704409469	c:0.09427020648478124	c:0.11811153846188828	c:0.10507779823946377	c:0.07775362107895399	c:0.08755585546110797	c:0.09768124042728901	c:0.030986550446149747	c:0.04125555789412059	d:-0.020645731757284017	c:0.015852331427549375	c:0.10220534860366776	c:0.07464778491024954	d:-0.047108174027055014	c:0.06743075520031198	c:0.17256241187044696	c:0.13166591018080087	c:0.07865126159014024	c:0.060716404176638726	c:0.07450416242845971	c:0.04861621008584795	c:0.07798700761186243	c:0.08312151133584784	d:-0.008294198323361065	c:0.10554457130528067	c:0.051739999064776124	c:0.023141172378381834	c:0.08847144878251793	c:0.12498746477757505	c:0.05482788242325684	c:0.05883135910314759	c:0.07954890210132652	c:0.08969223987773127	c:0.09032058823556166	c:0.13617206554695593	d:-0.023248889239724173	c:0.12746495258844917	c:0.08606577221253875	c:0.08080559881698726	c:0.10039211477107152	d:-0.045259034574011314	d:-0.0070195487974765705	c:0.06619201129487494	c:0.15568677026014524	c:0.17800211336823563	c:0.08520403732179997	c:0.08123646626235669	c:0.08881255217676871	c:0.07103927005528075
Lactobacillus iners	b:-0.111074036854188	a:0.07371423877861581	b:-0.22029893425533234	a:0.10448535550208085	b:-0.029442608766909375	a:0.07922575151729944	b:-0.03944232406152433	b:-0.010556252411550449	a:0.062493732388787526	b:-0.03461301811134224	a:0.028957882890868793	a:0.035833809206555566	a:0.024882594970083174	b:-0.03463097092156598	b:-0.0250441702620967	b:-0.07012367673387077	a:0.138452072445369	b:-0.03021457960652956	a:0.09053602195824637	a:0.08278040794159706	a:0.07457597366935462	b:-0.02802433675923509	a:0.011238459200051993	b:-0.1387931758396198	a:0.03637239351326732	b:-0.077556140166493	a:0.03897555099570748	b:-0.0029981193073621167	b:-0.112905223497008	a:0.08290607761316314	b:-0.03870625884235161	a:0.11295908192767916	a:0.11660350240309539	a:0.03134560665062426	a:0.15830788055280914	a:0.0753479445089748	a:0.03529522489984382	b:-0.0354927058123048	a:0.11152285710978115	a:0.02972985373048899	b:-0.09139775684898516	b:-0.09567052568223178	a:0.0877174307531215	a:0.05087826417403731	a:0.10796820068548357	a:0.1162983046292921	b:-0.024326057853147693	b:-0.0049908812421956186	b:-0.010269007447970834
Lactococcus lactis	c:0.13006811007088934	c:0.1277162919315813	c:0.11453892922736697	c:0.09608344031737742	c:0.07161375998243996	c:0.07775362107895399	d:-0.11324632689125876	c:0.11651373835197675	d:-0.288411896244146	c:0.13861364773738255	c:0.11739342605293929	c:0.09550895039021824	c:0.06874131034664392	c:0.14949305073296004	c:0.06310412793639421	c:0.16575829679565504	c:0.129044799888137	c:0.07204462742780939	c:0.05662316344562938	c:0.07062635542013507	c:0.04427163001170643	c:0.07739456487447949	c:0.07827425257544202	c:0.09468312111992687	c:0.10347999812955225	c:0.08646073403746074	c:0.02105864639242971	c:0.08236749330645136	c:0.12249202415647727	c:0.048059672968912455	c:0.09516784699596748	c:0.07436053994666991	c:0.07622763220993732	c:0.08572466881828798	c:0.1387213645987249	c:0.0809671741090008	c:0.12405391864594138	c:0.12037359255007767	c:0.07500684111472401	c:0.09193634115569693	c:0.12525675693093097	c:0.15906189858220557	c:0.1385238836862639	c:0.151844868872268	c:0.1668354654090786	c:0.07635330188150342	c:0.07721503677224222	c:0.08480907549687798	c:0.07342699381503622
Massilia unclassified	c:0.3337427420590521	c:0.009999715294614952	d:-0.7301766974193525	d:-0.3893964537526004	d:-0.0179348574135015	d:-0.4537931840251027	d:-0.20888094695304307	d:-0.012189958141909435	d:-0.9897743332544195	c:0.06515074830189888	d:-0.1622934044224761	d:-0.3057902165407119	d:-0.03545680019185733	c:0.09322894349180513	c:0.0717932880846772	c:0.09734013703303822	c:0.3899529908695359	c:0.23432007904006177	c:0.1667636541681837	c:0.2231893367013521	c:0.13669269704344392	c:0.0026390631028876065	c:0.21985011399973925	c:0.28049470693548306	c:0.28158982835913027	d:-0.662853659080383	c:0.06353499538176362	d:-0.08378576531412567	c:0.37031261648478037	c:0.1455793381041879	c:0.0402142949011445	c:0.22002964210197645	c:0.23500228582856333	c:0.24349396506438534	d:-1.2856366457414117	c:0.23941867714359968	d:-0.4420879517592338	d:-0.04267382990179489	c:0.23471504086498368	c:0.2714285377725018	c:0.37051009739724144	d:-0.5260352923653732	d:-0.35884077075181997	c:0.29137410993106055	d:-0.28469566452783474	d:-0.8857018923874844	c:0.23419440936849564	c:0.005134503723985413	c:0.21503876085978085
Merkel cell polyomavirus	d:-0.019676280005202863	c:0.1507497474486208	c:0.106567881488033	c:0.07782543231984888	c:0.046461872859000906	c:0.013464607667793916	d:-0.003626467665192487	c:0.040806737638527456	c:0.08005158078759081	c:0.10567024097684673	d:-0.01001766810483868	c:0.09599367626625885	c:0.0930494153895679	c:0.08470135863553564	c:0.08342670910965116	c:0.010340818688865737	d:-0.014559729091441168	c:0.04183004782127982	d:-0.010628063652445343	c:0.01788099898283033	d:-0.013967286354058233	c:0.04025020052159198	c:0.0312378897892819	d:-0.09507808294484883	c:0.06328365603863147	c:0.14584863025754383	d:-0.2350112622336752	c:0.11290522349700799	c:0.07102131724505703	d:-0.09443178177679475	c:0.03852673074011435	d:-0.1152390888260923	d:-0.07631739626105598	c:0.04211729278485941	c:0.016301151683142504	c:0.013446654857570208	c:0.10112817999024427	c:0.04342784793119133	c:0.2922717504422468	c:0.04793400329734638	d:-0.027162601868496273	c:0.013680041390478634	c:0.10737575794810061	c:0.0710033644348333	c:0.1410372771175854	d:-0.07895645936394358	c:0.03874216446279906	d:-0.030412060518990543	c:0.040214294901144525
Micrococcus luteus	a:3.9283262162942134	a:2.7323638576203098	a:3.6014773533610724	a:2.003856771551763	a:3.3188462620089667	a:2.5049017520857104	a:3.572178367075952	a:2.644466898764951	b:-1.8253878851177106	a:3.393045226663621	a:3.6853169771058685	a:2.3192876471826156	a:0.8104975703602993	a:3.37024515767949	a:3.2631566446949694	a:3.2562627655690597	a:3.3499405293164584	a:3.9834233908708256	a:3.8265876407563626	a:1.9661738228921637	a:0.5372198931347539	a:3.3347704046774096	a:3.0592127205534507	a:0.636714367394639	a:3.5415867784547244	a:3.9824539391187455	b:-0.895396409908296	a:3.209262308403347	a:2.85087035790712	b:-0.36645276228667945	a:3.271163598054751	a:3.6119617945317275	a:1.833466649718387	a:3.8098915272482983	a:0.5918862002659973	a:3.7526400154448374	a:0.9733475118997109	a:2.9905432214477012	a:1.7795902662369871	a:3.5259678335600837	a:3.371932721840521	a:3.2778959018886478	a:2.1524342289633127	a:2.6817548855996285	a:1.3668910648139916	a:0.7743944690003879	a:1.9776815742455713	a:3.2995828966389076	b:-0.07620967939971361
Microcoleus unclassified	c:0.05200929121813199	c:0.056192296000259975	c:0.046605495340790705	c:0.03771885428004672	c:0.03288954832986463	c:0.03452325406022361	c:0.06315798636706536	c:0.04854439884495302	c:0.01655249102627465	c:0.06193719527185206	c:0.04884959661875636	c:0.04276359395291351	c:0.02962213686914664	c:0.06559956855749201	c:0.026390631028876097	c:0.066515161878902	c:0.04971133150949516	c:0.03231505840270542	c:0.023823379166883388	c:0.03314088767299678	c:0.019406987851846982	c:0.030106862745187216	c:0.03400262256373559	c:0.036946883440426515	c:0.04229682088709666	c:0.039729569025103946	c:0.010251054637747113	c:0.036103101359911446	c:0.054558590269900974	c:0.022225579056971832	c:0.03583380920655555	c:0.031040408876820923	c:0.03371537760015599	c:0.03477459340335578	c:0.05340961041558257	c:0.0345771124908948	c:0.05533056110952117	c:0.04788014486667519	c:0.0327279730378511	c:0.03762909022892809	c:0.05166818782388122	c:0.0680231979376949	c:0.06260144925012989	c:0.06351704257153987	c:0.07303203199011424	c:0.029711900920265273	c:0.03150718194263778	c:0.03879602289347023	c:0.030807022343912506
Neisseria unclassified	b:-0.025744329860821993	b:-0.031291748219953085	b:-0.027521658072970787	b:-0.024002907269120646	b:-0.017521942778355826	b:-0.013356890806451582	b:-0.03547475300208105	b:-0.026552206320889626	b:-0.007881283688215389	b:-0.02904764694198742	b:-0.02552889613813728	b:-0.024290152232700236	b:-0.01658839664672211	b:-0.03551065862252852	b:-0.012674684017950015	b:-0.04060925672606647	b:-0.030160721175858392	b:-0.017198792194328773	b:-0.012459250295265312	b:-0.0194787990927419	b:-0.009712470331035354	b:-0.016588396646722122	b:-0.012782400879292373	b:-0.023607945444198686	b:-0.02508007588254415	b:-0.01757580120902701	b:-0.0031956002198230866	b:-0.01879659230424032	b:-0.025923857963059245	b:-0.010628063652445357	b:-0.021274080115114405	b:-0.017037216902315255	b:-0.0171449337636576	b:-0.023177077998829277	b:-0.0354927058123048	b:-0.018760686683792868	b:-0.029532372818028004	b:-0.02475692529851711	b:-0.01766556526014564	b:-0.018311866428199743	b:-0.02822181767169607	b:-0.03385900008194578	b:-0.03594152606789791	b:-0.029747806540712712	b:-0.04082469044875117	b:-0.017037216902315248	b:-0.015313747120837617	b:-0.02802433675923508	b:-0.020089194640348532
Nocardioides unclassified	c:0.24124986378641966	d:-1.6268298040433096	c:0.5111883183103523	d:-0.35253933436329243	c:0.3416958369881623	d:-1.114869514893337	d:-0.43840762566337027	c:0.29792688566272024	d:-1.4263507722749695	c:0.5603610655131357	c:0.5347244525136561	d:-0.4784962508929487	c:0.20595463888657586	c:0.5506845008025479	c:0.2906559975221115	c:0.02985552340205506	d:-0.015421463982179981	c:0.3591998269562945	c:0.25746125141844356	c:0.303043436576482	c:0.2056135354923251	c:0.24238089083051434	c:0.3493078285230218	d:-0.3659321307901914	c:0.47946570264502975	d:-0.3082497515413623	c:0.10382110152380304	c:0.3803123317793953	c:0.2831337700383707	d:-0.2588974762363416	d:-0.5770392262109765	c:0.33521487249739756	c:0.3698278906087398	c:0.3912276403954202	d:-0.598367164756762	c:0.3780682305014297	d:-1.316766818669351	d:-0.27421122335717923	c:0.35753021560548803	d:-0.573412758545784	d:-0.0447384030775233	c:0.05874159505202898	d:-1.6492708168229657	c:0.4999678119205242	d:-0.5386381651424282	d:-1.2168953353947676	c:0.3495771206763777	c:0.39663143627276154	c:0.3273694944296296
Pantoea agglomerans	c:0.052368347422606494	d:-0.021866522852497332	d:-0.19013821307947396	d:-0.15554314777835543	c:0.0537148081893859	c:0.05764647362838171	c:0.014308389748309018	d:-0.077556140166493	d:-0.1600852087649579	d:-0.00653482292143599	d:-0.0458155716909468	c:0.06802319793769492	c:0.0532839407440165	c:0.048293059501820876	c:0.04577966607049934	c:0.12794967846448974	c:0.09290579290777808	c:0.056228201620707435	c:0.04470249745707583	c:0.05498945771527039	c:0.03279978427874601	c:0.04373304570499469	d:-0.04856235165517676	c:0.04111193541233078	d:-0.04822124826092598	c:0.0670896518060612	c:0.018168243946409937	d:-0.19895304289932306	d:-0.13676450828433884	d:-0.15642283547931798	d:-0.014326342558532743	c:0.06136270534469285	c:0.06507893706100396	c:0.030142768365634672	c:0.10412629929760633	c:0.061452469395811476	c:0.06179357279006226	c:0.049729284319718896	c:0.06509688987122769	d:-0.01348256047801765	c:0.06963895085783019	c:0.021220221684443232	d:-0.05588709822645665	d:-0.03540294176118616	c:0.02315912518860555	c:0.0628886942137095	c:0.05173999906477613	d:-0.14371224584092046	c:0.05568961731399568
Pantoea unclassified	d:-0.06163199749804873	c:0.18642198136316282	c:0.007145218469042647	c:0.12581329404786643	c:0.005170409344432867	c:0.04012453085002589	c:0.08369600126300704	c:0.053984100342741786	d:-0.01382366387226844	d:-0.0345053012499999	d:-0.2522010780228921	c:0.0019927619348334975	c:0.019065884457596195	d:-0.0880585341473723	c:0.05847230289867309	d:-0.27246980076547794	d:-0.08096717410900083	c:0.04256611304045253	c:0.10416220491805384	d:-0.06895674406932864	c:0.08687364867260639	c:0.0034289867527315223	c:0.12960133700507245	d:-0.37652428882218936	d:-0.04621053351586874	c:0.008814829819849091	c:0.046623448151014435	c:0.011220506389828267	c:0.22717486057101913	d:-0.3730593964490103	d:-0.007845378067767928	c:0.14410720766584245	c:0.16092899084547302	d:-0.05308645983155553	d:-0.3331323465114455	c:0.04001681398868355	d:-0.12444888047086332	d:-0.014128861646071765	c:0.15139604861667488	c:0.15024706876235647	d:-0.08084150443743474	d:-0.148774938324011	c:0.2275877752061648	d:-0.2988783846045777	d:-0.5280819127308778	d:-0.3408520549076472	d:-0.06829249009105079	c:0.12360509839034824	c:0.13328166310093614
Paracoccus unclassified	b:-0.2506032779129806	a:1.312709483558789	b:-0.21916790721123763	b:-0.19220278625520235	b:-0.0903744466662328	a:0.6169124177178703	a:0.006696398213449524	a:0.4993933219933649	a:0.42925169244927036	a:0.26764049481529584	b:-0.1752732862142295	a:0.017109028143210154	a:0.13349709682362085	b:-0.30473100073751214	b:-0.12586715247853758	a:0.008096717410900088	a:0.4821047657479174	b:-0.15557905339880285	b:-0.11003277386121196	b:-0.15464550726716916	b:-0.09529351666753355	b:-0.14787729781282477	b:-0.14829021244797042	b:-0.18913285570694538	b:-0.21297418768405244	b:-0.17575801209027006	b:-0.04279949957336094	b:-0.16696113508064467	b:-0.25550439510405754	b:-0.10195400926053562	b:-0.19010230745902645	b:-0.15085746430996314	b:-0.1600852087649579	b:-0.1742499760314771	a:2.4208826002386767	b:-0.1657223911752076	a:1.4089544991681806	b:-0.08854326002341287	b:-0.16468112818223157	a:0.12057107346253866	a:0.33092415085392723	a:0.01933517661095208	a:1.1386749412499968	a:0.8874792205996331	b:-0.3534549276847024	b:-0.1558842511726062	b:-0.15168329358025448	b:-0.028886071649973904	b:-0.15058817215660725
Pedobacter unclassified	c:0.12197139265998924	d:-0.12895503583701837	c:0.09814801349310583	d:-0.040734926397632557	c:0.0682924900910508	d:-0.015618944894640958	c:0.020376439603928147	d:-0.10525732634170104	d:-0.11136128181776762	c:0.12489770072645644	c:0.11075088627016097	d:-0.02335660610106652	d:-0.3111581067976058	c:0.13480765196995279	c:0.05705403089099879	d:-0.1650581371969298	c:0.12116351619992159	c:0.07060840260991136	c:0.050644877641128884	c:0.06412743811914652	c:0.04010657803980218	d:-0.12057107346253865	c:0.0705186385587927	c:0.07813063009365222	c:0.09265445356464597	c:0.08134418312369902	c:0.01947879909274187	c:0.07608400972814752	c:0.10387495995447418	c:0.04315855577783544	c:0.06218853461498422	c:0.06789752826612883	c:0.07154194874154506	c:0.07671235808597793	c:0.11495184386251267	c:0.07312179604123287	d:-0.32040380406282426	c:0.029352844715790756	c:0.0695312339964878	c:0.024272199422476524	c:0.08762766670200288	c:0.14342500087734092	d:-0.25460675459287124	c:0.13827254434313177	c:0.15013935190101413	c:0.06459421118496338	c:0.06717941585717982	c:0.07769976264828282	c:0.06430696622138381
Porcine type C oncovirus	d:-0.10084093502666464	c:0.039029409426378656	c:0.14536390438150318	c:0.1350230856926375	c:0.10304913068418285	c:0.1165496439724242	d:-0.13680041390478628	c:0.15916961544354793	c:0.04823920107114971	d:-0.19378263355489023	c:0.15367605551508798	c:0.13459221824726808	c:0.09240311422151377	d:-0.00885073544029654	c:0.08931523086303304	c:0.22853927414802222	c:0.17575801209026998	c:0.10137951933337641	c:0.07735865925403204	c:0.09895588995317349	c:0.06184743122073345	c:0.09809415506243466	c:0.10611906123243987	c:0.12579534123764272	c:0.14802092029461453	d:-0.17241878938865715	c:0.029909381832726244	c:0.11412601459222131	d:-0.2800279338696662	c:0.06741280239008823	c:0.12658526488748661	c:0.09904565400429209	c:0.10435968583051478	c:0.11076883908038469	d:-0.4997882838182868	c:0.10816568159794451	c:0.18141314731074348	c:0.16803830369406816	c:0.11459278765803817	c:0.12559786032518175	c:0.16459136413111292	c:0.2078037783396196	c:0.2038541600904	d:-0.3395055941408679	c:0.244499322436914	c:0.11556223941011937	c:0.10134361371292894	c:0.11750114291428165	c:0.09725037298191959
Prevotella copri	c:0.05308645983155552	c:0.05209905526925063	c:0.04850849322450558	c:0.03872421165257532	c:0.029370797526014493	c:0.03193804938800717	c:0.061614044687825	c:0.04978314275039006	c:0.01515217182882409	c:0.057628520818158	c:0.04730565493951598	c:0.0406990207771851	c:0.030106862745187236	c:0.06498917300988535	c:0.0252596039847814	c:0.07279864545720584	c:0.04779038081555658	c:0.03235096402315287	c:0.02367975668509358	c:0.029658042489594076	c:0.019801949676768935	c:0.030106862745187216	c:0.032907501140088356	c:0.04111193541233079	c:0.0435355647925337	c:0.03628262946214869	c:0.009030263542533789	c:0.0348643574544744	c:0.05288897891909453	c:0.02184857004227359	c:0.03809586329474494	c:0.03107631449726838	c:0.03394876413306441	c:0.035313177710067534	c:0.06335546727952635	c:0.03330246296501031	c:0.05346346884625374	c:0.049711331509495166	c:0.030394107708766813	c:0.037521373367585736	c:0.052565828335067497	c:0.06620996410509866	c:0.059495613081425425	c:0.06044711202328287	c:0.07430668151599874	c:0.03452325406022363	c:0.0322252943515868	c:0.03913712628772101	c:0.028114100810353718
Propionibacterium acnes	c:1.1067727974824368	c:2.449678907837532	c:1.4051664562109738	c:1.9745039268359725	c:1.6863433699349586	c:2.7816084160639885	c:2.3304363423315486	c:3.001745775027306	c:1.5953764805313426	c:1.4998675301411248	c:2.2185723818275167	c:1.8502345744673463	c:1.1636652530814222	c:0.16895389701547817	c:1.7708113420375857	c:0.7387760935165172	c:0.090428305096904	c:0.8217180767501278	c:1.2660501297873272	c:1.7406147152412799	c:1.7448336256438555	c:1.370768871822317	c:1.3582198574759323	c:2.623067148978271	c:1.3036612672060315	c:0.7640356975012985	c:1.0012461789873799	c:1.9693155646813156	d:-1.0488390788904756	c:1.651873974305406	c:2.187657642622262	c:0.20500313994471844	c:0.8924880546520524	c:1.3306084353518433	c:1.5130269400351153	c:0.4162897634677407	c:2.03622568838514	c:1.7433974008259574	d:-2.7012875431230405	c:2.17290043261836	c:2.305966661996612	c:1.580762893009231	c:2.6813958293951528	c:1.263788075699138	c:0.4691069311459404	c:1.912584684374344	c:0.5432340845597018	c:2.5652591000578746	d:-1.1072754761687014
Propionibacterium granulosum	b:-0.02707283781737765	a:0.007324746571279902	a:0.006660492593002061	a:0.007522227483740868	a:0.002262054088189383	a:0.006157813906737749	b:-0.013733899821149795	b:-0.03296135957075953	a:0.0025672518619927003	b:-0.0029801664971383928	a:0.005314031826222659	a:0.005062692483090508	a:0.0060860026658428575	a:0.013949333543834506	a:0.00456001379682622	a:0.013356890806451575	a:0.010466488360431818	a:0.0054037958773413	a:0.0041111935412330766	a:0.004075287920785613	a:0.0037880429572060164	a:0.007701755585978129	a:0.007899236498439096	a:0.00816852865179497	a:0.003841901387877201	a:0.005044739672866796	a:0.001974809124609773	a:0.004865211570629529	a:0.006678445403225781	a:0.004398438504812672	a:0.0037880429572060255	a:0.004344580074141504	a:0.005206314964880312	a:0.005924427373829331	a:0.009137980403876138	a:0.006175766716961482	b:-0.041273510704344304	a:0.009802234382153966	a:0.0023159125188605394	a:0.0096765647105879	a:0.007001595987252847	a:0.010322865878642017	b:-0.03466687654201343	a:0.009317508506113396	a:0.014039097594953137	a:0.006068049855619126	a:0.0024595350006503553	a:0.0026031574824401547	a:0.004434344125260138
Propionibacterium phage P100D	c:0.016031859529786627	c:0.10708851298452103	c:0.11531090006698717	d:-0.010807591754682594	c:0.07008777111342333	c:0.08188276743041077	c:0.057664426438605455	c:0.024020860079344356	c:0.0013105551463319298	c:0.13407158675078004	c:0.011543656973855327	c:0.09082326692182596	c:0.07594038724635772	c:0.12432321079929727	c:0.056892455598985266	c:0.056210248810483726	c:0.12101989371813181	c:0.07823834695499458	c:0.05581528698556174	c:0.07261911735496857	d:-0.011148695148933374	c:0.06913627217156587	c:0.07712527272112359	d:-0.052206772130592986	c:0.10599339156087381	c:0.08635301717611837	c:0.02161518350936519	c:0.08954861739594148	c:0.08782514761446386	c:0.05890317034404245	c:0.09306736819979163	c:0.06938761151469802	d:-0.023266842049947903	c:0.03737775088579593	c:0.08374985969367822	c:0.07999772235691965	c:0.11750114291428165	c:0.026157244495967662	c:0.06471988085652945	c:0.09732218422281451	c:0.022835974604578507	d:-0.03317679329344424	c:0.11972729138202359	c:0.1555251949681317	d:-0.007019548797476569	d:-0.03705460030176889	c:0.08168528651794983	c:0.09423430086433374	c:0.0634631841408687
Propionibacterium phage P101A	b:-0.016139576391128986	b:-0.013877522302939614	b:-0.022512824020551436	b:-0.02560070737903218	b:-0.007827425257544202	b:-0.02777299741610295	b:-0.01342870204734647	b:-0.03174056847554621	b:-0.04393052661745566	b:-0.03190214376755973	b:-0.005331984636446395	b:-0.018060527085067585	b:-0.04378690413566584	a:0.011040978287591015	b:-0.014595634711888605	b:-0.031991907818678375	a:0.016139576391128986	a:0.0017234697814776207	a:0.026426536649323547	b:-0.009874045623048881	a:0.0014541776281217478	b:-0.003985523869667005	a:0.0010592158031997843	b:-0.058149152314646034	a:0.00965861190036418	a:0.002136384416623308	b:-0.03329348655989845	b:-0.008132623031347538	a:0.0077556140166493	b:-0.033930811322840704	b:-0.016067765150234083	a:0.032045766249349544	a:0.03251253931516641	a:0.036857119389307906	a:0.0034648923731789615	a:0.03764704303915181	b:-0.043840762566337024	b:-0.01992761934833502	a:0.04016043647047335	b:-0.016193434821800162	b:-0.029119458182882325	b:-0.04913684158233596	b:-0.01865296982245052	b:-0.01604981234001036	b:-0.03233301121292914	b:-0.05100393384560339	a:0.004649777847944838	a:0.000915593321409994	b:-0.012207910952133161
Propionibacterium phage P14 4	c:0.0006642539782778339	c:0.16310128088254372	d:-0.10426992177939617	c:0.14608201679045224	c:0.11403625054110268	d:-0.0213458913560093	d:-0.12155847802484358	d:-0.0033033170811654438	d:-0.0028185912051248672	c:0.056246154430931145	d:-0.002010714745057239	c:0.14310185029331385	c:0.1103379716350153	d:-0.09572438411290296	c:0.1003203035301766	c:0.05563575888332451	d:-0.28137439463644554	d:-0.01059215803199788	c:0.037359798075572215	c:0.1136951471468519	c:0.06827453728082707	c:0.11407215616155013	d:-5.3858430671196166e-05	d:-0.08103898534989572	d:-0.07771771545850653	d:-0.022674399312564965	c:0.034577112490894804	d:-0.011058931097814745	c:0.009550895039021814	d:-0.14006782536550427	d:-0.0228359746045785	c:0.1160469652861599	c:0.11974524419224732	c:0.13166591018080087	c:0.1905870333350671	c:0.12552604908428683	c:0.16927704759950518	d:-0.037772712710717894	c:0.12647754802614425	c:0.017647612449921912	c:0.1865656038449526	c:0.20064060706035325	c:0.01050239398087927	d:-0.030017098694068597	d:-0.001436224817898024	c:0.12191753422931807	d:-0.01168727945564512	d:-0.0026390631028876134	c:0.10204377331165426
Pseudomonas alcaligenes	b:-0.03829334420720592	b:-0.03705460030176888	b:-0.03482845183402696	b:-0.032045766249349544	b:-0.022369201538761624	b:-0.02170494756048381	b:-0.05032172705710182	b:-0.03328451015478659	b:-0.012189958141909436	b:-0.03890373975481258	b:-0.03728798683467732	b:-0.0313097010301768	b:-0.022441012779656523	b:-0.04554627953759091	b:-0.019927619348335004	b:-0.055366466729968616	b:-0.04342784793119133	b:-0.02265644650234124	b:-0.01691154723074918	b:-0.019460846282518162	b:-0.012584919966831387	b:-0.024451727524713772	b:-0.020897071100416175	b:-0.03139946508129544	b:-0.031866238147112286	b:-0.02637267821865237	b:-0.008491679235822037	b:-0.02680354566402178	b:-0.0342180562864203	b:-0.015152171828824107	b:-0.0268933097151404	b:-0.024972359021201793	b:-0.024415821904266322	b:-0.026570159131113345	b:-0.04489997836953681	b:-0.025026217451872973	b:-0.0356363282940946	b:-0.03603129011901657	b:-0.024200388181581624	b:-0.026462442269770986	b:-0.03922689033883962	b:-0.04576171326027561	b:-0.04533084581490623	b:-0.04407414909924546	b:-0.05394819472229434	b:-0.022333295918314188	b:-0.02612133887552022	b:-0.0285270154454994	b:-0.022853927414802216
Pseudomonas mendocina	c:0.033984669753511866	c:0.030699305482570147	c:0.02486464215985946	c:0.02457739719627984	c:0.017486037157908387	c:0.020394392414151863	c:0.03759318460848064	c:0.02999914588384487	c:0.009084121973204967	c:0.03441553719888127	c:0.02750370526274705	c:0.02405676569979182	c:0.017091075332986427	c:0.038652400411680415	c:0.015780520186654493	c:0.04315855577783546	c:0.03344608544680011	c:0.017270603435223686	c:0.013626182959807456	c:0.01782714055215915	c:0.01190271317832984	c:0.019550610333636777	c:0.0194967519029656	c:0.024918500590530624	c:0.025887952342611785	c:0.021471561027575383	c:0.0055294655489073795	c:0.020681637377731467	c:0.0332306517241154	c:0.014344295368756444	c:0.021992192524063415	c:0.018096432705515027	c:0.01843753609976581	c:0.021848570042273606	c:0.03423600909664402	c:0.02114841044354833	c:0.033410179826352665	c:0.027790950226326654	c:0.01969423281542658	c:0.02211786219562949	c:0.0286706379272892	c:0.04048358705450042	c:0.03292545395031208	c:0.03831129701742965	c:0.043912573807231924	c:0.021992192524063415	c:0.019317223800728353	c:0.020178958691467165	c:0.019281318180280907
Pseudomonas putida	c:0.13073236404916713	d:-0.001956856314386053	d:-0.405823275107309	d:-0.3096321179285891	d:-0.2026333689951867	d:-0.2695075870785632	d:-0.2337276363026788	d:-0.1974629596507538	d:-0.31781859939060786	d:-0.35277272089620076	d:-0.17861250891584238	d:-0.27627579653290757	d:-0.331785885744666	d:-0.2243203637454468	d:-0.18791206461173196	d:-0.45707854829604444	d:-0.3138510283311645	d:-0.2456662551014561	c:0.05454063745967727	d:-0.36453181159274095	d:-0.13969081635080605	d:-0.31661576110561823	d:-0.22065799045980686	d:-0.2783583225188597	d:-0.19231050311654474	c:0.08827396787005698	c:0.020915023910639912	d:-0.34501710687955156	d:-0.35717115940101357	c:0.05308645983155551	d:-0.11430554269445857	c:0.0713624206393078	d:-0.17701470880593073	d:-0.2012510026079599	d:-0.1254362850331682	d:-0.3237968851951083	d:-0.2966522361368358	d:-0.2899019794927151	c:0.07757409297671673	d:-0.19651146070889638	d:-0.2476590170362896	d:-0.2601362201417787	d:-0.21182520782973405	d:-0.4102755720427927	d:-0.5690681784716424	d:-0.3465430957485681	d:-0.3390926795057222	d:-0.2936361640192499	d:-0.5781882060652949
Pseudomonas stutzeri	b:-0.18661946227562382	a:0.03910122066727356	b:-0.6321364007875893	b:-0.5352271311999205	b:-0.3479434149460188	b:-0.4568990201938072	b:-0.05617434319003627	b:-0.3990730184631883	b:-0.6372709045115745	b:-0.35846376173712174	b:-0.3420189875721894	b:-0.4704713447229436	b:-0.9678359991610272	a:0.006929784746357937	b:-0.2296882540023406	b:-0.567003605295914	b:-0.2791482461687037	b:-0.10868631309443255	b:-0.005421748687565021	b:-0.5955485735516372	b:-0.773083913854056	b:-0.29510829445759534	b:-0.5169511703921681	b:-0.5442214891220067	b:-0.10364157342156577	b:-0.04547446829669603	a:0.04509745928199779	b:-0.2853060600754414	a:0.10845292656152412	b:-0.4036330322600143	b:-0.20965291779266326	a:0.15028297438280394	b:-0.8450926356614178	b:-0.26920238930475987	b:-0.6491915705001281	b:-0.17139547920590484	b:-0.7597988342884993	b:-0.38340021513787614	a:0.15692551416558226	b:-0.13188134390348558	b:-0.3382848030456545	b:-0.4657677084443275	b:-0.18342386205580066	b:-0.006480964490764806	b:-0.6912729576645402	b:-0.789690263311002	b:-0.583340662599504	b:-0.22607973914737187	b:-0.73479056964685
Pseudomonas unclassified	c:0.0868018374317115	d:-0.546950316276013	c:0.17468084347684656	c:0.41752850737317765	d:-0.06893879125910489	d:-0.12922432799037423	d:-0.7112903410639936	d:-0.8017186461608978	c:0.16127009423972374	d:-0.41548188700767313	c:0.03136355946084799	d:-0.4178157523367574	d:-0.6610942836784579	d:-0.5748669361739057	d:-0.17967172471904214	d:-0.534006340104707	c:1.0871683287181286	c:0.4736130865120954	c:0.3170107229305401	d:-0.3103681831477619	c:0.1494571451125126	c:0.2599207864190939	d:-0.17800211336823574	c:0.965250794488811	c:0.22132224443808468	c:1.1396084873816303	c:0.35779950775884395	d:-0.004093240731009354	d:-0.9636709471891232	c:0.8013416371461995	c:0.3713897850982039	c:0.3937769394471892	c:0.0516502350136575	c:0.01269263682817374	d:-0.27166192430541025	c:1.1201117354786647	d:-0.6911652408031977	c:0.03481049902380322	c:1.237074294086235	d:-0.3218759345011697	d:-0.19494956621943235	c:0.7631739626105596	d:-0.7499427414756741	d:-0.3997372724414662	d:-0.9022543834137591	c:1.2111145305027282	c:0.21575687326872983	d:-0.3427730056015859	c:0.4928584990719289
Pseudonocardia unclassified	d:-0.16512994843782472	d:-0.08008748640803827	d:-0.30081728810874003	d:-0.00752222748374088	d:-0.025295509605228847	d:-0.002746779964229962	d:-0.03393081132284068	d:-0.038131768915192404	d:-0.1448432728850152	d:-0.07653282998374068	d:-0.11466459889893306	d:-0.08445001929240352	d:-0.1765120301196665	d:-0.2803151788332458	d:-0.004524108176378765	d:-0.2099581155664666	c:0.18541662399063427	d:-0.08276245513137331	c:0.004524108176378759	d:-0.05547418359131098	c:0.1311273258740891	d:-0.07161375998243998	d:-0.0001436224817898077	d:-0.03608514854968772	d:-0.0861555362636574	c:0.05893907596448994	c:0.07215234428915171	d:-0.1970500450156082	c:0.01604981234001036	c:0.1673740497157903	d:-0.15809244683012438	c:0.22837769885600867	d:-0.02788071427744529	d:-0.19834264735171644	c:0.0968374583467739	d:-0.15349652741285075	d:-0.06667673717091552	d:-0.07120084534729429	c:0.23376354192312626	d:-0.059980338957465996	d:-0.06511484268145143	d:-0.17064146117650833	d:-0.07294226793899562	d:-0.206995901879552	d:-0.33614841862903133	c:0.14717713821409947	d:-0.08804058133714855	d:-0.11073293345993723	c:0.02407471851001554
Ralstonia unclassified	b:-0.12310241970408396	b:-0.11439530674557717	b:-0.11014049072255432	b:-0.09132594560809029	b:-0.06840020695239313	b:-0.07281659826742955	b:-0.15179101044159685	b:-0.10954804798517138	b:-0.035313177710067534	b:-0.13279693722489552	b:-0.11163057397112353	b:-0.09001539046175833	b:-0.06782571702523392	b:-0.1437840570818154	b:-0.061237035673126765	b:-0.16532742935028566	b:-0.12231249605424	b:-0.07272683421631089	a:0.6768568510548886	a:0.5881879213599098	b:-0.04209933997463567	b:-0.07254730611407367	b:-0.07414510622398522	b:-0.08660435651925054	b:-0.10082298221644091	b:-0.08455773615374586	b:-0.021722900370707524	b:-0.07974638301378749	b:-0.11638806868041068	b:-0.047987861728017556	b:-0.08778924199401639	b:-0.07060840260991137	a:0.5918682474557735	b:-0.07971047739334003	b:-0.13658498018210158	b:-0.0764071603121746	b:-0.11793201035965105	b:-0.11263593134365214	b:-0.07475550177159189	b:-0.08872278812565008	b:-0.12055312065231495	b:-0.1520243969745053	b:-0.13279693722489555	b:-0.15013935190101416	b:-0.16049812340010358	b:-0.07436053994666991	b:-0.07204462742780936	b:-0.08243930454734627	a:0.3515339769907639
Rhodococcus sp. R04	c:0.04547446829669601	d:-0.017557848398803276	c:0.02716260186849627	c:0.005367890256893839	d:-0.019963524968782453	d:-0.0392627959592871	c:0.039747521835327676	d:-0.005852616132934436	d:-0.025708424240374533	c:0.008760971389177915	c:0.0018491394530436983	d:-0.04617462789542129	d:-0.063050269505723	c:0.03314088767299678	d:-0.0313097010301768	c:0.03744956212669084	c:0.05764647362838172	c:0.045294940194458774	c:0.05358913851781982	d:-0.03175852128576994	c:0.03879602289347023	d:-0.028724496357960375	c:0.009963809674167507	c:0.06369657067377711	d:-0.03705460030176888	c:0.06791548107635256	c:0.02495440621097808	d:-0.029352844715790756	c:0.05841844446800189	c:0.0463182503772111	d:-0.021830617232049886	c:0.06407357968847534	c:0.06626382253576983	c:0.06861564067507785	c:0.07155990155176878	c:0.06750256644120688	c:0.04089650168964609	c:0.025995669203954127	c:0.06470192804630574	c:0.0005924427373829301	c:0.014128861646071767	c:0.02050210927549423	c:0.04174028377016117	d:-0.04200957592351704	c:0.02481078372918828	c:0.05674883311719545	c:0.012477203105489032	c:0.01420067288696666	d:-0.01696540566142034
Roseomonas sp. B5	b:-0.15511228033298605	a:0.34370655173321957	b:-0.547147797188474	b:-0.47627010242520673	a:0.04362532884365233	a:0.0009514989418574399	b:-0.08814829819849089	a:0.20421321629487454	b:-0.16238316847359474	b:-0.19895304289932303	b:-0.34241394939711134	a:0.14317366153420877	a:0.3544782378674548	b:-0.7423127971305911	a:0.11166647959157096	a:0.17981534720083198	b:-0.6097851520590513	b:-0.3879961345551497	b:-0.2676943532459669	a:0.10242078232635243	a:0.1212532802510402	a:0.152042349784729	a:0.024272199422476506	a:0.6202695932297069	a:0.2100478796175852	b:-0.4398079448608208	b:-0.11536475849765836	b:-0.18078479895291313	b:-0.6067511271312417	b:-0.2577305435717995	a:0.003590562044745037	b:-0.365896225169744	b:-0.3944232406152433	b:-0.4190904018626419	b:-0.6757258240107938	b:-0.3889296806867835	a:0.08577852724895914	a:0.010610110842221599	b:-0.38959393466506137	b:-0.04606691103407895	b:-0.45542688975546175	b:-0.7632996322821257	a:0.07394762531152424	b:-0.7468189524967461	b:-0.8339618933227082	a:1.7310458673920346	a:0.14450216949076441	b:-0.20288470833831887	a:0.19814516643925542
Roseomonas unclassified	b:-0.4453912688403993	a:0.0921338220681579	b:-0.8263139961674014	a:0.43795880540777715	a:0.4805608240686771	a:0.6876464899993477	b:-0.13744671507284037	a:0.35645304699206465	a:0.6723686484989575	b:-0.010951214236472401	b:-0.3519289388156858	a:0.9865966858448202	a:0.9748375951482804	b:-0.7357600213989314	a:0.5243656810145666	a:0.8459005121214855	b:-0.9505474429155799	b:-0.1366747442332202	b:-0.40993446864854194	a:1.2962108509631858	a:0.447312219534338	a:0.4824279163319445	a:0.3213912086251291	b:-0.708004976793052	b:-0.7853995416675315	b:-0.6698732078778598	b:-0.16308332807232	b:-0.6123164983005966	b:-0.9529172138651117	b:-0.3868830603212788	b:-0.29604184058922905	b:-0.5661239175949515	a:2.260653768991929	a:0.39873191506893746	b:-0.8231722543782495	b:-0.6003778795018192	a:0.300619807196279	b:-0.26814317350156014	b:-0.595171564536939	b:-0.2599207864190939	b:-0.9284654863403978	b:-0.8869585891031453	b:-0.5326239737174802	b:-1.1485848924934927	a:1.1765553708220569	b:-0.5777573386199255	a:0.39936026342676784	b:-0.6626920837883695	a:1.7009210518366233
Rothia dentocariosa	c:0.08389348217546802	c:0.07886669531282495	c:0.07335518257414131	c:0.06120113005267932	c:0.045312893004682504	c:0.05003448209352222	c:0.10100251031867817	c:0.07394762531152424	c:0.02229739029786674	c:0.08728656330775206	c:0.07816653571409966	c:0.06168585592871989	c:0.04563604358870956	c:0.09789667414997372	c:0.042404537748439004	c:0.11405420335132643	c:0.08504246202978642	c:0.04863416289607167	c:0.03407443380463048	c:0.045330845814906214	c:0.02802433675923508	c:0.047772428005332844	c:0.0478801448666752	c:0.05922632092806954	c:0.0630323166954993	c:0.058005529832856235	c:0.012961928981529623	c:0.05206314964880318	c:0.07958480772177395	c:0.03240482245382404	c:0.0578619073510664	c:0.04445115811394368	c:0.052691498006633565	c:0.056335918482049774	c:0.09120027593652416	c:0.05078850012291871	c:0.07671235808597793	c:0.07419896465465639	c:0.04585147731139423	c:0.05908269844627974	c:0.07859740315946909	c:0.09825573035444819	c:0.08926137243236186	c:0.09875840904071252	c:0.11227687513917763	c:0.050878264174037326	c:0.05048330234911536	c:0.05545623078108726	c:0.04741337180085834
Rothia mucilaginosa	c:0.05712584213189369	c:0.06642539782778338	c:0.19308247395616485	c:0.16884618015413586	c:0.13136071240699754	c:0.14701556292208592	c:0.05089621698426105	c:0.0503037742468781	c:0.06949532837604037	c:0.05875954786225269	d:-0.050608972020681445	c:0.16898980263592564	c:0.12021201725806417	c:0.030412060518990546	c:0.11687279455645129	c:0.2913741099310606	c:0.1998327306002856	c:0.12773424474180506	c:0.10107432155957304	c:0.12805739532583207	c:0.07782543231984888	c:0.14085774901534817	c:0.1366029329923253	c:0.02929898628511957	c:0.013356890806451568	c:0.15868488956750734	c:0.0356363282940946	c:0.1453639043815032	c:0.19584720673061853	c:0.08710703520551481	c:0.07780747950962513	c:0.13044511908558754	c:0.1426709828479444	c:0.15083951149973943	c:0.22931124498764238	c:0.030304343657648197	c:0.20823464578498904	c:0.20625983666037923	c:0.1227433634996094	c:0.16412459106529606	c:0.09243901984196123	c:0.0672153214776273	c:0.048526446034729304	c:0.06468397523608202	c:0.2780172191246089	c:0.1353282834664408	c:0.13469993510861042	c:0.016462726975156033	c:0.11371309995707564
Rothia unclassified	c:0.015870284237773095	c:0.01730650905567112	c:0.011777043506763759	c:0.012638778397502564	c:0.009102074783428697	c:0.01199247722944846	c:0.019819902486992665	c:0.012459250295265305	c:0.00416505197190426	c:0.016929500040972892	c:0.01457768190166488	c:0.012926023361082166	c:0.008922546681191445	c:0.018275960807752293	c:0.008330103943808507	c:0.021848570042273613	c:0.016067765150234083	c:0.009407272557232026	c:0.00714521846904264	c:0.009730423141259064	c:0.006534822921435983	c:0.011094836718262198	c:0.008671207338059284	c:0.012046335660119615	c:0.013087598653095698	c:0.011058931097814736	c:0.0032853642709417185	c:0.012064288470343349	c:0.015942095478668004	c:0.007055454417924003	c:0.01068192208311651	c:0.009532942228798096	c:0.010233101827523383	c:0.008401915184703408	c:0.019442893472294418	c:0.010358771499089465	c:0.015529180843522337	c:0.013213268324661766	c:0.009425225367455742	c:0.011956571609001012	c:0.012800353689516096	c:0.020125100260795992	c:0.016372962924037417	c:0.021489513837799103	c:0.02218967343652439	c:0.011005072667143578	c:0.01069987489334025	c:0.008671207338059282	c:0.010107432155957309
Serinicoccus profundi	c:0.04531289300468248	c:0.04351761198230997	c:0.03552861143275224	c:0.029855523402055058	c:0.023051408327263205	c:0.027180554678720003	c:0.05360709132804355	c:0.03933460720018198	c:0.012746495258844906	c:0.045995099793184044	c:0.039173031908168454	c:0.033464038257023834	c:0.022423059969432824	c:0.05323008231334533	c:0.020699590187955197	c:0.05987262209612366	c:0.04380485694588957	c:0.02276416336368359	c:0.020322581173256964	c:0.0235540870135275	c:0.015708708945759584	c:0.02457739719627984	c:0.024074718510015528	c:0.03016072117585839	c:0.033499943877471294	c:0.030789069533688783	c:0.006642539782778338	c:0.02910150537265861	c:0.041309416324791765	c:0.017342414676118568	c:0.031040408876820923	c:0.024810783729188275	c:0.023787473546435935	c:0.028311581722814692	c:0.04678502344302795	c:0.026013622014177874	c:0.0413273691350155	c:0.041022171361212154	c:0.025780235481269426	c:0.031417417891519146	c:0.040896501689646085	c:0.05297874297021318	c:0.04825715388137344	c:0.051506612531867696	c:0.05879545348270015	c:0.023554087013527517	c:0.024505585955384955	c:0.02983757059183133	c:0.024326057853147686
Serinicoccus unclassified	a:0.0649532673894379	b:-0.0009874045623048844	a:0.04542060986602484	a:0.045115412092221516	a:0.03604924292924028	a:0.03750342055736201	a:0.07631739626105596	a:0.054881740853928024	a:0.01633705730358996	a:0.06445058870317358	a:0.05416362844497903	a:0.044235724391258974	a:0.029765759350936442	a:0.06974666771917254	a:0.028814260409078994	a:0.07857945034924535	a:0.060321442351716784	a:0.033176793293444244	a:0.02552889613813729	a:0.03527727208962007	a:0.020322581173256964	a:0.03653396880528084	a:0.03592357325767419	a:0.04479226150819446	a:0.04633620318743483	a:0.03825743858675847	a:0.00980223438215399	a:0.03766499584937553	a:0.05624615443093115	a:0.02100478796175851	a:0.0441100547196929	a:0.03351789668769501	a:0.03640829913371476	a:0.03974752183532766	a:0.06699988775494256	a:0.03493616869536931	a:0.05870568943158151	a:0.0533018935542402	a:0.032063719059573254	a:0.044074149099245445	a:0.05497150490504667	b:-0.26541434634755384	b:-0.008940499491415172	a:0.07098541162460956	a:0.08592214973074898	a:0.03285364270941717	a:0.03583380920655557	a:0.040824690448751186	a:0.03385900008194579
Sphingomonas melonis	b:-0.1369440363865761	b:-0.12789582003381855	b:-0.12094808247723693	b:-0.1029414138228405	b:-0.07655078279396439	a:0.6081155407082448	b:-0.17205973318418263	b:-0.12387439054370411	a:0.3842080915979437	b:-0.14631540332336065	b:-0.1263339255443545	b:-0.1018283395889695	b:-0.07461187928980206	b:-0.1614855279624085	b:-0.06911831936134213	b:-0.1865656038449526	b:-0.13635159364919314	b:-0.08224182363488527	b:-0.05915450968717466	a:0.01691154723074916	b:-0.0461028166545264	b:-0.08247521016779373	b:-0.0814518999850414	b:-0.0988122674713837	b:-0.11435940112512975	b:-0.09418044243366255	b:-0.023931096028225726	b:-0.089315230863033	b:-0.1324558338306448	b:-0.05558190045265333	b:-0.09793257977042115	b:-0.08064402352497374	b:-0.08453978334352213	b:-0.09017696575377186	b:-0.15017525752146157	b:-0.08646073403746073	a:0.8654690752653462	b:-0.12563376594562917	b:-0.08559899914672194	b:-0.09974581360301739	b:-0.1337663889769767	b:-0.1664225507739329	b:-0.15258093409144075	b:-0.1680742093145157	b:-0.1809822798653741	b:-0.08256497421891236	b:-0.08175709775884471	b:-0.09211586925793418	b:-0.07520432202718501
Staphylococcus caprae/capitis	a:0.35984612812434863	b:-0.45519350322255325	a:1.205477348092478	a:0.42286049200962417	a:0.5236655214158413	b:-0.2902430828869659	a:0.13340733277250222	a:0.0384908251196669	a:0.12028382849895908	a:0.028796307598855268	a:0.38921692565036303	b:-0.2101017380482564	b:-0.264552611456815	b:-0.569552904347683	a:0.2706565669328816	a:0.42996980485821934	b:-0.46363132402770413	b:-0.2870115770466953	b:-0.20879118290192447	b:-0.28369030715530613	b:-0.1758657289516124	a:0.24356577630528023	b:-0.279974075438995	a:0.655870015903354	b:-0.38176650940751705	b:-0.3314088767299678	b:-0.07935142118886553	b:-0.2973883013560085	b:-0.4635415599765856	b:-0.18640402855293914	a:0.28961473452913544	b:-0.2859344084332718	b:-0.2950185304064768	a:0.5207571661595979	a:1.2953850216928944	b:-0.2969394811004154	a:0.0069477375565816625	a:0.524545209116804	b:-0.28561125784924474	a:0.15401715890933879	b:-0.02595976358350669	b:-0.5706480257713303	b:-0.15983386942182576	b:-0.5672010862083751	b:-0.641040994658557	b:-0.29392340898282954	a:1.1940414079799653	b:-0.03987319150689374	b:-0.26939987021722084
Staphylococcus epidermidis	b:-0.019101790078043662	b:-0.03141741789151915	b:-0.05260173395551492	b:-0.041488944427029016	b:-0.026659923182231964	b:-0.02626496135731001	b:-0.04303288610626937	a:0.010915308616024934	a:0.09780691009885505	b:-0.026606064751560795	b:-0.033769236030827175	b:-0.0417761893906086	b:-0.02974780654071272	b:-0.06597657757219023	b:-0.023338653290842802	b:-0.07813063009365222	b:-0.05798757702263252	b:-0.03626467665192497	b:-0.023805426356659668	b:-0.029586231248699194	b:-0.02095092953108735	b:-0.030501824570109175	b:-0.03184828533688857	a:0.0801233920284857	a:0.1588105592390734	b:-0.040034766798907266	a:0.9680873385041596	a:0.09809415506243466	b:-0.05051920796956282	b:-0.019658327194979133	a:0.04716203245772619	b:-0.03649806318483341	b:-0.03448734843977617	b:-0.04360737603342859	a:0.008366009564255957	b:-0.034397584388657546	b:-0.05700017246032761	b:-0.04522312895356386	b:-0.03436167876821011	b:-0.03646215756438594	a:0.0030699305482570238	a:0.027844808656997833	b:-0.04904707753121733	b:-0.06698193494471885	a:0.03432577314776263	b:-0.032458680884495224	b:-0.033966716943288136	a:0.09671178867520784	b:-0.0355106586225285
Staphylococcus haemolyticus	b:-0.038885786944588864	b:-0.0408426432589749	b:-0.037000741871097705	b:-0.030304343657648197	b:-0.02174085318093126	b:-0.025187792743886498	b:-0.05046534953889163	b:-0.03479254621357951	b:-0.01344665485757021	b:-0.04236863212799155	b:-0.04114784103277825	b:-0.032781831468522274	b:-0.023212983619276716	b:-0.04965747307882399	b:-0.021992192524063415	b:-0.059800810855228745	b:-0.04454092216506231	b:-0.02418243537135788	b:-0.017755329311264268	b:-0.022800068984131058	b:-0.014272484127861558	b:-0.024990311831425537	b:-0.025744329860822	b:-0.033661519169484816	b:-0.03581585639633182	b:-0.03032229646787192	b:-0.006014191424947968	b:-0.02841929858415705	b:-0.03588766763722675	b:-0.014685398763007255	b:-0.028832213219302724	b:-0.02446968033493749	b:-0.02558275456880846	b:-0.026983073766259018	b:-0.04707226840660758	b:-0.02658811194133707	b:-0.041470991616805286	b:-0.03972956902510395	b:-0.027701186175208045	b:-0.0312378897892819	b:-0.042925169244927036	b:-0.052224724940816716	b:-0.046856834683922856	b:-0.048903455049427544	b:-0.05601276789802272	b:-0.024308105042923963	b:-0.02556480175858473	b:-0.02958623124869919	b:-0.02452353876560866
Staphylococcus hominis	c:0.06454035275429222	c:0.07963866615244514	c:0.3227197165816848	d:-0.001346460766779394	c:0.2160979766629806	c:0.23528953079214293	d:-0.03028639084742447	c:0.04297902767559822	d:-0.2813564418262218	c:0.17699675599570708	d:-0.06412743811914655	c:0.1980554023881368	c:0.20735495808402646	d:-0.08771743075312148	c:0.18947395910119613	c:0.15471731850806408	c:0.3142639429663102	c:0.2188088510067631	c:0.16170096168509318	c:0.22977801805345932	c:0.13954719386901626	c:0.22008350053264766	c:0.22548729640998894	d:-0.607971918226455	c:0.30532344347489504	d:-0.08290607761316311	d:-1.2798378880391483	d:-0.05554599483220587	c:0.36191070130007696	c:0.14667445952783514	c:0.1516114823393596	c:0.21169953815816794	c:0.2423090795896195	d:-0.14518437627926598	d:-0.25270375670915635	c:0.23223755305410965	c:0.386865107511055	c:0.1814670057414147	c:0.21816254983870909	c:0.2394725355742709	d:-0.30223556011641434	c:0.06409153249869909	d:-0.1722751669068673	c:0.4677425175689372	c:0.04391257380723193	c:0.2255770604611075	c:0.2191858600214614	c:0.13879317583961978	c:0.2140693091076997
Staphylococcus pettenkoferi	b:-0.012513108725936493	b:-0.017611706829474452	b:-0.013446654857570205	b:-0.012674684017950012	b:-0.009030263542533785	b:-0.011543656973855326	b:-0.01727060343522366	b:-0.012118146901014537	b:-0.005296079015998948	b:-0.015618944894640947	b:-0.014380200989203909	b:-0.011741137886316304	b:-0.01057420522177416	b:-0.021327938545785578	b:-0.007252935330384982	b:-0.023212983619276734	b:-0.015044454967481751	b:-0.009532942228798087	b:-0.006175766716961492	b:-0.009389319747008304	b:-0.0073247465712798976	b:-0.009012310732310076	b:-0.009209791644771054	b:-0.012979881791753347	b:-0.012656731207726283	b:-0.011220506389828269	b:-0.00226205408818937	b:-0.00933546131633713	b:-0.01509831339815293	b:-0.0058526161329344436	b:-0.009371366936784576	b:-0.011866807557882391	b:-0.00960475346969301	b:-0.009407272557232024	b:-0.024326057853147707	b:-0.009568847849245554	b:-0.01852730015088444	b:-0.013213268324661782	b:-0.008455773615374598	b:-0.008707112958506735	b:-0.01694745285119662	b:-0.019209506939385997	b:-0.019891713727887547	b:-0.02100478796175852	b:-0.022871880225025943	b:-0.01260287277705512	b:-0.011023025477367294	b:-0.013697994200702359	b:-0.009838140002601425
Staphylococcus saprophyticus	a:0.012243816572580606	a:0.012961928981529617	a:0.007755614016649295	a:0.008850735440296542	a:0.009012310732310073	a:0.008814829819849088	a:0.015170124639047817	a:0.013356890806451567	a:0.0025313462415452515	a:0.014434059419875078	a:0.009048216352757505	a:0.009550895039021831	a:0.007091360038371471	a:0.015188077449271545	a:0.006534822921435987	a:0.014541776281217444	a:0.012351533433922961	a:0.006427106060093633	a:0.005960332994276773	a:0.006911831936134204	a:0.0034110339425077866	a:0.0073067937610561675	a:0.005403795877341296	a:0.010556252411550433	a:0.009245697265218497	a:0.007288840950832446	a:0.002064573175728396	a:0.007683802775754398	a:0.012728542448621183	a:0.004829305950182074	a:0.009568847849245544	a:0.005529465548907368	a:0.007486321863293419	a:0.00791718930866283	a:0.013141457083766865	a:0.006355294819198732	a:0.012638778397502578	a:0.013608230149583718	a:0.007647897155306945	a:0.009155933214099875	a:0.010412629929760643	a:0.016552491026274666	a:0.013626182959807458	a:0.017916904603277776	a:0.019801949676768935	a:0.006642539782778334	a:0.008132623031347536	a:0.009120027593652413	a:0.005870568943158158
Streptococcus mitis/oralis/pneumoniae	c:0.13469993510861042	c:0.13031944941402146	c:0.11733956762226816	c:0.10365952623178948	c:0.08028496732049925	c:0.08683774305215895	c:0.1611623773783814	c:0.12391029616415157	c:0.04021429490114452	c:0.14347885930801207	c:0.12355123995967707	c:0.10604724999154497	c:0.07461187928980208	c:0.15443007354448446	c:0.07005186549297586	c:0.19477003811719507	c:0.14091160744601935	c:0.07716117834157105	c:0.06428901341116006	c:0.0809671741090008	c:0.0474492774213058	c:0.08193662586108197	c:0.08032087294094666	c:0.1017385755378509	c:0.10775276696279885	c:0.09269035918509337	c:0.024864642159859455	c:0.08981790954929732	c:0.1273392829168831	c:0.05427134530632138	c:0.0999432945154784	c:0.07540180293964598	c:0.08787900604513503	c:0.0894947589652703	c:0.15024706876235647	c:0.08477316987643053	c:0.13184543828303813	c:0.13087598653095692	c:0.07689188618821516	c:0.09534737509820473	c:0.1375185263137353	c:0.16636869234326176	c:0.14426878295785597	c:0.16970791504487462	c:0.18293913617976018	c:0.0833010394380851	c:0.08563490476716938	c:0.09155933214099868	c:0.08461159458441704
Streptococcus thermophilus	c:0.04937022811524438	c:0.050393538297996726	c:0.042260915266649206	c:0.03802405205385004	c:0.030465918949661722	c:0.031273795409729355	c:0.05710788932166997	c:0.04515131771266895	c:0.01337484361667529	c:0.05346346884625374	c:0.046946598735041485	c:0.03872421165257533	c:0.027449846832075887	c:0.05816710512486976	c:0.025133934313215332	c:0.06723327428785102	c:0.05086031136381361	c:0.026965120956035305	c:0.02226148467741929	c:0.029586231248699173	c:0.01560099208441723	c:0.03078906953368878	c:0.030035051504292313	c:0.03463097092156597	c:0.0402681533318157	c:0.033894905702393244	c:0.009048216352757509	c:0.03281773708896972	c:0.04766471114399049	c:0.019909666538111274	c:0.035636328294094584	c:0.027557563693418222	c:0.02915536380332977	c:0.03328451015478658	c:0.05382252505072824	c:0.030322296467871927	c:0.04805967296891245	c:0.04730565493951598	c:0.02856292106594685	c:0.03475664059313205	c:0.04919070001300714	c:0.06098569632999463	c:0.053158271072450435	c:0.06039325359261168	c:0.0680770563683661	c:0.031291748219953085	c:0.030447966139438006	c:0.03357175511836618	c:0.030627494241675254
Subdoligranulum unclassified	c:0.08480907549687804	c:0.08775333637356894	c:0.0730679376105617	c:0.06283483578303832	c:0.05033967986732556	c:0.05211700807947435	c:0.10179243396852206	c:0.07683802775754399	c:0.02454149157583239	c:0.09046421071735145	c:0.07653282998374066	c:0.06488145614854299	c:0.047574947092871876	c:0.09732218422281447	c:0.03967571059443278	c:0.11954776327978633	c:0.08703522396461993	c:0.04849054041428186	c:0.035869714827003005	c:0.05102188665582712	c:0.031148125738163276	c:0.052278583371487865	c:0.04863416289607164	c:0.06549185169614963	c:0.06852587662395922	c:0.056910408409208975	c:0.012710589638397461	c:0.055258749868626264	c:0.08168528651794983	c:0.03242277526404776	c:0.06240396833766892	c:0.04989085961173242	c:0.05134503723985417	c:0.05721560618301233	c:0.09466516830970315	c:0.05658725782518194	c:0.08590419692052523	c:0.07926165713774688	c:0.048831643808532624	c:0.06138065815491658	c:0.08462954739464078	c:0.10486236451677909	c:0.09278012323621201	c:0.10410834648738262	c:0.1178961047392036	c:0.0521529136999218	c:0.04962156745837655	c:0.05881340629292388	c:0.04777242800533284
Thiomonas unclassified	a:0.05190157435678965	b:-0.02001738339945364	a:0.04457682778550975	a:0.03834720263787709	a:0.027001026576482755	a:0.031722615665322494	b:-0.004218910402575428	a:0.044846119938865635	a:0.014864926865244482	a:0.056515446584287046	a:0.045600137968262094	a:0.03412829223530167	a:0.027126696248048834	a:0.06285278859326203	a:0.02396700164867319	a:0.06120113005267932	a:0.05461244870057216	a:0.028580873876170573	a:0.023536134203303777	a:0.024792830918964545	a:0.01791690460327778	a:0.028401345773933318	a:0.029406703146461925	a:0.039675710594432756	a:0.038993503805931216	a:0.03935256001040572	a:0.009479083798126928	a:0.0310224560665972	a:0.05007038771396968	a:0.01824005518730482	a:0.02996324026339741	a:0.02892197727042134	a:0.0361390069803589	a:0.03420010347619657	a:0.05807734107375112	a:0.031794426906217386	b:-0.04332013106984899	a:0.04089650168964607	a:0.03156104037330896	a:0.0320098606289021	a:0.0439664322379031	a:0.061793572790062264	b:-0.02165108912981263	a:0.06366066505332967	a:0.07094950600416214	a:0.0280243367592351	a:0.02964008967937037	a:0.03084292796435995	a:0.02890402446019764
Veillonella unclassified	c:0.05267354519640982	c:0.05129117880918299	c:0.04434344125260133	c:0.03858058917078552	c:0.0305197773803329	c:0.03215348311069189	c:0.06053687607440151	c:0.04382280975611328	c:0.015080360587929185	c:0.051775904685223584	c:0.04682092906347541	c:0.040322011762486884	c:0.026803545664021787	c:0.05972899961433386	c:0.026211102926638842	c:0.06647925625845454	c:0.0516502350136575	c:0.029460561577133112	c:0.020735495808402643	c:0.02935284471579074	c:0.01701926409209152	c:0.03132765384040053	c:0.031076314497268376	c:0.0378624767618365	c:0.0411119354123308	c:0.034882310264698124	c:0.007899236498439108	c:0.03402057537395931	c:0.04924455844367832	c:0.021327938545785567	c:0.036408299133714773	c:0.028114100810353718	c:0.03168671004487504	c:0.03371537760015599	c:0.05498945771527039	c:0.03190214376755975	c:0.04770061676443795	c:0.04872392694719027	c:0.029981193073621144	c:0.03455915968067108	c:0.04822124826092598	c:0.06272711892169597	c:0.054002053152965496	c:0.06173971435939107	c:0.0706443082303588	c:0.029855523402055054	c:0.03175852128576994	c:0.03357175511836619	c:0.03107631449726838
arelationships between taxa and pathways are indicated by one of four letters: a: the enrichment of taxa in current city drove the enrichment of said function; b: the abundance of taxa in current city drove the attenuation of function; c: the depletion of taxa in city drove the enrichment of function; d: the depletion of taxa in city drove the attenuation of function.
[truncated: 18 more columns]

## Sheet: London
Taxa	ko00232a	ko00250	ko00430	ko00460	ko00472	ko00523	ko00540	ko00591	ko00592	ko00624	ko00760	ko02010	ko02020	ko02030	ko02040	ko04146	ko04973
Acinetobacter johnsonii	b:-0.08594885637396192	b:-0.07208195704945361	b:-0.35286722879225507	a:0.546096639005731	b:-0.09095130790598085	b:-0.17728895584978882	b:-0.10064517771414179	b:-0.2206521756066158	a:1.244547734515126	b:-0.03097372839773356	b:-0.13351102508512605	a:1.5777680293111616	a:0.5197106511321806	b:-0.11199789155364584	b:-0.10321120207512559	a:0.33062835099706234	b:-0.13431452766280785
Acinetobacter junii	c:0.008138703528776855	c:0.05207215092137804	c:0.03807565440692102	c:0.050905776211839934	c:0.010186339129965923	c:0.021824166787357043	d:-0.2154682880086688	c:0.025841679675766	c:0.026671101691437524	c:0.014774079654149064	c:0.06819404135099333	c:0.1104945641502412	c:0.05951102962443204	c:0.013115235622806016	c:0.010471452947853021	c:0.053368122820864804	c:0.018039928840855694
Acinetobacter lwoffii	b:-0.04735481320724622	b:-0.7584027555796521	b:-0.5435824535207268	b:-0.02952223987030839	b:-0.14177932580385158	a:0.5943327131046283	b:-0.1504364180924231	b:-0.3400630264253259	b:-0.3381449880140855	b:-0.20191242194003728	b:-0.10886163955688785	b:-1.3543165544016547	b:-0.7792160642854096	b:-0.17112012960823184	b:-0.15481680311268836	b:-0.744328500751226	b:-0.205852176514477
Acinetobacter pittii calcoaceticus nosocomialis	b:-0.026593343377468315	b:-0.16007844902460466	b:-0.11456391591462964	b:-0.14849246024319301	b:-0.028537301226698467	b:-0.06202521510943635	b:-0.033876705452583915	b:-0.07203011817347414	b:-0.08742626433937684	b:-0.04323362256687832	b:-0.2078738926776763	b:-0.3054346572710397	b:-0.16917617175900168	b:-0.035431871731968025	b:-0.034628369154286236	b:-0.16951312445286823	b:-0.04414080289651906
Acinetobacter schindleri	c:0.005909631861659636	c:0.03291768624696371	c:0.02374220519859746	c:0.03133660052958986	c:0.006583537249392741	c:0.015447985041882186	c:0.008138703528776855	c:0.015318387851933514	c:0.01700315132126629	c:0.01220805529316528	c:0.048909979486630346	c:0.06884202730073671	d:-0.02866689841664714	c:0.009071803296407324	d:-0.04297442818698097	c:0.03706479632532134	c:0.013167074498785469
Acinetobacter unclassified	c:0.025997196303704416	c:0.14154605086194397	c:0.07257442637125858	c:0.002047635601189074	c:0.0324770558011382	c:0.024830821594166327	c:0.03675376306944453	c:0.08486023997839308	c:0.09320629901108783	c:0.044425916714406155	c:0.04248195886517602	d:-0.09657582594975338	d:-0.05305708956498797	d:-0.21969315640099563	d:-0.11575621006215744	d:-0.06179194016752874	d:-0.09722381189949676
Aerococcus viridans	b:-0.02026900050797292	a:0.06220665117536448	a:0.28962380009730115	a:0.37347318199409457	b:-0.02648966562550938	a:0.14196076186977974	a:0.5510213322237808	b:-0.05471593359633101	a:0.1052069988003352	b:-0.03646864925155743	a:0.33324621423402556	a:0.48147948009732117	a:0.13130787285599854	a:0.12024027283438161	a:0.09336181563902622	a:0.19494009312079846	b:-0.040667598205894565
Alphapapillomavirus 2	c:0.01840280097271199	d:-0.011560069343421908	c:0.04198948954337104	d:-0.050542904079983665	c:0.019621014558229552	d:-0.0445295944663651	c:0.013322591126723902	c:0.03465428859227598	c:0.04297442818698097	c:0.02140945577952129	c:0.003654640756552667	c:0.02947040099432893	c:0.014955515720077224	d:-0.027163571013242502	d:-0.031284761653610396	d:-0.01923222298838352	c:0.03509491903810146
Alphapapillomavirus 4	a:0.008786689478520243	a:0.03841260710078757	a:0.028744656730616346	b:-0.019361820178332198	a:0.008346059032694737	a:0.015344307289923245	a:0.007153764885166922	a:0.012415410797083162	a:0.02270542767900803	a:0.009382836552284135	a:0.041548859097545535	a:0.03097372839773358	a:0.042896669873011765	a:0.010834325079709307	a:0.006039229051608305	a:0.032010505917322976	a:0.013011557870847068
Atopobium vaginae	b:-0.00352504356660398	b:-0.02490857990813554	b:-0.01658844031343052	b:-0.024623466090248458	b:-0.0037842379465013467	b:-0.009927144750068584	b:-0.006272503993515921	b:-0.01262276630100104	b:-0.013452188316672564	b:-0.007594395330992415	b:-0.03211418366928191	b:-0.0491691738665277	b:-0.028304026284790826	b:-0.006013309613618566	b:-0.005520840291813595	b:-0.028122590218862698	b:-0.007957267462848715
Avian endogenous retrovirus EAV HP	d:-0.0004924693218049631	c:0.002566024360983776	c:0.005572679167793072	c:0.0007516637017023213	d:-0.0009330997676304575	c:0.00041471100783576145	c:0.0010886163955688803	c:0.00215131335314803	c:0.001658844031343056	d:-0.0012182135855175558	c:0.002488266047014587	c:0.0024882660470145913	c:0.007231523199136124	d:-0.0013996496514457027	d:-0.0018661995352609346	c:0.0036028018805731917	c:0.0010626969575791392
Botryotinia fuckeliana	a:0.0022809105430967023	a:0.005132048721967556	a:0.006894570505269568	a:0.009434675428263602	a:0.002358668857065899	a:0.0040434323263987	a:0.018973028608486178	a:0.005157968159957307	a:0.006557617811403005	a:0.002254991105106961	a:0.007387039827074533	a:0.0021513133531480292	a:0.002332749419076175	a:0.003058493682788756	a:0.0007775831396920544	a:0.00857933397460235	a:0.004406304458254982
Brachybacterium muris	b:-0.003265849186706634	b:-0.013711382696569933	b:-0.013659543820590443	b:-0.010497372385842765	b:-0.0023327494190761838	b:-0.004924693218049688	b:-0.002825218740881139	b:-0.007749911958930827	b:-0.006946409381249031	b:-0.003473204690624523	b:-0.019154464674414305	b:-0.030118386944072303	b:-0.016303326495543457	b:-0.00326584918670663	b:-0.003965674012429491	b:-0.02003572556606532	b:-0.004872854342070227
Brachybacterium paraconglomeratum	b:-0.023768124636587173	b:-0.1442935112888559	b:-0.10753974821941138	b:-0.13478107754662308	b:-0.02457162721426899	b:-0.05577863055391017	a:0.5239873584004869	b:-0.06246584555526184	b:-0.07651418094569834	b:-0.036909279697382925	a:1.1162465164659363	a:0.7267810412321751	a:0.5226395476250206	a:0.8013771837666332	b:-0.03131068109160014	a:0.2552287058849225	b:-0.0459292441178108
Brachybacterium unclassified	b:-0.034265497022429946	a:0.026126793493653083	a:0.46149559340723534	a:0.2269246796001317	b:-0.03874955979465413	a:0.353567053617978	a:0.5854423458741492	a:0.01000490306403779	a:0.485704348489648	b:-0.056582133131591966	a:0.45514533109975036	b:-0.18856391137532366	a:0.2126171498297979	a:0.15183606774386885	a:0.8569743782546151	a:0.3569624999946333	a:3.1053560266741953
Brevibacterium casei	c:0.002436427171035112	c:0.010238178005945403	c:0.009875305874089127	c:0.009849386436099377	c:0.0024623466090248473	c:0.004173029516347368	c:0.0034732046906245195	c:0.004665498838152338	c:0.004535901648203663	c:0.004717337714131806	c:0.018014009402865985	c:0.027811556962985876	c:0.016251487619563985	c:0.0033436075006758404	c:0.002721540988922191	c:0.0111971972115656	c:0.00616882624155697
Brevibacterium unclassified	b:-0.003395446376655295	b:-0.011067600021616936	b:-0.018325042658742786	b:-0.01376322157254941	b:-0.004458143334234446	b:-0.009771628122130177	b:-0.003550963004593718	b:-0.00969386980816096	b:-0.014203852018374895	b:-0.005831873547690419	b:-0.024467949462310033	b:-0.046784585571472054	a:0.011352713839504027	b:-0.0038879156984602792	b:-0.005831873547690425	b:-0.02052819488787028	b:-0.007827670272900038
Brevundimonas diminuta	b:-0.005909631861659626	b:-0.04439999727641639	b:-0.030740453455825944	b:-0.04077127595785348	b:-0.0068686510672798275	b:-0.01588861548770769	a:0.1360511300081201	b:-0.019413659054311663	b:-0.023794044074576925	b:-0.010860244517699054	b:-0.05596006661983829	b:-0.08190542404756325	a:0.12151032529587866	b:-0.009201400486355996	b:-0.010549211261822233	b:-0.04662906894353365	b:-0.014333449208323579
Brevundimonas unclassified	c:0.014152013142395425	c:0.07547740342610892	c:0.058085460534996615	d:-0.19991662521482761	c:0.01614780986760503	d:-0.308830103647695	d:-0.0034732046906245134	c:0.03667600475547531	c:0.04390752795461145	c:0.01806584827884544	c:0.07965043294245629	c:0.15556846681439074	c:0.0790542858686924	c:0.02060595320183949	c:0.0011145358335586037	c:0.07501085354229367	c:0.02581576023777626
Burkholderia unclassified	c:0.012804202366929194	d:-0.022316636109162014	c:0.051864795417460155	d:-0.11845183161308992	c:0.012648685738990773	d:-0.1227285388813962	d:-0.07472573972440659	d:-0.08387530133478314	c:0.036339052061608756	d:-0.06231032892732344	c:0.09551312899217425	c:0.07897652755472316	d:-0.04354465582275514	d:-0.046680907819513104	c:0.013529946630641767	c:0.07537372567414997	c:0.01975061174817822
C2-like virus unclassified	b:-0.005676356919751997	b:-0.011637827657391105	b:-0.018325042658742786	a:0.055493516736023075	b:-0.0033436075006758486	a:0.07355936501486851	b:-0.004924693218049687	b:-0.010238178005945406	b:-0.015422065603892442	a:0.04839159072683562	a:0.05642661650365355	b:-0.06106619590381615	b:-0.02648966562550938	b:-0.0023845882950556422	b:-0.007438878703054013	b:-0.031129245025671985	b:-0.00681681219130037
Caulobacter unclassified	c:0.0024364271710351094	c:0.015085112910025884	c:0.012856041242908662	c:0.017962170526886492	c:0.003939754574439746	c:0.006557617811403013	c:0.002669702112942736	c:0.007050087133207979	c:0.00896812554444839	c:0.004432223896244723	c:0.020631872639829223	c:0.038723640356664396	c:0.017806653898948088	c:0.003550963004593717	c:0.003939754574439751	c:0.01669211806538947	c:0.005287565349905972
Comamonas unclassified	b:-0.002436427171035098	a:0.0018661995352609337	a:0.016692118065389474	a:0.001943957849230131	b:-0.0025141854850043205	b:-0.00308441312077849	b:-0.00018143606592814916	a:0.034732046906245186	a:0.028796495606595817	b:-0.002721540988922189	a:0.012233974731155027	a:0.035976179929752466	a:0.019413659054311676	a:0.08317547650906029	a:0.02490857990813552	a:0.03763502396109551	b:-0.0021253939151582952
Corynebacterium accolens	b:-0.0020994744771685534	b:-0.008397897908674217	b:-0.0036805601945423833	b:-0.008657092288571568	b:-0.000440630445825498	b:-0.004354465582275511	b:-0.00137373021345596	b:-0.001762521783301993	b:-0.003550963004593723	b:-0.0027215409889222012	b:-0.008527495098622877	b:-0.009486514304243082	b:-0.006842731629290091	b:-0.00121821358551755	b:-0.002125393915158291	b:-0.0090458838584176	b:-0.0008035025776818025
Corynebacterium crenatum	a:0.003784237946501336	b:-0.0466031495055439	b:-0.0427152338070836	a:0.018221364906783836	a:0.00342136581464505	a:0.008579333974602357	b:-0.023016460934884863	a:0.010264097443935144	b:-0.06342486476088205	a:0.005391243101864926	a:0.022964622058905405	b:-0.04071943708187401	b:-0.051683359351532	b:-0.01809176771683518	b:-0.024416110586330572	b:-0.06363222026479992	a:0.004380385020265249
Corynebacterium efficiens	a:0.0019957967252096196	a:0.026360068435560685	a:0.01570717942177955	a:0.01920630355039378	a:0.003317688062686106	a:0.005443081977844396	a:0.0038101573844910746	a:0.009382836552284154	a:0.012752363490949721	a:0.005157968159957309	b:-0.0604441293920625	a:0.03079229233180543	a:0.02641190731154018	a:0.006220665117536451	a:0.004613659962172873	a:0.02052819488787028	a:0.005391243101864911
Corynebacterium halotolerans	b:-0.026334148997570965	b:-0.16031172396651225	b:-0.11637827657391109	b:-0.14390471971900987	b:-0.028537301226698467	b:-0.060210854450154894	b:-0.03278808905701504	b:-0.06847915516888042	b:-0.08602661468793114	b:-0.04178213403945315	b:-0.20364902428534953	b:-0.29960278372334925	b:-0.1699796743366835	b:-0.035431871731968025	b:-0.03646864925155745	b:-0.1632147010213626	b:-0.04999859588219923
Corynebacterium jeikeium	b:-0.0008294220156715264	b:-0.003991593450419226	b:-0.005728195795731468	b:-0.003447285252634786	b:-0.001451488527425175	b:-0.0016588440313430619	b:-0.0010886163955688706	b:-0.0031103325587682144	b:-0.004147110078357638	b:-0.0006998248257228529	b:-0.006142906803567234	b:-0.011300874963524554	b:-0.006946409381249028	b:-0.00046654988381523586	b:-0.0020476356011890785	b:-0.008138703528776856	b:-0.0012700524614970288
Corynebacterium kroppenstedtii	a:0.00199579672520962	a:0.009875305874089114	a:0.00671313443934143	a:0.012182135855175542	a:0.0023586688570659048	a:0.00541716253985466	a:0.001918038411240415	a:0.0058837124236698944	a:0.004276707268306303	a:0.002514185485004309	a:0.012804202366929203	a:0.02418283564442295	a:0.011534149905432174	a:0.0025141854850043123	a:0.0015551662793841022	a:0.010886163955688784	a:0.0024623466090248343
Corynebacterium maris	a:0.07506269241827315	b:-0.14569316094030157	b:-0.16596216144827453	b:-0.2791523471494482	a:0.07962451350446656	b:-0.23164201731426357	b:-0.04105638977574056	a:0.1690984134450325	a:0.1880196031775392	b:-0.23000909272091022	b:-0.24162100094031153	b:-0.26873273307757456	a:0.16277407057553708	a:0.11015761145637461	a:0.09307670182113911	b:-0.23944376814917384	a:0.12638317963794887
Corynebacterium pseudogenitalium	b:-0.010004903064037785	b:-0.03431733589840941	b:-0.04328546144285779	b:-0.0533681228208648	b:-0.011871102599298728	b:-0.02011348388003453	b:-0.011560069343421901	b:-0.025867599113755736	b:-0.03182906985139482	b:-0.01671803750337921	b:-0.07389631770873506	a:0.052331345301275395	b:-0.0622844094893337	b:-0.012959718994867604	b:-0.013322591126723904	b:-0.061247631969744275	b:-0.017599298395030213
Corynebacterium tuberculostearicum	a:0.25657651666038883	b:-0.04014920944609985	a:0.004665498838152343	b:-0.03978633731424354	b:-0.008994044982438124	b:-0.013529946630641776	b:-0.010523291823832479	a:0.25976460753312625	b:-0.02677477944339647	b:-0.01399649651445701	b:-0.050283709700086276	b:-0.06378773689273834	b:-0.04870262398271245	b:-0.009616111494191764	b:-0.008994044982438125	b:-0.04491838603621113	b:-0.012052538665226877
Curtobacterium unclassified	b:-0.006142906803567239	b:-0.03633905206160877	b:-0.02934080380438025	b:-0.02737092651716039	b:-0.0067390538773311436	b:-0.015318387851933502	a:0.09476146529047191	b:-0.014333449208323561	b:-0.017573378957040465	b:-0.009253239362335458	b:-0.04333730031883725	a:0.7375376079979153	a:0.21863045944341647	b:-0.006479859497433804	a:0.15564622512835993	b:-0.04157477853553528	b:-0.011663747095380856
Deinococcus aquatilis	c:0.004691418276142073	c:0.026463746187519645	c:0.020554114325860025	c:0.027422765393139842	c:0.005417162539854656	c:0.010834325079709313	c:0.00510612928397784	c:0.012259894169144756	c:0.013322591126723897	c:0.007853589710889768	c:0.035561468921916715	c:0.05041330689003499	c:0.027370926517160377	c:0.006479859497433804	c:0.006194745679546711	c:0.022860944306946455	c:0.008268300718725514
Deinococcus unclassified	c:0.03061085626587728	d:-0.17894779988113185	c:0.038308929348828645	d:-0.5239614389624971	c:0.03382486657660443	d:-0.33801539082413684	c:0.043155864252909126	d:-0.36940383022970613	c:0.06262136218320027	c:0.052979331251018766	c:0.2546325588111587	c:0.370777560443162	c:0.20230121350988323	c:0.05069842070792208	c:0.03672784363145478	c:0.1850907066846991	c:0.05025779026209656
Deinococcus wulumuqiensis	c:0.011249036087545083	c:0.060340451640103536	c:0.04481470828425217	c:0.06381365633072808	c:0.011611908219401373	c:0.025349210353961024	c:0.01402241595244675	c:0.030792292331805436	c:0.03379894713861472	c:0.018117687154824914	c:0.08011698282627153	c:0.13485883586059227	c:0.07200419873548441	c:0.017391942891112316	c:0.013244832812754702	c:0.06526514485815324	c:0.022316636109162003
Dietzia cinnamea	a:0.0033436075006758386	b:-0.06886794673872645	a:0.013504027192652035	a:0.020657792077818957	a:0.005287565349905983	b:-0.037609104523105785	a:0.0047950960281010185	a:0.009227319924345737	a:0.00969386980816096	a:0.007983186900838442	b:-0.14478598061066084	b:-0.1428938616374102	b:-0.09051067746015534	a:0.006868651067279835	a:0.002073555039178814	b:-0.1227285388813962	a:0.005883712423669891
Dietzia unclassified	b:-0.0015292468413943805	b:-0.002747460426911941	b:-0.0038360768224808077	a:0.005002451532018882	a:0.002799299302891404	a:0.00041471100783575966	a:0.0006998248257228572	a:0.06891978561470594	b:-0.0010626969575791506	a:0.027992993028914025	b:-0.015111032348015615	b:-0.0025401049229940536	b:-0.0008035025776817965	a:0.000647985949743377	a:0.00010367775195894324	b:-0.0036028018805732026	a:0.00010367775195893436
Enhydrobacter aerosaccus	a:0.18470191511485307	a:0.35159717633075815	a:0.17697792259391198	a:0.3448581224534268	b:-0.5145008440962439	a:0.14740384384762412	a:0.20712222897597407	a:0.45071310720350555	a:0.04219684504728891	b:-0.39384586025402646	b:-0.20440068798705183	a:0.2974255509322115	a:0.30201329145639466	a:0.26347108716565837	a:0.18096951604433123	a:0.31393623293167283	a:0.30761189006217743
Enterobacter cloacae	b:-0.0010367775195893989	b:-0.004173029516347379	b:-0.003732399070521859	b:-0.0040434323263987	b:-0.0002851138178870877	b:-0.0008294220156715313	b:-0.0009849386436099395	b:-0.0009849386436099306	b:-0.0023068299810864354	b:-0.00020735550391787788	b:-0.0036546407565526606	b:-0.006453940059444072	b:-0.0033176880626861038	a:0.000570227635774169	b:-0.0016329245933533207	b:-0.004924693218049687	b:-0.001088616395568884
Escherichia unclassified	a:0.00450998221021393	b:-0.010626969575791434	a:0.021720489035398104	a:0.02540104922994051	a:0.004173029516347363	a:0.00891628666846891	a:0.004561821086193396	a:0.01088616395568879	a:0.013659543820590465	a:0.007101926009187464	a:0.031129245025671996	a:0.040745356519863746	b:-0.0650837087922251	a:0.00645394005944406	a:0.0048469349040804795	a:0.023871802388546123	a:0.007335200951095062
Finegoldia magna	a:0.0006479859497433811	a:0.003991593450419225	a:0.0011922941475278317	a:0.004043432326398685	a:0.0016588440313430554	a:0.0011404552715483498	a:0.0003628721318562944	a:0.0015033274034046487	a:3.4694469519536144e-19	a:0.0011404552715483583	a:0.005106129283977844	a:0.005494920853823867	a:0.004069351764388432	a:0.0012182135855175534	b:-2.5919437989730676e-05	a:0.0018402800972711967	a:0.0008812608916509899
Gardnerella vaginalis	a:0.0009590192056202087	b:-0.00033695269386656334	b:-0.001218213585517546	b:-0.008268300718725538	a:0.002799299302891397	a:0.011741505409350048	b:-0.00870893116455103	b:-0.0007775831396920535	b:-0.009486514304243089	b:-0.0008812608916509898	b:-0.002436427171035096	b:-0.005287565349905972	b:-0.012830121804918914	b:-0.001684763469332791	b:-0.004432223896244715	b:-0.01586269604971795	a:0.17550051462849706
Geodermatophilus obscurus	d:-0.10995025595245674	d:-0.042767072683063095	d:-0.04025288719805878	d:-0.0857674203080338	c:0.012856041242908662	d:-0.07584027555796521	d:-0.025660243609837857	d:-0.1456931609403016	d:-0.07641050319373939	d:-0.1365695187679148	d:-0.056452535941643275	d:-0.06575761417995822	d:-0.059433271310462825	d:-0.0931285406971186	d:-0.1069954400216269	d:-0.05253870080519325	c:0.012985638432857327
Gordonia bronchialis	c:0.0020217161631993583	c:0.015655340545800055	c:0.011741505409350046	c:0.015188790661984822	c:0.0034472852526347825	c:0.007127845447177174	c:0.0033954463766553127	c:0.00663537612537222	c:0.007672153644961626	c:0.005572679167793071	c:0.02213520004323387	c:0.03271033074304583	c:0.017754815022968617	c:0.004717337714131809	c:0.003654640756552664	c:0.017469701205081532	c:0.005572679167793062
Gordonia terrae	c:0.03991593450419223	d:-0.6694731638368708	c:0.17692608371793253	c:0.249215396271304	c:0.04862486566874324	c:0.09001820813835039	d:-0.06720910270738338	d:-1.7288005944773488	c:0.13091908128615257	c:0.061766020729539	c:0.3065491931045983	c:0.1902486748446564	d:-0.3989260701000146	d:-0.22111872549043107	d:-0.3497309767954971	c:0.23760348805190265	c:0.07182276266955624
Halomonas unclassified	b:-0.027448684831129576	b:-0.1550241586166063	b:-0.10878388124291863	b:-0.14325673376926648	a:0.5958749196650176	a:0.31403991068363174	b:-0.03361751107268656	a:0.26811066656582094	b:-0.08239789336936822	b:-0.041548859097545555	b:-0.15015130427453605	b:-0.15937862419888177	b:-0.006920489943259301	b:-0.03480980522021439	b:-0.004302626706296051	a:0.06775341090516783	b:-0.04307810593893992
Human papillomavirus type 134	c:0.004224868392326839	c:0.02529737147798155	c:0.02195376397730572	d:-0.02656742393947859	c:0.006376181745474852	c:0.009201400486356003	c:0.006350262307485133	c:0.012830121804918937	c:0.014799999092138805	d:-0.02693029607133487	c:0.02895201223453424	c:0.027837476400975624	c:0.02304238037287459	c:0.006842731629290102	c:0.005132048721967573	c:0.024908579908135525	c:0.008501575660633138
Hymenobacter unclassified	a:0.016484762561471588	b:-0.0795726746284871	a:0.003550963004593728	a:0.08478248166442386	a:0.02034675882194213	b:-0.11023536977034384	a:0.005728195795731485	a:0.05264237855715221	a:0.05888896311267839	a:0.0271635710132425	a:0.12936391500676842	a:0.125683354812226	a:0.06643151956769133	a:0.029159367738452104	a:0.021124341961634183	a:0.09198808542557024	a:0.03245113636314847
Janibacter hoylei	a:0.025919437989735204	b:-0.13662135764389427	b:-0.7117477671981288	a:0.16819123311539175	a:0.036701924193465046	b:-0.13042661196434754	a:0.036390890937588224	a:0.07747320015131853	a:0.08434185121859837	b:-0.7294507433451178	a:0.2000980612807558	b:-0.767915189321885	b:-0.4686234388544125	a:0.03711663520130082	b:-0.20940313951907072	b:-0.3607726573791242	a:0.04668090781951312
Klebsiella unclassified	b:-0.0017884412212917295	b:-0.01062696957579144	b:-0.008190542404756323	b:-0.011067600021616943	b:-0.0028770576168606144	b:-0.004147110078357628	b:-0.0018921189732506638	b:-0.007231523199136119	b:-0.006557617811403011	b:-0.003265849186706632	b:-0.012130296979196065	b:-0.02221295835720306	b:-0.011819263723319255	b:-0.0019439578492301457	b:-0.002902977054850346	b:-0.014514885274251718	b:-0.003810157384491079
Kocuria rhizophila	a:6.2633803513435335	a:1.8730941057662045	a:5.120644169252087	a:3.2686744054475168	a:3.431318878833105	b:-0.5639810512186485	b:-0.08620805075385929	a:5.844988783313229	a:1.3296412494354266	a:2.384432778427701	b:-0.2385884266955125	a:2.6628075424374567	a:0.3919278218427861	b:-0.017599298395030206	b:-0.3151803659551801	a:1.357841597968258	b:-0.4351355249716747
Kocuria unclassified	a:2.6051627123482852	b:-0.3979929703323841	b:-0.30359437717376847	b:-0.37759437263446244	b:-0.07965043294245629	a:0.003473204690624524	b:-0.07791383059714403	b:-0.08589701749798248	a:0.033384236130778955	a:0.8025176390381816	b:-0.5049624909160212	b:-0.7415032820103447	b:-0.43098841489331696	b:-0.09261015193732387	b:-0.08206094067550168	b:-0.15492048086464733	b:-0.11523782130236272
Kytococcus sedentarius	a:0.00565043748176228	b:-0.0943726737206259	b:-0.13395165553095154	a:0.03263257242907662	a:0.006298423431505661	a:0.01327075225074444	a:0.008501575660633153	b:-0.25668019441234774	a:0.012493169111052369	a:0.00961611149419176	b:-0.06990472425831587	a:0.07607355049987283	a:0.00461365996217288	a:0.009175481048366265	a:0.005132048721967569	b:-0.11184237492570742	a:0.010238178005945398
Lactobacillus crispatus	a:0.008890367230479179	a:0.007983186900838445	b:-0.0007516637017023042	b:-0.04859894623075353	a:0.007205603761146384	a:0.016407004247502386	a:0.007153764885166915	a:0.019439578492301407	a:0.02146129465550075	a:0.014152013142395423	a:0.05095761508781942	b:-0.042430119989196526	a:0.03385078601459418	a:0.012804202366929198	a:0.006609456687382474	a:0.037012957449341875	a:0.012959718994867595
Lactobacillus iners	a:0.001218213585517562	b:-0.0016070051553635804	a:0.02610087405566335	a:0.014126093704405684	a:0.0005961470737639063	a:0.05469001415834129	b:-0.0022549911051069653	b:-0.004069351764388426	b:-0.0009071803296407377	a:0.003110332558768224	b:-0.0026956215509324594	a:0.07130437390976155	b:-0.0006998248257228459	b:-0.002540104922994054	a:0.001244133023507288	b:-0.00782767027290004	a:0.0010108580815996755
Lactococcus lactis	d:-0.35593868219403874	c:0.048754462858691915	c:0.03628721318562929	c:0.045307177606057146	c:0.007231523199136119	d:-0.0728077013131662	c:0.010886163955688788	c:0.022446233299110684	c:0.023353413628751426	c:0.012311733045124222	c:0.06155866522562113	d:-0.08825568635504837	c:0.05010227363415815	c:0.011378633277493755	c:0.008942206106458638	c:0.05388651158065949	c:0.013944657638477537
Massilia unclassified	b:-0.007231523199136119	b:-0.000907180329640742	b:-0.029444481556339195	b:-0.03159579490948722	b:-0.00951243374223282	a:0.09883081705486033	a:0.011119438897596406	b:-0.0161218904296153	b:-0.019024867484465646	a:0.2967775649824681	b:-0.04890997948663032	b:-0.07604763106188311	b:-0.04579964692786212	a:0.11119438897596404	a:0.058707527046750245	b:-0.03856812372872599	b:-0.01796217052688651
Merkel cell polyomavirus	b:-0.07511453129425262	b:-0.03981225675223328	a:0.06671663338557841	a:0.043829769640642245	a:0.2298924552499564	a:0.002773379864901678	a:0.05634885818968433	a:0.07591803387193442	b:-0.11140174447988192	a:0.07083782402594632	b:-0.0443222389624472	b:-0.036572327003516376	b:-0.04209316729532997	a:0.04795096028101014	a:0.046395794001626	a:0.051035373401788625	a:0.48368263232644865
Micrococcus luteus	a:0.09183256879763187	b:-0.1722605848797802	b:-0.06653519731965024	a:0.06142906803567244	a:0.09647214819779443	a:0.21564972407459684	a:0.11658563207782895	a:0.11046864471225146	b:-0.16085603216429667	a:0.1597414963307381	b:-0.15950822138883047	b:-0.05173519822751147	b:-0.04776952421508197	a:0.1342108499108489	a:0.10518107936234548	b:-0.1766150504620557	a:0.12669421289382568
Microcoleus unclassified	a:0.0015551662793841187	a:0.009901225312078847	a:0.009901225312078855	a:0.012648685738990775	a:0.0029807353688195413	a:0.004095271202378164	a:0.0013996496514456988	a:0.005028370970008628	a:0.005935551299649359	a:0.004535901648203664	a:0.015188790661984834	a:0.01975061174817823	a:0.010626969575791442	a:0.004095271202378165	a:0.0002851138178870828	a:0.007905428586869231	a:0.003058493682788748
Neisseria unclassified	a:0.002047635601189084	a:0.00269562155093246	b:-0.00041471100783575023	b:-0.002773379864901674	a:0.0017625217833020007	b:-0.0003628721318562908	a:0.0034213658146450532	a:0.00010367775195894227	b:-0.0003369526938665607	b:-0.0017625217833019877	b:-0.0013478107754662167	a:0.0002851138178870834	a:0.0014255690894354424	a:0.0015033274034046485	b:-0.001762521783301994	a:0.0011145358335586098	a:0.0005702276357741587
Nocardioides unclassified	a:0.003861996260470549	a:0.005080209845988098	b:-0.01505919347203615	a:0.07607355049987283	a:0.005157968159957302	b:-0.003499124128614252	b:-0.014126093704405682	b:-0.025971276865714685	a:0.011482311029452696	b:-0.03182906985139484	a:0.015733098859769278	a:0.03219194198325112	b:-0.006739053877331144	a:0.006376181745474856	a:0.002384588295055628	a:0.012804202366929189	a:0.008320139594704994
Pantoea agglomerans	c:0.008968125544448384	d:-0.04149702022156609	c:0.02646374618751966	d:-0.07330017063497117	c:0.00977162812213017	d:-0.09105498565793979	d:-0.13750261853554527	d:-0.09963431963254214	d:-0.11093519459606666	c:0.015059193472036164	d:-0.03017022582005177	c:0.09097722734397057	d:-0.025945357427724938	d:-0.16902065513106326	d:-0.16464027011079804	c:0.05046514576601447	c:0.0161996487435845
Pantoea unclassified	a:0.006116987365577516	a:0.01124903608754507	a:0.04281891155904258	b:-0.022627669365038842	a:0.006168826241556981	b:-0.004872854342070217	a:0.11088335572008721	a:0.02065779207781896	a:0.014229771456364625	b:-0.008864447792489438	b:-0.015059193472036152	a:0.13695831033776085	b:-0.02369036632261798	a:0.017080909635235512	a:0.026878457195355403	a:0.002980735368819547	a:0.21914884820321112
Paracoccus unclassified	b:-0.060573726582011156	a:0.8678864616482939	b:-0.2625898262740074	a:1.2592699752932952	b:-0.07081190458795658	a:1.873638413963989	a:0.006505778935423538	b:-0.16248895675764996	b:-0.19584727345043923	b:-0.0991677697487269	a:1.6426703020374582	b:-0.6126577557633711	b:-0.09460594866253348	a:0.8631432044961721	b:-0.07892468867874372	a:1.2106710290625415	b:-0.10126724422589546
Pedobacter unclassified	b:-0.0003110332558768163	a:0.0002591943798973448	a:0.0016070051553635839	a:0.002203152229127487	b:-0.0007257442637125914	b:-0.001166374709538086	a:0.000725744263712588	a:0.0014514885274251738	b:-0.00028511381788708323	b:-0.0024364271710351146	a:0.0012700524614970296	b:-1.3877787807814458e-18	a:0.0002851138178870828	a:0.0020994744771685525	b:-0.0017106829073225188	b:-0.004354465582275514	b:-0.0006479859497433813
Porcine type C oncovirus	c:0.02617863236963256	c:0.1727271347635954	c:0.12801610423130216	c:0.168942896817094	c:0.029288964928400784	c:0.06225849005134396	c:0.033358316692789214	c:0.08107600203189173	c:0.0882816057930381	c:0.0466031495055439	d:-0.41787317927051104	c:0.32448544419349495	c:0.1838206542232021	c:0.04035656495001772	c:0.03226970029722034	c:0.16427739797894175	c:0.050568823517973385
Prevotella copri	a:0.003473204690624526	a:0.025401049229940506	a:0.014799999092138805	a:0.023690366322617975	a:0.004354465582275512	a:0.006065148489598041	a:0.006350262307485137	a:0.010549211261822235	a:0.01259684686301131	a:0.007231523199136131	a:0.02801891246690377	a:0.03950122349635646	a:0.022860944306946452	a:0.006583537249392734	a:0.004095271202378166	a:0.02096882533369579	a:0.007179684323156647
Propionibacterium acnes	c:0.623051450397255	c:2.086540677611674	c:1.659725292234704	c:0.12042170890030979	c:0.771725346706376	c:0.2572245026101322	c:0.7892987256634165	c:1.363232841070123	c:1.7531648661876997	c:1.0521477463173212	c:0.8985750762281401	c:0.0054171625398546485	c:0.7328721091597629	c:0.13542906349636644	c:0.7375894468738948	c:0.9548202566658656	c:0.34335479505002225
Propionibacterium granulosum	b:-0.008475656222643407	a:0.1254759993083081	b:-0.024208755082412683	b:-0.027448684831129597	b:-0.006713134439341426	b:-0.011871102599298727	a:0.241284048246445	b:-0.014463046398272249	b:-0.0189989480464759	b:-0.010497372385842751	b:-0.04486654716023163	a:0.42850014884630255	a:0.08654500344772587	a:0.121769519675776	a:0.05178703710349094	b:-0.037946057216972334	b:-0.010056741940017266
Propionibacterium phage P100D	b:-0.00469141827614207	b:-0.0031103325587682317	a:0.004432223896244725	b:-0.018454639848691466	b:-0.0013996496514457036	a:0.023301574752771958	b:-0.002617863236963255	a:0.000829422015671527	b:-0.006531698373413274	b:-0.006194745679546718	b:-0.0320364253553127	a:0.0030584936827887602	b:-0.002773379864901664	a:0.010004903064037793	a:0.00393975457443975	b:-0.02799299302891403	b:-0.006920489943259306
Propionibacterium phage P101A	a:0.258028005187814	a:0.11192013323967663	a:0.21316145802758232	a:0.19208895494192763	b:-0.03978633731424354	a:0.08589701749798247	a:0.05300525068900851	a:0.09971207794651135	a:0.22713203510404964	b:-0.060781082085929056	a:0.09152153554175502	a:0.23540033582277517	a:0.0513723260956552	a:0.1006451777141418	a:0.03859404316671572	a:0.07057862964604894	b:-0.05883712423669893
Propionibacterium phage P14 4	d:-0.044749909689277834	d:-0.0004665498838152315	d:-0.04175621460146343	d:-0.009849386436099377	c:0.017599298395030206	c:0.030636775703867015	c:0.017806653898948088	d:-0.07226339311538174	c:0.04732889376925648	c:0.02589351855174546	d:-0.014825918530128537	d:-0.039734498438264064	c:0.08063537158606625	c:0.023508930256689826	c:0.017340104015132852	c:0.07889876924075395	c:0.02770787921102693
Pseudomonas alcaligenes	d:-0.00041471100783576416	c:0.0014255690894354387	c:0.0015551662793841148	c:0.003525043566603978	c:0.0005702276357741785	c:0.001321891337476497	c:0.0006220665117536518	c:0.0003887915698460287	c:0.002332749419076171	c:0.0008812608916509973	c:0.0033695269386655857	c:0.007361120389084799	c:0.0053134847878957255	c:0.0004924693218049756	c:0.0008553414536612579	c:0.0027992993028913915	c:0.0009590192056201919
Pseudomonas mendocina	b:-0.01093800283166825	b:-0.06047004883005224	b:-0.049065496114568743	b:-0.05370507551473135	b:-0.01117127777357588	b:-0.024649385528238178	a:1.7262086506783751	b:-0.025919437989735204	b:-0.03239929748716901	b:-0.01793625108889676	b:-0.08395305964875233	b:-0.1257351936882055	a:1.9356377096354356	a:2.2108762216484337	a:1.927265731164751	b:-0.06860875235882909	b:-0.022316636109162024
Pseudomonas putida	b:-0.0374795073331571	b:-0.033773027700624986	b:-0.04455551390435481	b:-0.043052186500950176	a:0.004950612656039415	b:-0.038049734968931284	b:-0.001995796725209607	a:0.015551662793841124	b:-0.03709071576331108	b:-0.04572188861389288	b:-0.04704377995136938	b:-0.025660243609837843	b:-0.04875446285869192	b:-0.012570927425021578	b:-0.03423957758444021	b:-0.04149702022156606	a:0.008553414536612609
Pseudomonas stutzeri	b:-0.021668650159418622	a:0.2458717887706282	a:0.3265849186706636	a:0.4180286958984494	b:-0.023534849694679574	a:0.737278413618018	a:2.0439032021185595	a:0.006428020621454332	a:0.5230801780708462	a:0.1661695169521924	a:0.056996844139427745	a:0.24626058034047418	a:1.4608454445394656	a:1.9733245724725106	a:2.6183297868470716	a:0.07604763106188309	b:-0.04087495370981244
Pseudomonas unclassified	a:0.0006350262307485169	a:0.037635023961095505	b:-0.0676497331532089	a:0.07379263995677614	b:-0.030299823010000466	a:0.06446164228047145	a:0.16469210898677752	b:-0.07288545962713538	a:0.04214500617130946	a:0.16539193381250036	a:0.018091767716835187	a:0.1501772237125258	a:0.15059193472036156	a:0.21295410252366445	a:0.12329876651717037	a:0.003032574244799012	b:-0.031466197719538555
Pseudonocardia unclassified	a:0.015214710099974563	b:-0.00020735550391789352	a:0.0008553414536612619	a:0.013452188316672564	a:0.02428651339638188	b:-0.003032574244799019	b:-0.10230402174548484	a:0.05958878793840125	a:0.0562451804377254	a:0.03237337804917928	b:-0.050050434758178684	b:-0.07656601982167778	a:0.08584517862200298	a:0.03216602254526139	b:-0.025167774288032886	b:-0.0053394042258854465	a:0.027241329327211693
Ralstonia unclassified	c:0.003395446376655307	c:0.024130996768443477	c:0.018091767716835187	c:0.02322381643880274	c:0.004406304458254986	c:0.0077758313969205585	d:-0.016977231883276555	c:0.01098984170764774	c:0.012804202366929198	c:0.005339404225885453	c:0.026748860005406744	c:0.04885814061065087	c:0.021668650159418643	d:-0.01236357192110369	c:0.005676356919752013	c:0.02345709138071035	c:0.008683011726561283
Rhodococcus sp. R04	d:-0.027889315276955075	d:-0.006816812191300354	c:0.030040628630103122	c:0.01601821267765636	c:0.010497372385842758	d:-0.021539052969469955	c:0.010186339129965945	c:0.02560840473385839	d:-0.01868791479059908	d:-0.035950260491762726	d:-0.00951243374223281	c:0.03203642535531272	c:0.019828370062147428	d:-0.023949560702515336	d:-0.024260593958392154	d:-0.0009849386436099465	c:0.014748160216159318
Roseomonas sp. B5	c:0.01946549793029115	d:-0.0455663719859545	d:-0.044788788846262424	d:-0.11236076368550214	c:0.024675304966227905	c:0.04377793076466277	c:0.026023115741694153	c:0.05888896311267838	d:-0.06466899778438934	d:-0.05235726473926512	c:0.1468336162118499	c:0.21751592360985786	c:0.04141926190759687	c:0.02983327312618522	c:0.023016460934884866	c:0.042352361675227324	c:0.029133448300462363
Roseomonas unclassified	b:-0.004302626706296042	a:0.014152013142395415	b:-0.023327494190761678	b:-0.025401049229940513	b:-0.004924693218049691	b:-0.005572679167793065	b:-0.0061429068035672415	b:-0.011249036087545074	b:-0.01448896583626197	b:-0.008423817346663939	b:-0.04014920944609983	b:-0.056219260999735655	a:0.001969877287219875	b:-0.0028770576168606087	b:-0.006972328819238777	b:-0.034369174774388875	b:-0.008553414536612621
Rothia dentocariosa	b:-0.0017625217833019927	b:-0.018506478724670945	b:-0.014774079654149053	b:-0.008190542404756331	b:-0.0037064796325321264	b:-0.006324342869495392	b:-0.003654640756552656	b:-0.008631172850581821	b:-0.010341855757904339	b:-0.004302626706296043	b:-0.019595095120239804	b:-0.033176880626861055	b:-0.014255690894354361	b:-0.001062696957579148	b:-0.0051320487219675736	b:-0.01547390447987192	b:-0.004484062772224198
Rothia mucilaginosa	a:0.08558598424210566	b:-0.023949560702515325	b:-0.0103159363199146	a:0.0019180384112404004	b:-0.01607005155363583	a:0.06368405914077942	b:-0.01829912322075306	b:-0.038205251596869695	b:-0.051942553731429364	a:0.07047495189409003	b:-0.013452188316672569	a:0.05870752704675024	b:-0.03224378085923059	b:-0.024130996768443484	b:-0.022783185992977253	a:0.026671101691437524	b:-0.027319087641180916
Rothia unclassified	b:-0.001762521783301986	b:-0.009875305874089128	b:-0.009460594866253341	b:-0.008501575660633153	b:-0.0015292468413943797	b:-0.004198948954337108	b:-0.002280910543096695	b:-0.005080209845988096	b:-0.006661295563361944	b:-0.003784237946501349	b:-0.014696321340179855	b:-0.02327565531478221	b:-0.01428161033234409	b:-0.0016329245933533185	b:-0.0022809105430967027	b:-0.013633624382600722	b:-0.0031621714347477
Serinicoccus profundi	b:-0.0042767072683063045	b:-0.019724692310188495	b:-0.01630332649554345	b:-0.014981435158066962	b:-0.004484062772224188	b:-0.0075166370170232045	b:-0.004509982210213925	b:-0.007775831396920554	b:-0.009330997676304669	b:-0.0046136599621728605	b:-0.024130996768443477	b:-0.03820525159686969	b:-0.019361820178332195	b:-0.004665498838152342	b:-0.004380385020265256	b:-0.022575830489059357	b:-0.00806094521480765
Serinicoccus unclassified	b:-0.0027215409889221943	b:-0.013892818762498073	b:-0.014825918530128535	b:-0.011274955525534827	b:-0.002643782674952985	b:-0.005650437481762277	b:-0.0026437826749529836	b:-0.00865709228857156	b:-0.009071803296407319	b:-0.0044840627722241835	b:-0.020657792077818954	b:-0.03514675791408093	b:-0.013840979886518591	b:-0.002021716163199345	b:-0.004276707268306302	b:-0.02433835227236136	b:-0.007672153644961628
Sphingomonas melonis	c:0.004639579400162603	c:0.02467530496622791	c:0.019932047814106374	c:0.024364271710351076	c:0.005261645911916253	c:0.00837197847068447	d:-0.16777652210755595	c:0.01345218831667257	c:0.012700524614970255	c:0.00578003467171095	c:0.029366723242369996	c:0.0536013977627724	c:0.023742205198597446	d:-0.20154954980818096	d:-0.2315124201243149	c:0.02677477944339646	c:0.009771628122130152
Staphylococcus caprae/capitis	c:0.010160419691976206	d:-0.006557617811403004	d:-0.09813099222913751	c:0.0618437790435082	c:0.01259684686301131	c:0.024727143842207387	c:0.01371138269656993	d:-0.03553554948392697	c:0.027889315276955085	c:0.01850647872467094	c:0.07817302497704139	d:-0.07778423340719534	d:-0.04559229142394422	c:0.014177932580385157	c:0.009745708684140436	c:0.05697092470143797	c:0.02156497240745968
Staphylococcus epidermidis	b:-0.024338352272361367	a:0.04675866613348232	a:0.17710751978386066	b:-0.13073764522022438	a:1.9383592506243574	b:-0.050283709700086304	b:-0.029470400994328932	b:-0.06101435702783667	b:-0.07687705307755463	b:-0.03854220429073625	b:-0.17645953383411725	b:-0.11484902973251669	a:0.01137863327749376	b:-0.031388439405569346	b:-0.029470400994328932	a:0.005624518043772537	b:-0.03706479632532134
Staphylococcus haemolyticus	b:-0.0073092815131053255	b:-0.04100455089976109	b:-0.030014709192113364	b:-0.037194393515270034	b:-0.0066094566873824735	b:-0.017832573336937826	b:-0.009253239362335467	b:-0.015759018297759	b:-0.023275655314782213	b:-0.012026619227237129	b:-0.05616742212375617	b:-0.08239789336936823	b:-0.041833972915432616	b:-0.008371978470684474	b:-0.010393694633883826	b:-0.04621435793569788	b:-0.014281610332344105
Staphylococcus hominis	b:-0.030662695141856745	b:-0.054353061464474745	a:0.3990297478519734	b:-0.17975130245881363	a:0.7078339320616788	b:-0.06744237764929101	b:-0.037220312953259754	b:-0.08289036269117318	b:-0.10396286577682791	b:-0.050905776211839955	b:-0.24115445105649638	a:0.4443369254580306	b:-0.10914675337477497	b:-0.04429631952445747	b:-0.03999369281816143	b:-0.06422836733856385	b:-0.053160767316946904
Staphylococcus pettenkoferi	c:0.005132048721967568	c:0.022601749927049105	c:0.01754745951905074	c:0.02402731901648453	c:0.005443081977844388	c:0.00837197847068447	c:0.00500245153201889	c:0.011560069343421903	c:0.011819263723319257	c:0.008060945214807652	c:0.031984586479333256	c:0.04574780805188263	c:0.025919437989735214	c:0.0040175128884089575	c:0.004406304458254984	c:0.024623466090248448	c:0.008346059032694727
Staphylococcus saprophyticus	b:-0.0005702276357741737	b:-0.0033954463766553197	b:-0.0018402800972711886	b:-0.002099474477168558	b:-0.0003110332558768235	b:-2.591943798973678e-05	b:-0.0016588440313430501	a:0.00036287213185629273	b:-0.00427670726830631	b:-0.0006739053877331209	b:-0.005961470737639085	b:-0.003654640756552664	b:-0.0005961470737639094	a:0.00018143606592814238	b:-0.0007775831396920593	b:-0.002462346609024848	b:-0.0004924693218049827
Streptococcus mitis/oralis/pneumoniae	b:-0.00339544637665531	b:-0.02537512979195077	b:-0.020450436573901068	b:-0.02446794946231004	b:-0.0050802098459880995	b:-0.00914956161037653	b:-0.007101926009187447	b:-0.01241541079708316	b:-0.016718037503379208	b:-0.007464798141043739	b:-0.03810157384491075	b:-0.0538865115806595	b:-0.028122590218862695	b:-0.004069351764388424	b:-0.0066353761253722075	b:-0.036339052061608756	b:-0.008009106338828193
Streptococcus thermophilus	b:-0.0007775831396920509	b:-0.005831873547690429	b:-0.005494920853823857	b:-0.004717337714131812	b:-0.001166374709538093	b:-0.0016588440313430475	b:-0.0018143606592814611	b:-0.0031362519967579627	b:-0.004872854342070213	b:-0.002358668857065903	b:-0.011508230467442428	b:-0.015292468413943761	b:-0.006039229051608299	a:0.0010108580815996692	b:-0.0029288964928400807	b:-0.007879509148879499	b:-0.001995796725209611
Subdoligranulum unclassified	a:0.0007775831396920646	a:0.009642030932181491	a:0.0064280206214543355	a:0.009719789246150688	a:0.0014774079654149047	a:0.0047950960281010115	a:0.002436427171035118	a:0.002669702112942731	a:0.004406304458254989	a:0.002773379864901673	a:0.01246724967306263	a:0.027345007079170657	a:0.012726444052959987	a:0.0038360768224808186	a:0.002151313353148018	a:0.009512433742232823	a:0.0024882660470145713
Thiomonas unclassified	a:0.000725744263712586	b:-0.00383607682248082	b:-0.0001295971899486692	a:0.00321401031072716	a:0.000388791569846028	b:-0.00023327494190761606	a:0.00010367775195894963	b:-0.0004924693218049653	b:-0.0017366023453122656	b:-0.0008812608916509945	a:0.0019180384112404219	b:-0.0017884412212917284	a:0.000492469321804976	a:0.0010108580815996666	b:-0.0013478107754662358	b:-0.00518388759794705	a:0.0006998248257228445
Veillonella unclassified	b:-0.002151313353148013	b:-0.017029070759256033	b:-0.014748160216159331	b:-0.014048335390436489	b:-0.003836076822480822	b:-0.007076006571197709	b:-0.004795096028101019	b:-0.008268300718725531	b:-0.010108580815996733	b:-0.0036028018805732	b:-0.023871802388546116	b:-0.033617511072686554	b:-0.01796217052688649	b:-0.002254991105106971	b:-0.0041730295163473746	b:-0.01850647872467093	b:-0.006039229051608315
arelationships between taxa and pathways are indicated by one of four letters: a: the enrichment of taxa in current city drove the enrichment of said function; b: the abundance of taxa in current city drove the attenuation of function; c: the depletion of taxa in city drove the enrichment of function; d: the depletion of taxa in city drove the attenuation of function.

## Sheet: New York
Taxa	ko00120a	ko00121	ko00190	ko00232	ko00253	ko00281	ko00363	ko00440	ko00460	ko00521	ko00523	ko00540	ko00591	ko00592	ko00624	ko00630	ko00633	ko00906	ko00910	ko00945	ko00980	ko00982	ko00984	ko02020	ko02030	ko02040	ko03010	ko03018	ko03020	ko03070	ko04973	ko05111	ko05204
Acinetobacter johnsonii	b:-0.0225435264990681	b:-0.02354312277323914	b:-0.11482204570412162	b:-0.014441535645260649	b:-0.03153989296660751	a:0.5484889977036975	b:-0.021675456050445865	b:-0.03656417950257251	a:0.12494953427138089	b:-0.11437485789725561	b:-0.03856337205091462	b:-0.019150160199908492	b:-0.03885272886712203	a:0.2244093635514001	b:-0.027725644025691686	a:0.11029755730524216	b:-0.03017202438089977	b:-0.020807385601823637	a:0.13502441250842068	b:-0.015335911258992651	a:0.06286934461233692	b:-0.12963185366091895	b:-0.01267908958290643	a:0.0772056595971585	b:-0.02362203826856843	b:-0.017887512274639788	a:0.27659881112917273	b:-0.1280009334241136	b:-0.02341159694769032	a:0.12805354375433312	b:-0.03603807620037724	b:-0.03456498695423042	b:-0.042009348680293754
Acinetobacter junii	d:-0.3338914607382396	c:0.0020781080436713894	c:0.011889934629613508	c:0.002577906180756926	c:0.004603403894208777	c:0.006208018965904407	c:0.0014467840810370397	c:0.004024690261793964	c:0.012810615408455246	c:0.011232305501869409	c:0.005392558847501707	d:-0.13194670819057822	c:0.006260629296123921	c:0.0034459766293791333	c:0.0016046150716956175	c:0.0050768968661845295	c:0.00276204233652527	c:0.0019728873832323378	c:0.01883449821859131	c:0.0011311220997198752	c:0.01509916477300477	c:0.014546756305699717	c:0.0019991925483421004	c:0.011574272648296337	c:0.0031829249782815	c:0.002157023539000676	c:0.011705798473845177	c:0.010206404062588595	c:0.005918662149696991	c:0.006155408635684871	c:0.004050995426903717	c:0.0046297090593185345	c:0.0008154601184026888
Acinetobacter lwoffii	b:-0.0769952182762804	b:-0.06915627907357061	b:-0.35533017030269753	a:0.4466617035637996	a:0.1851357520425218	b:-0.20731100623005325	b:-0.07286530735404739	a:0.8697539791892502	b:-0.11634774528048794	b:-0.2972746709054475	a:0.1946582218122566	b:-0.06423721319804468	b:-0.1298949053120166	b:-0.16472294391734468	b:-0.09030563182182119	b:-0.3563823769070881	b:-0.10516805010883808	b:-0.070787199310376	b:-0.21349272003084785	b:-0.042824808798696455	a:0.315188488345197	a:0.460235168760438	b:-0.03624851752125534	b:-0.3418093154362786	b:-0.07531168770925549	b:-0.05913401116675037	a:0.1858196863353757	b:-0.3418882309316079	a:0.6079123656866553	b:-0.2557125100320197	b:-0.1105606089563398	b:-0.03017202438089978	a:0.10998189532392494
Acinetobacter pittii calcoaceticus nosocomialis	c:0.0053662536823919395	c:0.0034459766293791338	c:0.019623653171884234	c:0.0035248921247084453	c:0.0049453710406357106	c:0.009496164604624957	c:0.0039983850966841825	c:0.005550389838160292	c:0.02159654055511657	c:0.018492531072164375	c:0.0059975776450262785	c:0.001920277053012803	c:0.008180906349136723	c:0.0072865307354047434	c:0.0055503898381602905	c:0.015940930056517224	c:0.0037616386106963068	c:0.0033670611340498534	c:0.024832075863617596	c:0.003735333445586557	c:0.024542719047410184	c:0.023990310580105128	c:0.0013941737508175222	c:0.020518028785616232	c:0.004603403894208764	c:0.003025093987622893	d:-0.0034196714642693647	c:0.025042517184495718	c:0.011258610666979167	c:0.014809807956797361	c:0.006734122268099685	c:0.0056819156637091025	c:0.006839342928538741
Acinetobacter schindleri	b:-0.0382740152347072	b:-0.033539085514949614	b:-0.16217134290169752	b:-0.020254977134518577	b:-0.04563946146544124	b:-0.09054237830780908	b:-0.03506478509131595	b:-0.05339948517282174	b:-0.13839147364247054	b:-0.15901472308852582	b:-0.0518737855964554	b:-0.02990897272980213	b:-0.06465809583980091	b:-0.07494341539771882	b:-0.04248284165226951	b:-0.1650123007335521	b:-0.04398223606352608	b:-0.034117799147364423	b:-0.19647327820483032	b:-0.01675639017491992	b:-0.18666145161888817	b:-0.19655219370015964	b:-0.01601984555184651	b:-0.09819718135475053	b:-0.03372322167071797	b:-0.019071244704579195	b:-0.1430474878668988	b:-0.1923170621174875	b:-0.113664618439292	b:-0.12913205552383344	b:-0.04705994038136852	b:-0.05681915663709111	b:-0.056319358500005585
Acinetobacter unclassified	b:-0.11992524773541591	b:-0.10827205959179026	a:0.1714833713505541	b:-0.06605226959061841	b:-0.1542797933687682	a:0.12726438880104018	b:-0.10829836475690005	a:0.13915432343065368	b:-0.11387505976017012	b:-0.1305788396048705	b:-0.15438501402920726	b:-0.09777629871299426	b:-0.19860399657872127	b:-0.24613742993206553	b:-0.1356294313059453	b:-0.5402028706941218	b:-0.1530171454434995	b:-0.10077508753550742	a:0.40644110611096984	b:-0.06728861235077732	b:-0.3178979203515027	a:0.1579362113190255	b:-0.05463582793298064	a:0.2204372836198257	a:0.6268257794005758	a:0.2852532104502852	a:0.20144495441057575	b:-0.24137619504719812	b:-0.27957129478657605	b:-0.4207774210957914	b:-0.1599090987022578	b:-0.1858459915004855	b:-0.18111106178072792
Aerococcus viridans	b:-0.07039262183372953	b:-0.06573660760930124	a:0.30295658656915664	b:-0.039510357994866116	a:0.06507897848155712	b:-0.1623291738923561	b:-0.06634162640682581	a:0.30921721586528056	a:0.9137888255829956	a:0.24129727955186886	a:0.28614758606401713	a:1.104317136473019	b:-0.12210857643952638	a:0.2438751857326258	b:-0.08309801658174575	a:0.014546756305699711	b:-0.09419879625806633	b:-0.06144886569640964	b:-0.09351486196521247	b:-0.040036461297061406	a:0.17700745602360468	a:0.18413615576835088	b:-0.03367061134049842	a:0.31739812221441727	a:0.3793204808828027	a:0.34927998232745167	b:-0.050768968661845285	b:-0.2831224920763943	b:-0.2291969036013772	b:-0.007418056560953552	b:-0.09559297000888384	a:1.6083504051412152	a:0.014941333782346179
Alphapapillomavirus 2	a:0.00668151193788016	b:-0.006023882810136054	b:-0.005971272479916516	a:0.004682319389538081	a:0.0072602255702949705	a:0.01173210363895493	a:0.0072602255702949705	b:-0.005339948517282169	b:-0.003709028280476796	a:0.0033407559689400896	a:0.004182521252452539	a:0.007444361726063327	a:0.00894375613731989	a:0.0075495823865023804	a:0.005313643352172404	b:-0.004892760710416183	a:0.006865648093648513	a:0.009601385265064011	a:0.023622038268568436	a:0.0071550049098559245	a:0.023043324636153616	a:0.002446380355208092	a:0.0029198733271838476	a:0.007891549532929313	a:0.0009732911090612855	a:0.0011048169346101033	b:-0.010679897034564324	a:0.021675456050445865	a:0.028777850630082247	b:-0.005392558847501699	a:0.0074969720562828475	a:0.0059975776450262855	a:0.035564583228401475
Alphapapillomavirus 4	c:0.01491502861723641	c:0.01025901439280812	c:0.05581956036292006	c:0.0070760894145266455	c:0.02128087857379941	c:0.03456498695423042	c:0.013047361894443145	c:0.022385695508409516	c:0.04997981370855237	c:0.05805549939725003	c:0.024358582891641833	c:0.013783906517516558	c:0.02609472378888628	c:0.028383273153435792	c:0.017940122604859318	c:0.06318500659365407	c:0.01686161083535898	c:0.015414826754321936	c:0.06139625536619011	c:0.009680300760393301	c:0.06194866383349517	c:0.08146709634494036	c:0.006050187975245821	c:0.05279446637529716	c:0.016624864349371115	c:0.012652784417796674	c:0.05324165418216316	c:0.06010730227581165	c:0.03924730634376849	c:0.04598142861186817	c:0.020202366804299064	c:0.02117565791336035	c:0.02617363928421557
Atopobium vaginae	c:0.005471474342830989	c:0.004761234884867346	c:0.023937700249885598	c:0.003630112785147499	c:0.007155004909855923	c:0.01104816934610105	c:0.005129507196404049	c:0.007891549532929323	c:0.022333085178189976	c:0.02491099135894689	c:0.007207615240075455	c:0.0033407559689400766	c:0.007838939202709793	c:0.012126681115601388	c:0.007760023707380504	c:0.021833287041104443	c:0.006023882810136054	c:0.006392155121672762	c:0.025989503128447236	c:0.0038931644362451313	c:0.02527926367048359	c:0.02488468619383713	c:0.003261840473610797	c:0.02391139508477584	c:0.005234727856843118	c:0.003735333445586535	c:0.020675859776274837	c:0.026752352916630404	c:0.01641442302849299	c:0.016835305670249223	c:0.0054714743428309984	c:0.008917450972210124	c:0.006549986112331336
Avian endogenous retrovirus EAV HP	b:-0.0014204789159272643	b:-0.0015256995763663407	a:0.015441131919431708	b:-0.00010522066043904647	b:-0.001709835732134681	b:-0.005445169177721229	a:0.0005787136324148106	b:-2.6305165109761637e-05	b:-0.004997981370855255	b:-0.008286127009575782	b:-0.0013678685857077422	b:-0.0018413615576835115	b:-0.0027620423365252735	b:-0.003498586959598662	a:0.0001841361557683366	b:-0.003025093987622908	b:-0.00447187806865994	b:-0.00134156342059798	b:-0.006392155121672751	b:-0.0007102394579636309	b:-0.0034985869595986724	b:-0.008838535476880837	a:0.0004997981370855346	b:-0.0021307183738909254	a:0.0008154601184027051	a:0.0011311220997198643	a:0.010732507364783893	b:-0.012337122436479503	a:0.023332681452361035	b:-0.003524892124708422	b:-0.002130718373890923	a:0.0007628497881831659	b:-0.0006313239626343429
Botryotinia fuckeliana	c:0.007470666891173086	c:0.0073917513958438	d:-0.01402065300350443	c:0.004866455545306424	d:-0.05005872920388166	c:0.02059694428094553	c:0.008180906349136732	c:0.01238973276669904	c:0.030645517352875528	c:0.034065188817144904	c:0.011232305501869395	d:-0.038642287546243895	c:0.014415230480150887	d:-0.02477946553339807	c:0.010469455713686227	c:0.03146097747127821	c:0.011758408804064691	c:0.008733314816441785	c:0.033854747496266796	c:0.005103202031294295	c:0.030961179334192693	c:0.0338547474962668	c:0.004050995426903719	c:0.03298667704764456	c:0.00797046502825862	c:0.006576291277441086	d:-0.035354141907523354	c:0.016282897202944166	c:0.026147334119105817	d:-0.019439517016115883	c:0.01018009889747883	c:0.01457306147080947	d:-0.007707413377160977
Brachybacterium muris	b:-0.014257399489492301	b:-0.013941737508175123	b:-0.06194866383349518	b:-0.007076089414526611	b:-0.01957104284166471	b:-0.0390105598577806	b:-0.014573061470809483	b:-0.0209126062622627	b:-0.05382036781457797	b:-0.06208018965904397	b:-0.02317485046170244	b:-0.01312627738977244	b:-0.026910183907288977	b:-0.030277245041338816	b:-0.01644072819360275	b:-0.06108059338487294	b:-0.019255380860347546	b:-0.013336718710650543	b:-0.07873135917352486	b:-0.006365849956562987	b:-0.0724181195471814	b:-0.07733718542270733	b:-0.00694456358897779	b:-0.06439504418870327	b:-0.01378390651751654	b:-0.011758408804064695	b:-0.058213330387908616	b:-0.07991509160346426	b:-0.04666536290472204	b:-0.04913804842503989	b:-0.02101782692270177	b:-0.023569427938348902	b:-0.023174850461702434
Brachybacterium paraconglomeratum	b:-0.03943144249953684	b:-0.03759008094185333	a:0.04713885587669779	b:-0.01917646536501824	b:-0.0500850343689914	b:-0.0952510028624569	b:-0.036722010493231115	b:-0.05555650871182242	a:1.2661991225585094	b:-0.1717990333318713	b:-0.05873943369010392	a:0.44234765648579816	b:-0.06560508178375242	b:-0.07991509160346423	b:-0.047086245546478285	b:-0.17395605687087193	b:-0.05147920811980893	b:-0.03356539068005938	a:0.5420442322518053	b:-0.02072847010649435	b:-0.19847247075317243	b:-0.20689012358829703	b:-0.018755582723262013	a:0.6551038318935727	a:0.7839991409314183	b:-0.02706801489794757	b:-0.1576731596679278	b:-0.203654588279796	b:-0.12373949667633174	a:0.5963643982034688	b:-0.05353101099837056	b:-0.06276412395189786	b:-0.06344805824475175
Brachybacterium unclassified	b:-0.035301531577303834	b:-0.10479977779730136	a:0.5448851900836599	b:-0.06336914274942243	b:-0.15028140827208403	b:-0.29880037048181385	a:5.4186798764556965	a:1.3192303354197947	a:0.3696664852875191	a:2.696200508255522	a:0.6804094007291661	a:1.4155861552168616	a:0.1448362390943628	a:1.1182588739811943	b:-0.14467840810370422	a:0.18032190682743499	b:-0.1486767932003884	a:0.1110867122585351	b:-0.5224468842450307	b:-0.066657288388143	a:1.2150618815851275	a:0.9442502067801029	b:-0.0551093209049564	a:0.32981416014622605	a:0.4742295165988326	a:1.9023632355730518	a:1.6344977392603206	a:2.231335630435765	a:0.1350244125084207	a:0.35867092627163755	a:5.708036692663107	a:0.1259754357106617	a:0.3705608609012511
Brevibacterium casei	c:0.008207211514246493	c:0.007023479084307096	c:0.031119010324851284	c:0.003025093987622919	c:0.010048573071930002	c:0.01857144656749368	c:0.007181310074965679	c:0.00918050262330778	c:0.02370095376389772	c:0.03032985537155836	c:0.009995962741710477	c:0.005103202031294291	c:0.01294214123400408	c:0.011363831327418224	c:0.007944159863148855	c:0.027383676879264744	c:0.006813037763428984	c:0.0064973757821118125	c:0.036511569172352994	c:0.0029461784922936197	c:0.032092301433912576	c:0.03498586959598666	c:0.0029987888225131427	c:0.02930395393227754	c:0.005445169177721242	c:0.004261436747781829	c:0.025042517184495728	c:0.03398627332181561	c:0.023043324636153613	c:0.02157023539000682	c:0.00676042743320945	c:0.010074878237039765	c:0.008785925146661303
Brevibacterium unclassified	b:-0.008522873495563658	b:-0.011258610666979156	b:-0.007602192716721927	b:-0.004077300592013469	b:-0.009048976797758955	b:-0.018913413713920597	b:-0.006813037763428973	b:-0.013310413545540786	b:-0.039720799315744265	b:-0.037379639620975215	b:-0.013810211682626304	a:0.0030250939876229023	b:-0.010285319557917887	b:-0.013310413545540791	b:-0.009943352411490953	b:-0.004129910922233012	b:-0.008838535476880835	b:-0.007128699744746155	a:0.01567787840541958	b:-0.0019728873832323248	b:-0.043535048256660096	b:-0.04387701540308703	b:-0.004498183233769704	a:0.03414410431247419	b:-0.009101587127978473	b:-0.005760831159038404	b:-0.02078108043671386	b:-0.04971676205745472	a:0.010522066043905766	b:-0.025963197963337455	b:-0.012889530903784556	b:-0.014415230480150898	b:-0.013652380691967739
Brevundimonas diminuta	b:-0.005839746654367699	b:-0.00526103302195287	b:-0.02249091616884857	b:-0.003025093987622901	b:-0.00897006130242965	b:-0.015598962910090284	b:-0.00662890160766063	b:-0.008891145807100362	b:-0.02730476138393546	b:-0.026357775439983924	b:-0.010864033190332698	b:-0.005603000168379816	b:-0.010732507364783877	b:-0.013231498050211496	b:-0.007996770193368388	b:-0.028383273153435796	b:-0.008049380523587906	b:-0.005524084673050525	b:-0.03448607145890113	b:-0.0032881456387205475	b:-0.02996158306002166	b:-0.030408770866887643	b:-0.002709432006305733	a:0.13889127177955604	b:-0.006786732598319204	b:-0.0043140470780013655	b:-0.025410789496032392	b:-0.0308822638388634	b:-0.017492934797993326	b:-0.023069629801263373	b:-0.009259418118637069	b:-0.011600577813406105	b:-0.012731699913125972
Brevundimonas unclassified	a:0.016598559184261345	a:0.012363427601589282	b:-0.11037647280057143	a:0.008996366467539445	b:-0.20199736287788078	a:0.043692879247318676	a:0.01733510380733474	a:0.023569427938348896	b:-0.18339961114527747	b:-0.06037035392690931	b:-0.27041709732837804	a:0.004813845215086885	a:0.03080334834353412	a:0.035511972898181934	a:0.01922907569523778	b:-0.007444361726063328	a:0.020149756474079537	a:0.0127843102433455	b:-0.07107655612658342	a:0.009706605925503065	a:0.09669778694349393	a:0.09496164604624946	a:0.00886484064199061	a:0.04321938627534291	a:0.01741401930266404	a:0.013336718710650546	b:-0.03780052226273143	b:-0.17574480809833598	b:-0.25884282468008174	a:0.059291842157408965	a:0.02183328704110446	a:0.030408770866887647	b:-0.020465418455396706
Burkholderia unclassified	a:0.003840554106025601	a:0.00323553530850103	a:0.01246864826202833	a:0.0023411596947690337	b:-0.027594118200142854	a:0.013363023875760318	a:0.004261436747781824	a:0.008338737339795324	b:-0.014046958168614192	b:-0.02409553124054419	b:-0.017755986449090974	b:-0.015493742249651228	b:-0.02951439525315566	a:0.013178887719991969	b:-0.015230690598553595	b:-0.02664713225619134	a:0.006339544791453216	b:-0.022385695508409506	b:-0.020360197794957652	a:0.002840957831854558	a:0.016282897202944166	a:0.010890338355442458	a:0.0027094320063057492	b:-0.012284512106259972	b:-0.01717727281667615	a:0.004997981370855228	b:-0.01983409449276235	a:0.0015783099065858608	a:0.0919365520586266	a:0.008496568330453902	a:0.004892760710416167	a:0.008549178660673434	a:0.009338333613966361
C2-like virus unclassified	b:-0.09093695578445553	b:-0.09696083859459159	a:0.016703779844700395	a:0.003972079931574433	a:0.012231901776040445	a:0.018781887888371786	a:0.00962769043017377	a:0.016677474679590635	a:0.0289619867858506	b:-0.06402677187716654	b:-0.04169368669897658	a:0.008575483825783197	a:0.014283704654602065	a:0.021938507701543507	b:-0.057582006425274265	a:0.03995754580173213	a:0.017308798642224975	b:-0.060554490082677645	a:0.05495148991429784	a:0.006418460286782519	a:0.03582763487949911	a:0.04043103877370788	a:0.0054451691777212315	a:0.03385474749626678	a:0.012626479252686925	a:0.008601788990892952	a:0.031960775608363766	a:0.05902879050631134	b:-0.02925134360205802	a:0.02562123081691054	a:0.014993944112565707	a:0.016835305670249216	a:0.013810211682626297
Caulobacter unclassified	b:-0.0029198733271838546	b:-0.0024463803552080853	b:-0.010206404062588593	b:-0.00031566198131716697	b:-0.0011837324299393951	b:-0.004314047078001355	b:-0.0022622441994397434	b:-0.001999192548342094	b:-0.00923311295352732	b:-0.00918050262330778	b:-0.003130314648061959	b:-0.0026305165109764437	b:-0.003577502454927963	b:-0.006023882810136043	b:-0.001052206604390577	b:-0.010153793732369066	b:-0.0018676667227932697	b:-0.001473089246146804	b:-0.012231901776040437	b:-0.00042088264175622767	b:-0.009364638779076138	b:-0.012600174087577147	b:-0.0011837324299393904	b:-0.008707009651332021	b:-0.00042088264175622994	b:-0.001578309906585864	b:-0.010206404062588582	b:-0.012810615408455257	b:-0.006839342928538743	b:-0.01102186418099128	b:-0.00476123488486736	b:-0.0036038076200377235	b:-0.0048138452150868925
Comamonas unclassified	b:-0.031434672306168455	b:-0.028409578318545545	a:0.924021534810694	b:-0.0160987610471758	b:-0.03866859271135368	a:0.05234727856843116	b:-0.02943547975782636	b:-0.039904935471512595	a:0.17798074713266593	a:0.275230942543465	b:-0.0428511139638062	b:-0.00973291109061282	a:0.4457673279500676	a:0.3081123989306704	b:-0.035827634879499116	a:0.21233529276601826	b:-0.04011537679239071	a:1.5431135956689994	a:0.4918013668921553	b:-0.013915432343065364	b:-0.1558581032753541	b:-0.1690632961604558	b:-0.011995155290052566	a:0.24158663636807629	a:0.6810144195266906	a:0.3088226383886341	a:0.44508339365721367	a:0.17608677524476296	a:0.5651664723832881	a:0.005076896866184537	b:-0.04195673835007423	b:-0.04824367281130791	b:-0.04905913292971062
Corynebacterium accolens	c:0.013652380691967725	c:0.010416845383466704	c:0.05745048059972545	c:0.006707817102989936	c:0.016835305670249216	c:0.029303953932277547	c:0.009969657576600711	c:0.017650765788651924	c:0.04392962573330654	c:0.05153181845002847	c:0.016940526330688276	c:0.00862809415600272	c:0.022333085178189976	c:0.02288549364549504	c:0.012363427601589266	c:0.051479208119808925	c:0.014204789159272774	c:0.010548371209015533	c:0.06455287517936185	c:0.0051821175266235945	c:0.0646580958398009	c:0.06350066857497129	d:-0.31805575134216135	c:0.052373583733540924	c:0.011153390006540108	c:0.008628094156002719	c:0.04837519863685676	c:0.06434243385848373	c:0.03632743301658464	c:0.045744682125880294	c:0.015204385433443815	c:0.01770337611887144	c:0.015178080268334062
Corynebacterium crenatum	a:0.18789779437904708	b:-0.006471070617002039	a:0.3681670908762626	b:-0.0026568216760861894	b:-0.0060238828101360446	a:0.032776235726766446	b:-0.0036827231153670277	a:0.2708642851352441	b:-0.013889127177955611	a:0.11290176865110883	b:-0.006865648093648505	a:0.05750309092994497	b:-0.007076089414526622	a:0.08322954240729458	b:-0.006970868754087573	a:0.004866455545306406	b:-0.006260629296123932	a:0.496957179253669	a:0.12373949667633173	b:-0.0038931644362451235	b:-0.027883475016350266	b:-0.022254169682860675	b:-0.00136786858570775	a:0.09227851920505353	a:0.11282285315577954	a:0.1296844639911385	a:0.12844812123097957	a:0.05121615646871129	a:0.09732911090612827	a:0.09430401691850537	b:-0.007023479084307099	a:0.04066778525969576	b:-0.012915836068894335
Corynebacterium efficiens	a:0.0023937700249885585	a:0.003577502454927953	a:0.012863225738674783	a:0.0021307183738909314	a:0.0046297090593185285	a:0.0017098357321346912	a:0.0037353334455865472	a:0.0033933662991596147	a:0.01523069059855358	b:-0.03403888365203514	a:0.0028409578318545604	a:0.00436665740822089	a:0.0020254977134518573	a:0.005997577645026284	a:0.006076493140355576	a:0.016256592037834392	a:0.0049716762057454775	a:0.004498183233769716	a:0.021123047583140816	a:0.0036301127851474987	a:0.005708220828818869	a:0.013704991022187245	a:0.0012626479252686993	a:0.01607245588206605	a:0.002393770024988569	a:0.0036564179502572517	a:0.012021460455162341	a:0.014783502791687608	a:0.0076284978818316794	a:0.01046945571368624	a:0.0043929625733306445	a:0.004945371040635704	a:0.0017887512274639811
Corynebacterium halotolerans	a:0.0025252958505373856	a:0.0006576291277441033	a:0.0033670611340498335	a:0.0007628497881831741	a:0.0006839342928538744	a:0.0007891549532929349	a:0.0014204789159272806	a:0.0018413615576835154	a:0.0028672629969643116	a:0.00420882641756231	b:-0.0009206807788417571	a:0.0007628497881831672	a:0.002104413208781145	a:0.0012626479252686893	a:0.0005261033021952831	a:0.003945774766464655	a:0.00031566198131716843	a:0.0007365446230734035	a:0.0002893568162074073	a:2.671474153004283e-18	a:0.0038668592711353683	a:0.005445169177721231	a:2.630516510977416e-05	a:0.004813845215086887	a:0.0007891549532929395	a:0.0014467840810370425	a:0.0018676667227932825	a:0.005208422691733352	a:0.003340755968940079	a:0.004103605757123252	a:0.0013152582554882036	a:0.001893971887903031	b:-0.00036827231153670355
Corynebacterium jeikeium	b:-0.006549986112331343	b:-0.005366253682391935	b:-0.02835696798832603	b:-0.0026568216760861924	b:-0.008707009651332014	b:-0.019781484162542818	b:-0.007365446230734038	b:-0.008233516679356255	b:-0.026673437421301113	b:-0.033170813203412905	b:-0.011626882978515867	b:-0.00660259644255087	b:-0.013336718710650555	b:-0.015520047414760995	b:-0.006707817102989918	b:-0.029856362399582604	b:-0.00797046502825861	b:-0.005445169177721231	b:-0.0401153767923907	b:-0.0036301127851474852	b:-0.03787943775806074	b:-0.037800522262731444	b:-0.0038931644362451222	b:-0.028383273153435796	b:-0.007233920405185203	b:-0.004445572903550187	b:-0.029724836574033766	b:-0.03432824046824254	b:-0.023201155626812197	b:-0.023832479589446547	b:-0.010206404062588582	b:-0.012100375950491632	b:-0.011127084841430341
Corynebacterium kroppenstedtii	b:-0.0002893568162074078	b:-0.0003682723115366962	a:0.0016309202368053862	a:0.000815460118402707	a:0.0013152582554882234	b:-0.001999192548342092	a:0.0007628497881831684	a:0.0003945774766464732	a:0.0011574272648296217	a:0.002446380355208089	b:-0.0036301127851474835	b:-0.0006839342928538775	b:-0.0014204789159272804	a:0.0012889530903784554	a:0.0018939718879030338	a:0.0003156619813171725	a:0.0003682723115367005	a:0.0017624460623542107	b:-0.0032881456387205523	a:5.2610330219533405e-05	b:-0.003603807620037718	a:0.0009469859439515105	a:0.0013152582554882238	a:0.0012100375950491612	a:0.00015783099065858536	a:0.0009732911090612784	a:0.001657225401915163	a:0.0008680704486222258	b:-0.0004471878068659893	a:0.0037616386106963163	b:-0.0012626479252686978	b:-0.0011574272648296321	b:-0.0008417652835124582
Corynebacterium maris	c:0.10009115324265355	d:-0.002420075190098321	d:-0.20720578556961425	c:0.06844603961560698	c:0.1248180084458321	c:0.17550806161234805	d:-0.25053039250539616	d:-0.23690431697853817	d:-0.3220278312737358	d:-0.2846218864876508	d:-0.27231106921628107	d:-0.04224609516628163	c:0.16472294391734468	c:0.18090062045984978	d:-0.39791823261540615	d:-0.17890142791150768	c:0.15146514070202344	c:0.112323055018694	d:-0.0566613256464325	c:0.07999400709879356	c:0.13823364265181193	c:0.18479378489609494	d:-0.029593310748484942	c:0.1414954831254227	c:0.11484835086923137	c:0.09290984316768787	c:0.047007330051148995	d:-0.1251073652620395	d:-0.18697711360020533	d:-0.1451782062407897	c:0.1401013093746052	d:-0.1362081449383601	c:0.15775207516325715
Corynebacterium pseudogenitalium	b:-0.022806578150165725	b:-0.01970256866721355	b:-0.10627286704344821	b:-0.011495357152967043	b:-0.029277648767167774	b:-0.05608261201401769	b:-0.02251722133395834	b:-0.030461381197107174	b:-0.0840450025256973	b:-0.09819718135475047	b:-0.033486475184730066	b:-0.01880819305348154	b:-0.03580132971438935	b:-0.04237762099183045	b:-0.025200348175154298	b:-0.10774595628959499	b:-0.028988291950960372	b:-0.02117565791336034	b:-0.12221379709996542	b:-0.01188993462961351	b:-0.1226609849068314	b:-0.12155616797222132	b:-0.00931202844885659	b:-0.0991704724638118	b:-0.0210704372529213	b:-0.01749293479799333	b:-0.015362216424102402	a:0.30106261468125356	b:-0.07097133546614436	a:0.10429997966021583	b:-0.03324972869874221	b:-0.037984658418499795	b:-0.03774791193251192
Corynebacterium tuberculostearicum	a:0.700611767533465	a:0.665888949588576	b:-0.1047208623019721	b:-0.011048169346101035	b:-0.029488090088045888	b:-0.060843846898885064	b:-0.02185959220621421	b:-0.03401257848692538	b:-0.08675443453200302	b:-0.10211665095610542	b:-0.035880245209718636	b:-0.0178085967793105	b:-0.03601177103526747	b:-0.041930433184964463	a:0.2615259515212777	b:-0.11224413952336469	b:-0.030461381197107174	b:-0.021438709564457984	b:-0.12802723858922335	b:-0.012363427601589266	b:-0.11771561386619568	b:-0.1208196233491479	b:-0.008891145807100358	b:-0.10522066043905762	b:-0.023017019471043842	b:-0.016177676542505105	a:0.07083980964059554	b:-0.11632144011537818	b:-0.06726230718566757	b:-0.08159862217048916	b:-0.03532783674241359	b:-0.03595916070504794	b:-0.039352527004207556
Curtobacterium unclassified	c:0.007391751395843799	c:0.0038668592711353623	c:0.025016212019385944	c:0.0029461784922936237	c:0.008864840641990609	c:0.015677878405419593	c:0.006418460286782508	c:0.00891745097221014	c:0.025831672137788638	c:0.025594925651800767	c:0.009811826585942122	d:-0.07831047653176863	c:0.011390136492527982	c:0.01244234309691856	c:0.008312432174685545	c:0.02988266756469236	c:0.007365446230734033	c:0.005392558847501703	c:0.03193447044325399	c:0.0033670611340498526	c:0.029672226243814236	c:0.031434672306168455	c:0.0028409578318545625	d:-0.08625463639491748	c:0.007049784249416866	d:-0.0897795285196259	d:-0.02783086468613073	c:0.03385474749626678	c:0.01843992074194485	c:0.023095934966373154	c:0.0068393429285387485	c:0.008575483825783188	c:0.009653995595283531
Deinococcus aquatilis	b:-0.008312432174685542	b:-0.008338737339795317	b:-0.03485434377043783	b:-0.003314450803830305	b:-0.01136383132741822	b:-0.022780272985055958	b:-0.008785925146661317	b:-0.010679897034564343	b:-0.028304357658106506	b:-0.03185555494792469	b:-0.013783906517516552	b:-0.006970868754087573	b:-0.01378390651751655	b:-0.016098761047175815	b:-0.007155004909855921	b:-0.03317081320341291	b:-0.008996366467539431	b:-0.007733718542270726	b:-0.04364026891709915	b:-0.003367061134049843	b:-0.037511165446524025	b:-0.04158846603853752	b:-0.0031829249782814816	b:-0.035485667733072185	b:-0.008654399321112486	b:-0.006260629296123924	b:-0.03077704317842435	b:-0.04077300592013482	b:-0.026752352916630393	b:-0.029040902281179896	b:-0.012021460455162331	b:-0.014046958168614187	b:-0.016940526330688276
Deinococcus unclassified	b:-0.18876586482766933	b:-0.17114140420412713	b:-0.8543391524349283	b:-0.10351082470692292	b:-0.15743641318193993	b:-0.47783332421887037	a:0.31724029122375863	b:-0.2788347501635026	a:2.1224059417162313	b:-0.8304014521850427	a:1.26391057319396	b:-0.15383260556190223	a:1.7438220054565017	b:-0.10643069803410678	b:-0.23040694119642638	a:0.21238790309623784	b:-0.2533713503372507	b:-0.17606047007965317	a:0.8232464472751867	a:2.037413953246582	b:-0.21951660284098395	b:-0.09290984316768786	b:-0.09162089007730939	b:-0.843659255400364	b:-0.18529358303318041	b:-0.14930811716302275	a:1.0985036949837614	b:-0.431431012965246	b:-0.3621432080661265	a:0.32618404736107853	b:-0.26186791866770465	b:-0.30942765718615867	b:-0.14759828143088807
Deinococcus wulumuqiensis	c:0.016545948854041818	c:0.0158883197262977	c:0.0767584717902925	c:0.00968030076039331	c:0.02272766265483644	c:0.04229870549650116	c:0.014862418287016885	c:0.023253765957031734	c:0.06147517086151941	c:0.07623236848809725	c:0.025568620486690986	c:0.014520451140589944	c:0.030329855371558363	c:0.034722817944889	c:0.018466225907054608	c:0.07099764063125412	c:0.020675859776274823	c:0.014388925315041125	c:0.08949017170341853	c:0.008207211514246499	c:0.08509720913008785	c:0.09077912479379696	c:0.008128296018917201	c:0.07286530735404739	c:0.016651169514480882	c:0.011100779676320581	c:0.06870909126670463	c:0.09401466010229796	c:0.052557719889309275	c:0.05463582793298066	c:0.019492127346335413	c:0.024647939707849245	c:0.022964409140824316
Dietzia cinnamea	b:-0.035275226412194056	b:-0.03203969110369305	a:0.34294043753599845	b:-0.017545545128212842	b:-0.046165564767636516	a:0.6309819954879188	b:-0.03217121692924187	b:-0.05190009076156514	a:1.2580708265395923	b:-0.16001431936269686	b:-0.05484626925385878	b:-0.028777850630082254	b:-0.06239585164036116	b:-0.07383859846310868	b:-0.04400854122863585	b:-0.154306098533878	b:-0.0448503065121483	b:-0.0316977239572661	a:1.0989771879557373	b:-0.018571446567493655	a:1.7866205090900882	a:1.3491130029844864	b:-0.01457306147080947	a:0.12323969853924621	b:-0.034196714642693714	b:-0.024910991358946893	b:-0.0981182658594212	b:-0.18721386008619323	b:-0.11229674985358423	b:-0.12152986280711152	b:-0.050321780854979285	a:0.4639441970409146	b:-0.014441535645260658
Dietzia unclassified	b:-0.37319137741222763	b:-0.3405203623459001	b:-0.11195478270715731	a:0.8617835141609917	a:0.43048402702129446	b:-0.22669791291594962	a:1.0788011263165478	b:-0.2885676612541155	b:-1.0758286426591444	a:0.007023479084307099	a:0.44631973641737255	b:-0.2997999667559849	a:2.515852296262977	b:-0.3477805879161952	a:1.545980858665964	a:0.05947597831317731	a:1.7695221517687414	a:1.4123506199083604	b:-0.5072688039766967	a:2.136505510215065	b:-1.13214800115915	b:-0.4755447748543209	b:-0.18550402435405858	b:-0.1589358075931965	a:0.309611793341927	b:-0.2865158583755539	b:-0.3837923589514626	b:-1.3447989559064855	a:0.6115161733066931	b:-0.6585761136880616	b:-0.5074792452975749	a:2.4306498664724505	a:0.9640316909426458
Enhydrobacter aerosaccus	c:0.2415603312029665	d:-0.19213292596171921	c:0.16069825365555068	c:0.15128100454625507	d:-0.3036405208620105	c:0.26765505499185277	c:0.27865061400773433	c:0.20333892629847886	c:0.36892994066444573	c:0.08693857068777133	c:0.14262660522514256	c:0.22643486126485193	c:0.4630498214271828	c:0.048401503801966485	d:-0.19999817032953873	c:0.07907332631995179	c:0.41638445852246064	c:0.2645247403437908	c:0.38350300213525523	c:0.16908960132556558	d:-0.16177676542505107	d:-0.27599379233164806	d:-0.11250719117446233	c:0.37974136352455884	c:0.2911455674348724	c:0.21441340080968962	d:-0.024963601689166406	d:-0.06549986112331335	d:-0.09519839253223734	d:-0.5668763081154229	c:0.3776632554808874	d:-0.4645229106733295	d:-0.4378757784171383
Enterobacter cloacae	b:-0.008970061302429671	b:-0.00728653073540474	b:-0.03898425469267085	b:-0.004366657408220875	b:-0.011048169346101047	b:-0.022569831664177843	b:-0.009022671632649191	b:-0.013047361894443141	b:-0.032986677047644575	b:-0.039273611508878245	b:-0.013257803215321252	b:-0.00791785469803909	b:-0.016414423028492994	b:-0.01912385503479872	b:-0.009364638779076135	b:-0.04114127823167154	b:-0.011995155290052559	b:-0.00870700965133201	b:-0.049716762057454726	b:-0.003945774766464659	b:-0.04371918441242844	b:-0.04842780896707627	b:-0.0032881456387205436	b:-0.037958353253390024	b:-0.007812634037600024	b:-0.007707413377160973	b:-0.03564349872373074	b:-0.04682319389538064	b:-0.029198733271838494	b:-0.03196077560836375	b:-0.013415634205979852	b:-0.01541482675432194	b:-0.014941333782346172
Escherichia unclassified	b:-0.009338333613966361	b:-0.00870700965133201	b:-0.04077300592013483	b:-0.003945774766464643	b:-0.011626882978515869	b:-0.02380617442433678	b:-0.009048976797758958	b:-0.012705394748016201	b:-0.03401257848692538	b:-0.045165968493465464	a:0.15435870886409753	b:-0.007628497881831672	b:-0.01754554512821286	b:-0.02051802878561624	b:-0.010469455713686246	a:0.024647939707849245	b:-0.010732507364783879	b:-0.00728653073540473	b:-0.042772198468476914	b:-0.0037879437758060663	b:-0.045560545970111936	b:-0.054451691777212305	b:-0.0053399485172821734	a:0.09338333613966363	b:-0.008417652835124611	b:-0.0059712724799165185	a:0.06955085655021709	a:0.11171803622116942	b:-0.03169772395726612	b:-0.03225013242457114	b:-0.012679089582906448	b:-0.01728249347711521	b:-0.017308798642224982
Finegoldia magna	b:-0.0004997981370855344	b:-0.00044718780686599837	b:-0.0008417652835124575	b:-0.0003419671464269307	a:0.0001052206604390557	b:-0.002946178492293614	a:0.00013152582554881774	a:0.000946985943951518	b:-0.0007891549532929404	b:-0.0026305165109764307	b:-0.00031566198131716757	b:-0.0008417652835124693	b:-0.00018413615576835386	a:5.2610330219519805e-05	a:0.0006839342928538682	b:-0.0028146526667447956	b:-0.0009732911090612775	a:0.0014730892461468055	b:-0.001341563420597988	a:0.0004997981370855261	b:-0.0036564179502572495	b:-0.0034985869595986706	a:0.00028935681620741524	b:-0.0016046150716956331	b:-0.00026305165109764513	b:-5.261033021953375e-05	b:-0.0031566198131717216	b:-0.0003156619813171746	b:-0.0012363427601589263	b:-0.0007102394579636298	b:-0.0025516010156471504	b:-0.0013415634205979807	b:-0.0019991925483420934
Gardnerella vaginalis	b:-0.003498586959598663	b:-0.06129103470575105	a:0.048848691608832484	a:0.01223190177604046	a:0.019176465365018255	a:0.022859188480385272	a:0.01480980795679735	a:0.017913817439749565	a:0.04819106248108838	b:-0.0014204789159272745	b:-0.01878188788837178	a:0.010732507364783872	a:0.024595329377629708	a:0.02812022150233815	a:0.016756390174919922	a:0.04466617035637993	a:0.014862418287016878	a:0.013152582554882204	a:0.043771794742647974	a:0.008259821844466024	a:0.04382440507286749	a:0.0630271756029955	a:0.009601385265064011	a:0.031934470443253975	a:0.010679897034564347	a:0.008996366467539424	a:0.018203174255956977	a:0.033618001010278904	a:0.015099164773004764	b:-0.006023882810136035	a:0.016151371377395335	a:0.020518028785616232	a:0.015730488735639116
Geodermatophilus obscurus	d:-0.13194670819057822	c:0.01204776562027209	d:-0.06773580015764334	d:-0.11258610666979163	d:-0.08012553292434235	d:-0.0741805656095356	d:-0.14528342690122878	c:0.020439113290286935	d:-0.07725826992737805	d:-0.11355939777885292	d:-0.06912997390846085	d:-0.01954473767655495	d:-0.12676459066395465	d:-0.083518899223502	d:-0.13676055340566515	d:-0.05887095951565273	d:-0.1561737652566713	d:-0.12826398507521122	d:-0.06607857475572818	d:-0.1613032724530753	c:0.04737560236268568	c:0.050032424038771894	c:0.008417652835124616	d:-0.07496972056282855	d:-0.0846763264883316	d:-0.10477347263219162	c:0.04053625943414696	d:-0.04971676205745472	c:0.040325818113268824	d:-0.009364638779076123	c:0.02088630109715293	d:-0.08730684299930803	c:0.022806578150165735
Gordonia bronchialis	c:0.0055503898381602905	c:0.004103605757123246	c:0.023253765957031727	c:0.0018676667227932773	c:0.00699717391919733	c:0.012547563757357631	c:0.0037616386106963094	c:0.006997173919197338	c:0.017045746991127323	c:0.02114935274825058	c:0.006655206772770392	c:0.003419671464269368	c:0.010390540218356939	c:0.008391347670014843	c:0.005576695003270056	c:0.01475719762657783	c:0.0059449673148067525	c:0.004445572903550189	c:0.024963601689166403	c:0.0018413615576835197	c:0.021517625059787285	c:0.023569427938348902	d:-0.5583008242896396	c:0.020491723620506472	c:0.004340352243111127	c:0.0036827231153670147	c:0.02222786451775093	c:0.023201155626812207	c:0.015204385433443823	c:0.014178483994163016	c:0.0046823193895380606	c:0.008286127009575787	c:0.0058134414892579275
Gordonia terrae	c:0.057345259939286394	c:0.048454114132186026	c:0.2941443562573855	c:0.03082965350864389	d:-0.5513562607006618	d:-1.693316088445754	c:0.0540834194656756	c:0.09009519050094308	c:0.2300912792151092	c:0.26310426142786353	c:0.0837030353792703	d:-0.046428616418734164	d:-1.5874904092091717	c:0.11832063266372028	c:0.06778841048786284	d:-0.21856961689703241	c:0.07375968296777939	c:0.04695471972092947	d:-0.4362974685105524	c:0.033065592542973865	d:-1.2352905535545362	c:0.3106113896160981	d:-2.556046588550697	d:-0.07007695985241236	d:-0.25960567446826494	d:-0.20794233019268757	c:0.25079344415649385	c:0.3186081598094664	c:0.19426364433561014	d:-0.05787136324148167	c:0.07362815714223055	c:0.09546144418333499	d:-1.42692368137917
Halomonas unclassified	b:-0.10519435527394784	b:-0.09006888533583332	b:-0.47330883581999084	b:-0.054819964088748986	a:0.027541507869923328	b:-0.25713298894794706	b:-0.09530361319267643	b:-0.15449023468964632	b:-0.40060135945660214	b:-0.07581148584634102	a:0.7158687632971283	b:-0.08480785231388045	a:0.7912330613366033	b:-0.2182013445854957	b:-0.126054351205991	b:-0.31063769478120784	b:-0.13476136085732304	a:0.15906733341874532	b:-0.4244601442111584	b:-0.05866051819477461	b:-0.0588972646807625	a:0.33307600061983694	b:-0.05045330668052811	b:-0.044140067054184655	b:-0.0982760968500798	b:-0.024279667396312557	a:0.46973133336506284	b:-0.5400187345383534	b:-0.32494770460091965	b:-0.3569347853743931	b:-0.1409956849883372	b:-0.16572254019151575	b:-0.15961974188605044
Human papillomavirus type 134	d:-0.03477542827510854	c:0.007049784249416864	c:0.027830864686130732	c:0.0039720799315744295	c:0.010022267906820242	c:0.018071648430408146	c:0.0057608311590384	d:-0.024832075863617586	d:-0.02614733411910583	c:0.027988695676789327	c:0.011942544959833032	c:0.006102798305465333	c:0.012310817271369725	c:0.01712466248645663	d:-0.027199540723496386	c:0.029672226243814253	c:0.009101587127978482	c:0.0077337185422707375	c:0.031408367141058706	c:0.00478754004997713	c:0.026305165109764404	d:-0.02996158306002166	d:-0.014836113121907118	c:0.030513991527326704	c:0.008101990853807433	c:0.005366253682391933	c:0.024279667396312554	c:0.03267101506632739	c:0.022227864517750922	c:0.023727258929007497	c:0.008601788990892948	c:0.012337122436479506	c:0.012968446399113853
Hymenobacter unclassified	b:-0.06847234478071673	b:-0.06165930701728775	b:-0.1908702780364505	b:-0.036458958842133446	a:0.5178960906810415	b:-0.18195282706424043	b:-0.060080997110701896	b:-0.09953874477534846	b:-0.2812811305187108	b:-0.04345613276133079	a:0.443820745731945	b:-0.05968641963405544	b:-0.1111393225887546	b:-0.14604627668941195	b:-0.07496972056282854	b:-0.1222927125952947	b:-0.08859579608968651	b:-0.06026513326647023	a:0.4460566847662749	b:-0.03972079931574424	a:0.007128699744746149	a:0.17392975170576225	b:-0.03190816527814421	b:-0.256685801141081	b:-0.062448461970580675	b:-0.05308382319150457	a:0.08988474918006496	a:0.015835709396078174	a:1.0796165864349507	b:-0.25434464144631197	b:-0.09419879625806635	b:-0.1067726651805337	a:0.5178171751857122
Janibacter hoylei	c:0.06268520845656857	c:0.056056306848907916	c:0.33857378012777767	c:0.03474912310999879	d:-0.4654962017823909	d:-0.06607857475572816	c:0.06113320371509246	c:0.10045942555419027	c:0.2632094820883026	d:-0.8556018003601971	d:-0.4720461878947222	c:0.058187025222798866	c:0.11679493308735392	c:0.13626075526857961	d:-1.4245825216844008	d:-0.22956517591291395	c:0.08728053783419827	d:-0.2672604775152063	c:0.061843443173056116	c:0.03701136730943852	c:0.3111637980834031	c:0.3572241421906006	c:0.03225013242457116	d:-0.6921151992030111	c:0.0642109080329349	d:-0.33128724939237286	c:0.2871471823381882	c:0.35864462110652795	c:0.21951660284098393	d:-0.7282848012289372	c:0.08320323724218481	c:0.10914013004041251	d:-0.12139833698156269
Klebsiella unclassified	b:-0.016019845551846528	b:-0.01270539474801621	b:-0.0604492694222386	b:-0.0066289016076606245	b:-0.019492127346335417	b:-0.040983447241012924	b:-0.014678282131248544	b:-0.019439517016115893	b:-0.050348086020089076	b:-0.06386894088650796	b:-0.02220155935264115	b:-0.011732103638954933	b:-0.025542315321581244	b:-0.030829653508643872	b:-0.013862822012845843	b:-0.0685775654411558	b:-0.01872927755815226	b:-0.012758005078235728	b:-0.07891549532929322	b:-0.006839342928538739	b:-0.07307574867492553	b:-0.07725826992737804	b:-0.005497779507940758	b:-0.06113320371509249	b:-0.012179291445820906	b:-0.010443150548576469	b:-0.06000208161537259	b:-0.0788365798339639	b:-0.04450833936572138	b:-0.05274185604507762	b:-0.021070437252921296	b:-0.02359573310345866	b:-0.026462996100422985
Kocuria rhizophila	b:-0.015967235221626994	b:-0.016835305670249223	b:-0.08578114342294171	a:1.11428679404962	b:-0.006734122268099687	b:-0.043692879247318656	b:-0.013126277389772442	b:-0.018387310411725317	a:0.1236342760158927	b:-0.04082561625035435	b:-0.020649554611165057	a:0.0018150563925737368	a:0.4328251867160634	a:0.04979567755278403	a:0.09985440675666567	b:-0.0062869344612337015	b:-0.013284108380431021	b:-0.012152986280711155	b:-0.011732103638954914	b:-0.006523680947221568	b:-0.02551601015647147	b:-0.06102798305465343	b:-0.008259821844466012	a:0.008759619981551541	b:-0.006286934461233684	b:-0.012389732766699031	b:-0.05197900625689445	b:-0.012758005078235737	b:-0.05466213309809044	a:0.035564583228401475	b:-0.030566601857546238	b:-0.023779869259227024	b:-0.02551601015647147
Kocuria unclassified	b:-0.18045343265298375	a:0.6118055301229005	b:-0.4038105895999934	a:4.731062860486457	b:-0.23774608226205063	b:-0.4679688873027088	b:-0.17798074713266593	b:-0.2636040595649491	b:-0.6885903070783028	b:-0.38497609138140193	a:0.24716333137134633	b:-0.14654607482649748	a:0.1042473693299963	a:0.14996574629076684	a:1.348665815177621	b:-0.6105428821976318	b:-0.24248101198180827	b:-0.16282897202944163	b:-0.9524574182943496	a:5.4872311367317455	b:-0.8624674484538454	b:-0.9296245349790739	b:-0.08628094156002723	b:-0.7699784879279139	b:-0.1795064467090323	b:-0.13573465196638432	b:-0.7029529272282343	a:0.613199703873718	b:-0.5747415524832425	b:-0.6284040893071619	b:-0.2536080968232386	b:-0.29461784922936124	b:-0.2865684687057734
Kytococcus sedentarius	d:-0.22722401621814486	c:0.007891549532929316	c:0.044797696181928776	c:0.005971272479916528	d:-0.06410568737249585	d:-0.22241017100305804	c:0.007233920405185213	c:0.013941737508175145	c:0.039221001178658704	c:0.03935252700420754	c:0.01346824453619938	c:0.006628901607660628	d:-0.24834706380128574	c:0.019597348006774474	c:0.008522873495563656	d:-0.09817087618964075	c:0.013284108380431021	d:-0.15593701877068336	c:0.05058483250607695	c:0.005471474342831	c:0.0436665740822089	c:0.04858563995773484	c:0.005918662149696997	d:-0.024832075863617596	c:0.00852287349556367	c:0.004892760710416181	c:0.038642287546243936	c:0.05276816121018738	c:0.029251343602058014	d:-0.018308394916396017	c:0.011442746822747511	c:0.013599770361748198	c:0.011811019134284222
Lactobacillus crispatus	a:1.1364094379069316	a:1.8167662283058785	b:-0.11313851513709672	b:-0.013415634205979837	b:-0.028725240299862717	b:-0.06226432581481234	b:-0.021833287041104446	b:-0.03661678983279204	a:0.1787699020859589	b:-0.11056060895633976	b:-0.036669400163011574	b:-0.021123047583140816	b:-0.04348243792644056	b:-0.050584832506076934	b:-0.028541104144094376	b:-0.11490096119945091	b:-0.0302246347111193	b:-0.020439113290286935	b:-0.1253967220782469	b:-0.013599770361748198	b:-0.13660272241500654	b:-0.14144287279520318	b:-0.009127892293088241	b:-0.06581552310463053	b:-0.021096742418031045	b:-0.016072455882066055	b:-0.07959942962214706	b:-0.061264729540641286	b:-0.0772845750924878	b:-0.007181310074965677	b:-0.0329603718825348	b:-0.03698506214432874	b:-0.035669803888840536
Lactobacillus iners	a:0.018808193053481543	a:0.015388521589212178	a:0.016072455882066055	a:0.00825982184446603	a:0.02251722133395833	a:0.007917854698039092	a:0.013021056729333371	a:0.014836113121907137	b:-0.024858381028727367	b:-0.0020781080436713855	b:-0.023201155626812194	a:0.009390943944185893	a:0.02685757357706945	a:0.023043324636153616	a:0.017335103807334745	a:0.011784713969174451	a:0.020728470106494347	a:0.015046554442785248	b:-0.0024200751900983284	a:0.009312028448856601	a:0.022622441994397377	a:0.026910183907288988	a:0.008128296018917206	b:-0.00983813175105189	a:0.014967638947455947	a:0.009548774934844479	b:-0.026726047751520612	a:0.02288549364549504	a:0.008470263165344147	b:-0.02070216494138459	a:0.015441131919431701	a:0.02346420727790985	a:0.021070437252921282
Lactococcus lactis	a:0.3154778451614045	a:0.5925501492625529	b:-0.05984425062471403	a:0.7856169085856686	a:0.15848861978633053	b:-0.035853940044608866	b:-0.011784713969174448	b:-0.018361005246615544	b:-0.05121615646871131	b:-0.05773983741593286	a:0.12684350615928394	b:-0.011705798473845154	b:-0.02543709466114218	b:-0.02990897272980212	b:-0.01241603793180881	b:-0.06273781878678811	b:-0.015151775103224295	b:-0.01099555901588152	b:-0.07139221810790057	b:-0.006839342928538741	b:-0.07446992242574302	b:-0.07247072987740091	b:-0.006839342928538734	b:-0.06244846197058068	b:-0.009469859439515178	b:-0.010390540218356942	a:0.003630112785147495	b:-0.07126069228235175	b:-0.04340352243111126	b:-0.04826997797641766	b:-0.017440324467773792	b:-0.023490512443019612	b:-0.022122643857311854
Massilia unclassified	b:-0.07625867365320699	b:-0.06644684706726488	b:-0.03814248940915838	b:-0.042824808798696413	a:0.895559346161929	a:0.25047778217517663	b:-0.07115547162191271	a:0.052925992200845984	b:-0.29840579300516734	a:1.1676599740573317	a:0.6920362837076819	a:0.11387505976017011	b:-0.12284512106259976	b:-0.15840970429100124	a:1.8216326838511845	a:0.6120422766088883	b:-0.10377387635802057	b:-0.06355327890519079	b:-0.10009115324265355	b:-0.04711255071158805	a:0.8964274166105513	a:0.2655769469481814	b:-0.03511739542153546	a:0.07270747636338881	a:0.8929288296509528	a:0.5059535457212084	b:-0.08149340151005012	a:0.33026134795309203	a:0.7392803602448186	b:-0.2646562661693396	b:-0.10627286704344818	a:0.09867067432672627	a:1.2441816993616366
Merkel cell polyomavirus	b:-0.03104009482952199	b:-0.04921696392036919	a:0.005208422691733352	b:-0.030093108885570458	b:-0.035143700586645246	b:-0.010206404062588579	b:-0.055530203546712655	a:0.0011311220997198663	a:0.024227057066093002	a:0.044429423870392074	b:-0.005050591701074758	a:0.033197118368522675	a:0.049243269085478956	b:-0.06926149973400969	a:0.021885897371323976	b:-0.050216560194540245	b:-0.08422913868146562	b:-0.05642457916044464	b:-0.027146930393276866	b:-0.037090282804767796	b:-0.04748082302312474	a:0.04853302962751532	b:-0.02980375206936306	b:-0.010969253850771752	a:0.028462188648765093	a:0.027778254355911195	a:0.018755582723262033	a:0.002893568162074085	b:-0.016545948854041804	b:-0.05203161658711398	a:0.5639038244580195	a:0.10187990447011754	b:-0.04695471972092946
Micrococcus luteus	c:2.1186443031055346	c:1.8685347932418948	c:1.128570498704222	c:1.125334963395721	c:2.7923458867317112	d:-1.3809685579324116	c:2.0168170089656368	c:3.630007564487048	c:0.8536289129769645	d:-2.1004674340146874	c:3.419119055802067	c:1.7395079583785005	c:0.7418056560953562	d:-4.380967418040602	c:2.6505873519551897	d:-1.4315796956035982	c:2.7592802941887373	c:2.0527235593404654	d:-0.1368394689009944	c:1.250179277006663	c:0.324132244482517	c:3.249266604688318	c:0.9932304242144844	d:-1.0966097230958582	c:2.1785148588953582	c:1.602905235963494	c:2.6447739104659327	d:-2.9188474257445676	c:0.23771977709694084	d:-1.3456407211899983	c:2.831987770552126	c:3.9843381385155756	c:2.0129501496945013
Microcoleus unclassified	c:0.007786328872490268	c:0.005129507196404052	c:0.026989099402618268	c:0.004208826417562313	c:0.008365042504905072	c:0.015046554442785243	c:0.006418460286782509	c:0.011311220997198692	c:0.023674648598787956	c:0.026278859944654648	c:0.010074878237039765	c:0.005445169177721226	c:0.01183732429939396	c:0.011968850124942794	c:0.008943756137319892	c:0.023516817608129372	c:0.008943756137319889	c:0.00636584995656299	c:0.035406752237742894	c:0.003445976629379138	c:0.030356160536668116	c:0.034117799147364423	c:0.002762042336525264	c:0.027909780181460023	c:0.006523680947221574	c:0.005997577645026282	c:0.025331874000703126	c:0.03785313259295097	c:0.017282493477115204	c:0.021543930224897055	c:0.007786328872490266	c:0.011653188143625632	c:0.008838535476880838
Neisseria unclassified	b:-0.0034196714642693816	b:-0.003445976629379129	b:-0.008101990853807434	b:-0.001709835732134681	b:-0.002998788822513143	b:-0.005050591701074756	b:-0.0020781080436713846	b:-0.0033933662991596004	b:-0.009338333613966377	b:-0.010048573071929998	b:-0.0028672629969643247	a:0.06497375782111807	b:-0.004314047078001367	b:-0.0023674648598788054	b:-0.0027883475016350317	b:-0.010259014392808123	b:-0.001999192548342096	b:-0.0018413615576835035	b:-0.002577906180756904	b:-0.00152569957636633	b:-0.0135997703617482	b:-0.010785117695003397	b:-0.001157427264829627	b:-0.006365849956562985	b:-0.002078108043671387	b:-0.0011574272648296417	b:-0.007049784249416844	b:-0.013231498050211492	b:-0.009101587127978482	b:-0.009364638779076121	b:-0.0051558123615138285	b:-0.0021307183738909176	b:-0.007418056560953568
Nocardioides unclassified	b:-0.02472685520317854	b:-0.02509512751471524	a:0.5531976222583453	b:-0.015598962910090282	a:0.3163459156100267	b:-0.033328644194071486	b:-0.01959734800677448	b:-0.03674831565834087	a:0.6286145306280398	a:0.14633563350561934	a:0.009417249109295653	a:0.06407938220738607	a:0.08472893681855113	b:-0.04627078542807559	a:0.11240197051402326	a:0.27757210223823403	a:0.4490817787538979	b:-0.0193606015207866	a:0.663994977700673	b:-0.010732507364783867	a:0.08383456120481915	a:0.17132554035989556	b:-0.010837728025222928	a:0.06873539643181437	b:-0.02020236680429905	b:-0.020018230648530717	a:0.3543042688634167	a:0.5858160269944532	a:0.9546144418333502	a:0.018334700081505794	b:-0.03461759728444995	b:-0.035354141907523354	a:0.07654803046941441
Pantoea agglomerans	c:0.013389329040870082	c:0.009548774934844472	c:0.05555650871182241	c:0.005576695003270064	d:-0.09677670243882322	c:0.03677462082345064	c:0.01265278441779668	d:-0.14362620149931363	d:-0.06236954647525141	d:-0.09751324706189662	d:-0.08007292259412285	d:-0.12431821030874655	d:-0.06955085655021706	d:-0.11479574053901186	c:0.018124258760627666	c:0.034749123109998774	d:-0.21764893611819067	d:-0.19813050360674542	c:0.021754371545775166	c:0.006444765451892287	d:-0.07023479084307094	d:-0.0722602885565228	c:0.006418460286782521	d:-0.030750738013314596	d:-0.14943964298857157	d:-0.14699326263336346	c:0.052794466375297174	d:-0.08420283351635584	d:-0.07218137306119352	d:-0.06389524605161773	c:0.015862014561187923	c:0.020412808125177175	d:-0.09146305908665082
Pantoea unclassified	a:0.022701357489726678	a:0.01770337611887144	a:0.02057063911583576	a:0.011337526162308478	b:-0.0031303146480619604	b:-0.02243830583862903	b:-0.1650649110637716	a:0.0333286441940715	b:-0.10085400303083672	b:-0.048743470948393416	b:-0.03335494935918127	b:-0.12008307872607452	b:-0.10637808770388725	a:0.006602596442550868	b:-0.09822348651986026	b:-0.07970465028258615	a:0.02914612294161897	b:-0.08320323724218481	b:-0.12686981132439373	a:0.011284915832088939	b:-0.10151163215858082	b:-0.10143271666325152	a:0.01144274682274753	b:-0.08699118101799087	b:-0.08415022318613632	b:-0.0999859325822145	b:-0.04316677594512337	a:0.06815668279939956	a:0.039720799315744244	b:-0.047901705664880966	b:-0.17300907092692047	b:-0.1413639572998739	b:-0.09785521420832356
Paracoccus unclassified	b:-0.004629709059318536	b:-0.009785521420832355	a:0.11789975002196405	b:-0.0038668592711353545	a:0.05316273868683386	a:0.009995962741710473	b:-0.006023882810136054	b:-0.013441939371089607	a:0.13142060488838292	a:0.10198512513055659	a:0.18179499607358177	b:-0.006628901607660629	b:-0.011784713969174456	b:-0.016914221165578513	b:-0.011521662318076817	a:0.19360601520786602	b:-0.010969253850771748	b:-0.008154601184026961	a:0.13836516847736074	b:-0.003761638610696303	a:0.28362229021347973	a:0.31650374660068525	b:-0.0049979813708552236	b:-0.0368009259885604	a:0.06763057949720429	b:-0.005261033021952886	b:-0.012836920573565024	a:0.011995155290052564	b:-0.006260629296123929	a:0.07436470176530396	b:-0.012547563757357619	b:-0.010995559015881517	a:0.1174262570499883
Pedobacter unclassified	c:0.005734525993928643	c:0.0037090282804767777	c:0.023964005414995358	c:0.002998788822513152	d:-0.022596136829287614	d:-0.05939706281784801	c:0.005550389838160284	c:0.00704978424941686	d:-0.037590080941853336	c:0.024726855203178532	c:0.008365042504905081	c:0.004866455545306415	c:0.011889934629613496	c:0.010074878237039757	c:0.009154197458198012	d:-0.05421494529122443	c:0.00736544623073404	d:-0.06797254664363121	d:-0.010864033190332698	c:0.003472281794488907	c:0.024674244872959005	c:0.02885676612541155	c:0.0032092301433912663	c:0.011021864180991285	d:-0.029935277894911887	c:0.004208826417562304	c:0.00849656833045391	c:0.027488897539703797	d:-0.07820525587132957	c:0.017834901944420275	c:0.008128296018917201	c:0.009838131751051887	c:0.008365042504905081
Porcine type C oncovirus	c:0.03048768636221694	c:0.025358179165812872	d:-0.23138023230548768	c:0.013968042673284903	c:0.039747104480854	c:0.06831451379005815	c:0.02904090228117989	c:0.036643094997901825	d:-0.0279360853465698	c:0.12813245924966243	c:0.04001015613195165	c:0.02559492565180076	c:0.053767757484358435	c:0.06273781878678811	c:0.03701136730943849	c:0.12455495679473444	c:0.038458151390475565	c:0.026462996100422992	c:0.05592478102335913	c:0.01575679390074889	d:-0.27478375473659894	d:-0.48288391591994506	c:0.013178887719991974	c:0.12726438880104016	c:0.027068014897947565	c:0.021175657913360336	d:-0.29069837962800643	c:0.1410746004836665	d:-0.19718351766279396	c:0.09330442064433432	c:0.034486071458901126	c:0.045087052998136194	c:0.03927361150887825
Prevotella copri	b:-0.0036301127851474956	b:-0.0040246902617939555	b:-0.015414826754321945	b:-0.0017887512274639705	b:-0.004919065875525941	b:-0.011232305501869388	b:-0.001657225401915157	b:-0.0020781080436713846	b:-0.016019845551846535	b:-0.019202770530128005	b:-0.006181713800794633	b:-0.001525699576366341	b:-0.006865648093648515	b:-0.008417652835124611	b:-0.003182924978281495	b:-0.018334700081505787	b:-0.0029987888225131345	b:-0.003235535308501022	b:-0.01459936663591924	b:-0.0009206807788417525	b:-0.022254169682860692	b:-0.025621230816910524	b:-0.0016835305670249068	b:-0.01941321185100613	b:-0.0015783099065858593	b:-0.000815460118402693	a:0.058660518194774636	b:-0.016125066212285582	b:-0.016388117863383213	b:-0.017098357321346853	b:-0.0038142489409158454	b:-0.0037879437758060784	b:-0.006497375782111814
Propionibacterium acnes	c:0.39573490391129573	c:0.43264105056029506	d:-0.03845815139047556	c:0.4332460693578198	c:0.8525767063725739	c:0.6296404320673207	c:0.5581692984640908	d:-0.9560086155841675	c:0.24584807311585805	c:0.9922571331054231	c:0.2758622665060993	c:0.5998366799979578	c:0.8507616499800003	c:1.2584654040162386	c:0.8416600628520219	c:0.9622166345500719	d:-1.394357886973282	d:-0.04721777137202709	c:0.40683568358761624	c:0.44900286325856853	c:0.743041998855515	d:-0.8303488418548229	c:0.0298563623995826	c:0.5910770600164061	c:0.10727246331761925	c:0.5664817306387764	c:0.09617168364129867	c:1.2179554497472018	c:0.6655995927723686	c:1.1233883811775984	d:-0.15911994374896488	d:-0.6950087673650853	c:0.5523558569748329
Propionibacterium granulosum	b:-0.022096338692202098	b:-0.019965620318311183	b:-0.09059498863802862	b:-0.0107062021996741	b:-0.024621634542739478	b:-0.04945371040635707	b:-0.018624056897713195	b:-0.027120625228167095	b:-0.0793626831361592	b:-0.0850445987998683	b:-0.029961583060021665	a:0.5545391856789433	b:-0.03461759728444995	b:-0.04221979000117186	b:-0.02256983166417786	a:0.381293368266035	b:-0.02798869567678932	b:-0.018755582723262016	a:0.9139203514085446	b:-0.010522066043905754	b:-0.10624656187833842	b:-0.1124545808442428	b:-0.010048573071929998	a:0.16246069971790494	a:0.18324178015461887	a:0.02404292091032466	b:-0.08196689448202588	b:-0.1099029798285957	b:-0.0635532789051908	a:0.03427563013802302	b:-0.028172831832557678	b:-0.03151358780149776	b:-0.033539085514949614
Propionibacterium phage P100D	b:-0.032434268580339515	b:-0.03217121692924186	b:-0.11968850124942804	b:-0.020675859776274806	b:-0.047691264344002865	b:-0.09980179642644613	b:-0.03993124063662236	a:0.028883071290521308	b:-0.12297664688814859	b:-0.03535414190752336	a:0.10282689041406905	a:0.04240392615694021	a:0.046007733776977935	b:-0.07902071598973226	b:-0.04753343335334428	b:-0.13939106991664157	b:-0.05145290295469917	a:0.07681108212051205	b:-0.08057272073120837	a:0.1162951349502684	b:-0.08354520438861175	b:-0.12718547330571092	a:0.016046150716956295	a:0.007628497881831675	a:0.07152374393344942	a:0.07620606332298747	b:-0.042509146817379266	b:-0.050269170524759765	b:-0.10758812529893635	b:-0.11329634612775527	b:-0.05184748043134563	a:0.03227643758968091	b:-0.06239585164036116
Propionibacterium phage P101A	b:-0.06418460286782514	b:-0.016730085009810162	b:-0.05821333038790863	a:0.28318825498916866	a:0.19939315153201417	a:0.2176752412833004	b:-0.06731491751588711	a:0.16693257778656487	a:0.20999413307124923	a:0.1348928866828719	a:0.09772368838277475	a:0.06726230718566756	a:0.12671198033373512	a:0.2581588903872279	b:-0.0748644999023895	a:0.19757809513944039	b:-0.0835715095537215	a:0.13110494290706579	a:0.215044724772324	b:-0.03985232514129306	a:0.07031370633840024	a:0.21270356507755495	b:-0.029093512611399412	a:0.019965620318311183	a:0.1289479193680651	a:0.05489887958407831	a:0.014809807956797373	b:-0.01007487823703976	b:-0.16382856830361267	a:0.21893788920856916	b:-0.09159458491219966	a:0.154411319194317	a:0.03272362539654692
Propionibacterium phage P14 4	c:0.03711658796987757	c:0.030645517352875525	c:0.016624864349371094	c:0.015099164773004783	d:-0.0036301127851474857	c:0.07778437322957332	c:0.03701136730943852	c:0.0478754004997712	d:-0.010995559015881529	c:0.12287142622770954	c:0.050611137671186704	c:0.02890937645563108	d:-0.09404096526740773	c:0.07060306315460765	c:0.04282480879869644	c:0.12345013986012432	c:0.043903320568196784	c:0.02996158306002166	c:0.14307379303200862	c:0.01943951701611589	c:0.13105233257684623	c:0.1581203474747938	c:0.016361812698273463	c:0.12152986280711155	c:0.03395996815670585	c:0.028883071290521308	d:-0.025174043010044514	d:-0.044955527172587356	d:-0.07628497881831675	d:-0.0656050817837524	c:0.0492169639203692	c:0.05660871531621299	c:0.05237358373354094
Pseudomonas alcaligenes	c:0.0023148545296592647	c:0.001788751227463979	c:0.012889530903784559	c:0.0010785117695003429	c:0.004682319389538059	c:0.006023882810136055	c:0.00297248365740337	c:0.0033933662991596164	c:0.007970465028258607	c:0.012758005078235733	c:0.003735333445586546	c:0.001788751227463975	c:0.005076896866184526	c:0.0059975776450262855	c:0.0028409578318545512	c:0.011337526162308455	c:0.0033670611340498417	c:0.0025252958505373813	c:0.01628289720294417	c:0.0010259014392808253	c:0.015414826754321946	c:0.015388521589212181	c:0.0013941737508175196	c:0.011811019134284204	c:0.002709432006305739	c:0.0020518028785616238	c:0.010390540218356953	c:0.014362620149931364	c:0.007049784249416854	c:0.008180906349136739	c:0.0024200751900983206	c:0.004077300592013477	c:0.0034196714642693656
Pseudomonas mendocina	b:-0.01373129618729702	b:-0.011206000336759636	b:-0.05837116137856722	b:-0.007339141065624267	b:-0.017755986449090967	b:-0.03156619813171728	b:-0.012810615408455265	b:-0.01872927755815225	b:-0.05050591701074767	b:-0.059633809303835904	b:-0.021123047583140812	a:1.1614782602565372	b:-0.024174446735873493	b:-0.02612102895399606	b:-0.014783502791687603	b:-0.06052818491756788	b:-0.0178875122746398	b:-0.011942544959833039	b:-0.07028740117329049	b:-0.006813037763428969	b:-0.07055045282438814	b:-0.07226028855652282	b:-0.006286934461233691	a:1.4546756305699713	a:1.3193881664104532	a:1.2196126751491168	b:-0.054372776281883	b:-0.06970868754087566	b:-0.040615174929476236	b:-0.04656014224428299	b:-0.018545141402383912	b:-0.020123451308969764	b:-0.022701357489726678
Pseudomonas putida	b:-0.040062766462171176	b:-0.03422301980780349	a:0.48341001922214033	b:-0.01983409449276235	a:0.5224468842450307	a:0.5259454712046295	b:-0.03311820287319339	a:0.8375827622600083	a:1.0296104675612883	a:0.9120000743555318	a:0.5388613072735238	a:1.7941174811463707	b:-0.05987055578982378	a:0.36635203448368886	a:0.7301524679517306	a:0.4778859345490899	b:-0.04924326908547897	a:0.40628327512031115	a:0.680751367875593	b:-0.021649150885336095	a:1.0600455435932858	a:1.820291120430587	a:1.2736434842845727	a:1.0698047598490086	a:1.6256328986183304	a:1.0869820326656847	b:-0.14449427194793585	a:0.32889347936738433	a:0.005261033021952887	a:1.0867452861796967	b:-0.051926395926674924	a:1.1454058043744713	a:0.8237988557424917
Pseudomonas stutzeri	a:5.586664660846654	a:2.648930126553275	b:-1.199568139335476	b:-0.14420491513172845	a:2.6085253929446774	a:4.714069723825549	b:-0.24974123755210326	a:2.52779484122281	a:1.1264134751652215	a:2.548549616494414	a:3.9963595989707374	a:6.245477521020702	a:1.0496023930447096	a:3.537334467805349	a:1.179865570668263	a:3.493641588558029	b:-0.3491747616670126	a:7.280296411273724	a:3.0182020343641476	a:1.5994329541690044	a:3.589523915383121	a:2.9730623710357924	a:4.138617931884343	a:6.0411653036131625	a:6.135495625696779	a:6.784759710935982	b:-1.0345295334368145	a:0.41462201246010655	b:-0.8303751470199328	a:4.580728841884152	b:-0.357855466153235	a:5.553862119954779	a:3.785944583257731
Pseudomonas unclassified	b:-0.2048383207097354	b:-0.19268533442902425	a:2.5629648469745647	b:-0.10003854291243401	b:-0.0487697761135032	a:0.24337538759554028	a:0.3655891846955056	a:0.5921029614556869	a:0.36532613304440803	a:0.7441468157901252	a:0.4159372707155947	a:0.6708606257943215	b:-0.37463816149326457	a:0.32094931950423544	a:0.6271414413818932	a:0.2522928385677503	b:-0.283701205708809	a:0.2351944812464035	a:1.1864944722759234	b:-0.018255784586176493	a:0.4316677594512338	b:-0.014888723452126653	b:-0.1075881252989364	a:0.753748201055189	a:0.7580096378029708	a:0.5792397357170119	a:0.8340315649701899	a:1.1362253017511634	a:0.7209982704935324	a:0.4448203420061161	b:-0.3004312907186193	a:0.6102535253814243	a:0.2389035095268803
Pseudonocardia unclassified	b:-0.23356356100959816	b:-0.2199111803176304	b:-0.24003463162660016	b:-0.1286322573867479	a:0.36201168224057767	a:0.34951672881343965	b:-0.23082782383818262	b:-0.333391662601154	b:-0.33023504278798227	b:-0.29567005583375183	a:0.04358765858687961	a:0.8215103063779423	b:-0.39199957046570916	b:-0.49309031998253366	b:-0.28414839351567506	a:0.039194696013548955	b:-0.31952884058830816	b:-0.21933246668521558	a:0.31029572763478086	b:-0.1403906661908126	b:-0.20591683247923573	b:-0.5081894847555384	a:0.48527768594493365	b:-0.6786995649970315	b:-0.22917059843626744	a:0.1376023186891776	a:0.1543324036989878	b:-0.10769334595937546	a:0.20849473865999266	a:0.3744540253374963	b:-0.3188449062954543	b:-0.374480330502606	b:-0.34633380383515805
Ralstonia unclassified	c:0.004392962573330647	c:0.0032881456387205505	c:0.020070840978750237	c:0.0032355353085010263	c:0.008470263165344143	c:0.0144941459754802	c:0.004971676205745468	c:0.007444361726063327	c:0.020938911427372454	c:0.020412808125177186	c:0.006813037763428984	c:0.0012100375950491573	c:0.008101990853807427	c:0.010048573071930002	d:-0.004445572903550181	c:0.025568620486690993	c:0.0069708687540875666	c:0.006155408635684867	c:0.0345123766240109	c:0.0022885493645495056	c:0.030224634711119296	c:0.032302742754790684	c:0.0024989906854276235	c:0.026752352916630393	d:-0.014231094324382531	c:0.004971676205745467	c:0.02085999593204319	c:0.03348647518473008	c:0.014915028617236419	c:0.023595733103458673	c:0.004945371040635694	c:0.009575080099954244	d:-0.03743224995119474
Rhodococcus sp. R04	a:0.17269340894560334	b:-0.12700133714994252	b:-0.18284720267797236	a:0.26265707362099755	a:0.006102798305465347	a:0.26560325211329117	b:-0.11545336966675594	b:-0.15914624891407464	b:-0.17166750750632245	b:-0.07439100693041373	a:0.15754163384237901	b:-0.09919677762892155	b:-0.1993668463669044	a:0.2723373743813909	a:0.26841790478003597	b:-0.1874243014070714	b:-0.15677878405419582	a:0.23487881926508636	b:-0.2398504954708318	b:-0.08088838271252552	b:-0.20820538184378523	b:-0.21935877185032537	b:-0.06542094562798406	b:-0.1729827657618107	a:0.1568840047146349	a:0.17566589260300666	b:-0.2230678001308021	a:0.23345834034915908	b:-0.20083993561305116	b:-0.03861598238113413	b:-0.1619609015808194	b:-0.1866088412886687	b:-0.1716148971761029
Roseomonas sp. B5	c:0.036774620823450635	c:0.030014193390241188	c:0.19210662079660942	c:0.02093891142737246	c:0.03148728263638799	d:-0.12992121047712638	c:0.038326625564926727	c:0.0658418282697403	d:-0.1452834269012288	c:0.16432836644069826	c:0.05718742894862781	c:0.030777043178424356	c:0.0642109080329349	d:-0.0874909791550764	d:-0.08638616222046629	d:-0.06015991260603118	c:0.05553020354671267	d:-0.008917450972210125	c:0.19797267261608692	c:0.02317485046170244	c:0.1589358075931965	c:0.017966427769969078	d:-0.15635790141243958	d:-0.004314047078001364	c:0.03811618424404862	c:0.027120625228167085	c:0.1695367891324316	c:0.19557890259109834	c:0.13023687245844356	c:0.050953104817613656	c:0.04800692632532004	c:0.06639423673704535	c:0.01246864826202833
Roseomonas unclassified	a:0.04345613276133079	a:0.03903686502289038	a:0.22772381435523037	a:0.026752352916630404	b:-0.11910978761701321	b:-0.22964409140824324	a:0.044876611677258066	a:0.0679199363134117	a:0.19797267261608695	a:0.20723209073472396	a:0.0724181195471814	a:0.03982601997618331	a:0.08925342521743061	a:0.10224817678165422	a:0.056450884325554396	b:-0.08422913868146562	a:0.056108917179127464	a:0.04103605757123248	a:0.1460725818545217	a:0.026541911595752282	a:0.22383064991898524	a:0.24732116236200485	b:-0.19820941910207476	b:-0.02951439525315566	a:0.04727038170224663	b:-0.14223202774849614	a:0.1965258885350499	a:0.25800105939656925	a:0.1597512677115992	a:0.15835709396078168	a:0.05968641963405543	a:0.07531168770925549	b:-0.01972887383232331
Rothia dentocariosa	b:-0.005708220828818881	b:-0.006286934461233691	b:-0.02762042336525262	b:-0.003077704317842428	b:-0.007155004909855903	b:-0.015967235221626987	b:-0.006392155121672749	b:-0.01002226790682023	b:-0.022438305838629047	b:-0.026147334119105806	b:-0.010495760878795996	b:-0.0056293053334895825	b:-0.01099555901588152	b:-0.014730892461468066	b:-0.005208422691733358	b:-0.025936892798227702	b:-0.008733314816441778	b:-0.0044192677384404175	b:-0.03327603386385197	b:-0.0024463803552080775	b:-0.035170005751755	b:-0.03832662556492674	b:-0.0029724836574033654	b:-0.024516413882300424	b:-0.006102798305465341	b:-0.0038931644362451357	b:-0.023885089919666064	b:-0.029961583060021654	b:-0.019465822181225657	b:-0.020938911427372465	b:-0.010364235053247177	b:-0.010390540218356939	b:-0.00989074208127142
Rothia mucilaginosa	b:-0.013363023875760317	b:-0.015493742249651226	b:-0.05823963555301837	b:-0.007970465028258598	b:-0.02435858289164183	b:-0.044218982549513945	a:0.5767670501966943	b:-0.026594521925971802	b:-0.002367464859878804	b:-0.037432249951194735	a:0.055793255197810296	b:-0.01338932904087007	b:-0.023911395084775845	b:-0.03498586959598665	a:0.059002485341201553	b:-0.060791236568665544	b:-0.021070437252921296	b:-0.014073263333723962	b:-0.07983617610813497	a:1.839414975465386	b:-0.11019233664480309	b:-0.10719354782228996	b:-0.010074878237039757	b:-0.013836516847736078	b:-0.016046150716956285	b:-0.010232709227698361	b:-0.010837728025222931	a:0.008101990853807434	b:-0.06168561218239752	b:-0.011363831327418205	b:-0.0232011556268122	a:0.15801512681435478	b:-0.029225038436948257
Rothia unclassified	b:-0.0032355353085010293	b:-0.0019991925483420947	b:-0.00807568568869768	b:-0.0004208826417562242	b:-0.0018150563925737385	b:-0.0045507935639892355	b:-0.0029987888225131427	b:-0.0022359390343299657	b:-0.00857548382578321	b:-0.011074474511210821	b:-0.005392558847501702	b:-0.0021570235390006767	b:-0.0031303146480619664	b:-0.0034722817944889033	b:-0.002867262996964318	b:-0.010285319557917892	b:-0.0027883475016350304	b:-0.0009995962741710428	b:-0.01073250736478387	b:-0.0006313239626343369	b:-0.011363831327418228	b:-0.012126681115601388	b:-0.0007365446230733924	b:-0.009127892293088252	b:-0.0019728873832323282	b:-0.0013678685857077505	b:-0.008365042504905069	b:-0.00965399559528353	b:-0.00704978424941686	b:-0.008838535476880833	b:-0.003498586959598664	b:-0.004787540049977129	b:-0.00263051651097645
Serinicoccus profundi	a:0.0017098357321346904	a:3.0878077872387167e-18	a:0.0010522066043905666	a:5.261033021953951e-05	b:-0.0005524084673050601	b:-0.0012100375950491534	b:-0.0005261033021952855	b:-0.0012100375950491523	a:0.0009469859439515055	a:0.0010259014392808225	b:-0.0007628497881831703	a:0.0006576291277441118	a:0.0007102394579636377	a:0.001525699576366332	a:0.0002104413208781126	a:0.0020781080436713746	a:0.001552004741476101	a:0.0007365446230733962	a:0.0013678685857077533	a:0.0003945774766464736	b:-0.0016046150716956245	b:-0.001578309906585855	a:0.00015783099065858942	a:0.0006313239626343447	b:-0.00018413615576835226	a:0.0005787136324148193	a:0.0009995962741710582	a:0.00444557290355018	a:0.00044718780686599094	a:0.0006313239626343554	b:-0.00039457747664647133	b:-0.001262647925268693	b:-0.00023674648598787977
Serinicoccus unclassified	b:-0.006734122268099693	b:-0.007155004909855918	a:0.05008503436899141	b:-0.00318292497828148	b:-0.008575483825783188	b:-0.017624460623542136	b:-0.006970868754087565	b:-0.010074878237039757	b:-0.022017423196872804	b:-0.021123047583140812	b:-0.011337526162308466	b:-0.004103605757123245	b:-0.010311624723027647	b:-0.012968446399113846	a:0.2765988111291727	b:-0.02406922607543443	b:-0.008628094156002719	b:-0.004208826417562299	b:-0.03401257848692538	b:-0.002762042336525254	b:-0.03364430617538867	b:-0.03635373818169442	b:-0.003077704317842427	b:-0.028646324804533437	b:-0.005287338187062635	b:-0.0037879437758060724	a:0.018860803383701094	b:-0.0013152582554882084	b:-0.021175657913360343	b:-0.020097146143859993	b:-0.006944563588977799	b:-0.011600577813406098	b:-0.01125861066697917
Sphingomonas melonis	c:0.006129103470575107	c:0.00407730059201349	c:0.02520034817515428	c:0.0036301127851474956	d:-0.06670989871836253	c:0.014099568498833724	c:0.004471878068659945	d:-0.11858368431481792	c:0.023069629801263366	c:0.02188589737132399	c:0.007865244367819556	d:-0.13126277389772434	c:0.008707009651332014	c:0.011258610666979158	d:-0.08943756137319897	d:-0.16772173273985788	c:0.007181310074965681	d:-0.12921097101916273	c:0.03485434377043784	c:0.0034196714642693786	c:0.031724029122375874	c:0.03624851752125534	c:0.003130314648061968	d:-0.16724823976788208	d:-0.15522677931271972	d:-0.17653396305162888	c:0.023674648598787974	c:0.036695705328121324	c:0.01788751227463979	d:-0.2281973073272062	c:0.005076896866184521	c:0.010074878237039763	d:-0.15228060082042613
Staphylococcus caprae/capitis	c:0.02309593496637314	c:0.021044132087811515	d:-0.03430193530313278	c:0.010811422860113178	d:-0.03319711836852266	c:0.05689807213242041	c:0.0220174231968728	c:0.0374585551163045	c:0.09254157085615117	c:0.10543110175993572	c:0.03830032039981697	c:0.018887108548810837	c:0.04535010464923382	c:0.045192273658575234	c:0.026857573577069447	d:-0.002735737171415506	c:0.030408770866887657	c:0.019597348006774484	c:0.1349454970130914	c:0.013757601352406787	d:-0.14865048803527864	d:-0.3417040947758396	c:0.012284512106259981	d:-0.10666744452009463	c:0.02314854529659268	c:0.019571042841664714	d:-0.19665741436059864	c:0.12168769379777013	c:0.0816512325007087	c:0.08083577238230602	c:0.027830864686130732	c:0.04327199660556244	c:0.03480173344021829
Staphylococcus epidermidis	b:-0.0032355353085010206	a:0.07852091785264674	b:-0.00013152582554882633	b:-0.0014467840810370265	a:0.023280071122141494	b:-0.009101587127978482	b:-0.004892760710416181	b:-0.0026042113458666703	b:-0.004656014224428307	b:-0.014073263333723956	b:-0.003235535308501032	b:-0.0050768968661845226	b:-0.0054977795079407575	b:-0.00670781710298992	b:-0.0014467840810370425	b:-0.024595329377629725	b:-0.002709432006305727	b:-0.0009469859439515155	b:-0.01110077967632057	b:-0.0012363427601589274	a:0.01494133378234618	b:-0.01362607552685796	b:-0.0005787136324148085	b:-0.0002630516510976438	b:-0.0018413615576834976	b:-0.0002893568162074177	b:-0.007733718542270728	a:0.015809404230968407	b:-0.010206404062588593	b:-0.010180098897478819	b:-0.007023479084307099	b:-2.2898349882893855e-18	b:-0.00781263403760003
Staphylococcus haemolyticus	c:0.0031303146480619647	c:0.00352489212470843	c:0.013310413545540776	c:0.0015256995763663428	c:0.00468231938953806	c:0.007575887551612152	c:0.003130314648061958	c:0.00484015038019666	c:0.01144274682274751	c:0.01409956849883372	c:0.004498183233769709	c:0.0016835305670249187	c:0.007102394579636387	c:0.005103202031294296	c:0.0038931644362451318	c:0.012021460455162315	c:0.004314047078001362	c:0.003419671464269376	c:0.017992732935078855	c:0.00176244606235422	c:0.016203981707614865	c:0.014467840810370424	c:0.001578309906585876	c:0.013336718710650553	c:0.0030250939876229088	c:0.0024726855203178527	c:0.01383651684773609	c:0.018282089751286264	c:0.009206807788417542	c:0.008522873495563665	c:0.0038405541060255884	c:0.004734929719757596	c:0.002946178492293612
Staphylococcus hominis	a:0.5144764192167721	a:0.8376879829204473	a:0.19905118438558722	b:-0.02625255477954486	a:0.14528342690122878	b:-0.12184552478842871	b:-0.04203565384540352	b:-0.015230690598553585	b:-0.1760341649145434	b:-0.2149395041118849	b:-0.06415829770271538	b:-0.03777421709762168	b:-0.07502233089304808	b:-0.09985440675666567	b:-0.05050591701074765	b:-0.23088043416840215	b:-0.06284303944722715	b:-0.04232501066161091	b:-0.2683389892847066	b:-0.025647535982020284	a:0.08188797898669656	b:-0.24479586651146754	b:-0.020859995932043164	b:-0.15299084027838977	b:-0.045350104649233815	b:-0.0353278367424136	a:0.13518224349907926	a:0.18276828718264304	a:0.30669192001474316	a:0.11824171716839096	b:-0.06515789397688643	b:-0.07128699744746153	b:-0.07475927924195043
Staphylococcus pettenkoferi	a:0.36543135370484703	a:0.6989545421315497	b:-0.02122826824357987	b:-0.002656821676086193	b:-0.007549582386502381	b:-0.015046554442785232	b:-0.003919469601354903	b:-0.007128699744746149	b:-0.01893971887903038	b:-0.024253362231202783	b:-0.008943756137319894	b:-0.005603000168379822	b:-0.010942948685661993	b:-0.010811422860113164	b:-0.00494537104063571	b:-0.027620423365252625	b:-0.007444361726063324	b:-0.0032618404736107828	b:-0.025542315321581226	b:-0.0020254977134518477	b:-0.03793204808828028	b:-0.028251747327886968	b:-0.0023937700249885576	b:-0.01970256866721354	b:-0.004366657408220888	b:-0.0024726855203178522	b:-0.020149756474079523	b:-0.030487686362216947	b:-0.017098357321346853	b:-0.017598155458432376	b:-0.008733314816441781	b:-0.007944159863148854	b:-0.009811826585942124
Staphylococcus saprophyticus	b:-0.00028935681620740857	a:0.00018413615576834977	a:0.006997173919197329	b:-0.0002630516510976384	a:0.0019202770530128044	a:0.0028672629969643294	a:0.0012100375950491616	a:0.0006839342928538696	a:0.0038668592711353584	a:0.005550389838160295	a:0.0007891549532929285	a:0.0009206807788417497	a:0.0020781080436713855	a:0.003787943775806063	a:0.001131122099719866	a:0.004182521252452529	a:0.0015520047414760991	a:0.0024726855203178514	a:0.0059186621496969925	a:0.0011048169346101137	a:0.003051399152732672	a:0.0073917513958438	a:7.891549532930226e-05	a:0.007523277221392616	a:0.001420478915927279	a:0.0010259014392808086	a:0.004840150380196662	a:0.006549986112331335	a:0.003577502454927957	a:0.005287338187062651	b:-0.00031566198131718155	a:5.2610330219528614e-05	a:0.001341563420597988
Streptococcus mitis/oralis/pneumoniae	b:-0.006155408635684867	b:-0.005155812361513817	b:-0.024595329377629708	b:-0.0030513991527326627	b:-0.005918662149696988	b:-0.015046554442785234	b:-0.007076089414526626	b:-0.009285723283746833	b:-0.021280878573799407	b:-0.023858784754556307	b:-0.009627690430173778	b:-0.006891953258758271	b:-0.009022671632649198	b:-0.00996965757660071	b:-0.0061291034705751035	b:-0.023437902112800103	b:-0.008154601184026958	b:-0.0031829249782814838	b:-0.03054029669243647	b:-0.0023674648598787924	b:-0.03246057374544927	b:-0.02701540456772803	b:-0.002025497713451857	b:-0.025489704991361713	b:-0.0058660518194774604	b:-0.005182117526623592	b:-0.024279667396312533	b:-0.026226249614435104	b:-0.019913009988091656	b:-0.019176465365018245	b:-0.009075281962868722	b:-0.009075281962868722	b:-0.009785521420832357
Streptococcus thermophilus	b:-0.008628094156002727	b:-0.005208422691733347	b:-0.024647939707849252	b:-0.004314047078001356	b:-0.006418460286782512	b:-0.01799273293507884	b:-0.006023882810136055	b:-0.008996366467539419	b:-0.022385695508409523	b:-0.025831672137788638	b:-0.01025901439280812	b:-0.004840150380196649	b:-0.009259418118637078	b:-0.01312627738977244	b:-0.00662890160766063	b:-0.025910587633117935	b:-0.00726022557029497	b:-0.00441926773844041	b:-0.033460170019620324	b:-0.0033933662991595965	b:-0.03282884605698599	b:-0.03569610905395029	b:-0.0027620423365252523	b:-0.023832479589446547	b:-0.004314047078001353	b:-0.0039194696013549	b:-0.022543526499068073	b:-0.03411779914736442	b:-0.020596944280945523	b:-0.020491723620506462	b:-0.009075281962868723	b:-0.009838131751051893	b:-0.010022267906820242
Subdoligranulum unclassified	b:-0.0022096338692202126	b:-0.004103605757123238	a:0.12079331818403811	b:-0.00023674648598787483	b:-0.0023937700249885645	b:-0.007733718542270729	b:-0.002814652666744789	b:-0.0042877419128916	b:-0.010706202199674122	b:-0.013205192885101724	b:-0.005129507196404055	b:-0.0019202770530127972	b:-0.004419267738440434	b:-0.006023882810136042	b:-0.0011837324299393973	b:-0.007628497881831682	b:-0.0033670611340498396	b:-0.0024200751900983245	b:-0.016335507533163682	b:-0.000736544623073398	b:-0.01733510380733475	b:-0.008996366467539431	b:-0.0014730892461468006	b:-0.010653591869454582	b:-0.0022622441994397317	b:-0.0003419671464269375	a:0.04755973851845405	b:-0.015520047414760993	b:-0.010811422860113171	b:-0.008286127009575782	b:-0.004103605757123251	b:-0.006549986112331338	b:-0.004787540049977126
Thiomonas unclassified	a:0.9396468028858942	b:-0.03046138119710717	b:-0.12978968465157756	b:-0.014625671801028988	b:-0.03664309499790181	b:-0.06828820862494837	b:-0.025068822349605474	b:-0.04524488398879476	b:-0.11361200810907247	b:-0.1338406800784813	b:-0.04469247552148973	b:-0.022517221333958327	b:-0.048059536655539574	b:-0.06279042911700763	b:-0.03296037188253481	a:0.06134364503597059	b:-0.03940513733442707	b:-0.02662082709108157	a:0.26894400808223123	b:-0.014809807956797356	b:-0.13455091953644494	b:-0.15559505162425644	b:-0.012494953427138092	b:-0.0884642702641377	b:-0.029593310748484945	a:0.22006901130828896	b:-0.12129311632112363	b:-0.15454284501986584	b:-0.08980583368473566	b:-0.09559297000888384	b:-0.040957142075903175	b:-0.04563946146544125	b:-0.043482437926440555
Veillonella unclassified	b:-0.005971272479916518	b:-0.005287338187062642	b:-0.02385878475455633	b:-0.0023411596947690207	b:-0.007155004909855914	b:-0.013494549701309129	b:-0.005155812361513829	b:-0.007155004909855921	b:-0.02059694428094554	b:-0.025174043010044528	b:-0.008785925146661308	b:-0.004840150380196657	b:-0.010206404062588588	b:-0.01141644165763776	b:-0.004892760710416177	b:-0.023832479589446554	b:-0.007049784249416857	b:-0.003603807620037711	b:-0.02901459711607012	b:-0.002525295850537378	b:-0.02777825435591122	b:-0.03172402912237586	b:-0.003025093987622899	b:-0.02120196307847011	b:-0.005155812361513816	b:-0.003656417950257251	b:-0.0211230475831408	b:-0.02848849381387484	b:-0.017492934797993326	b:-0.020202366804299054	b:-0.008680704486222253	b:-0.010337929888137407	b:-0.009417249109295655
arelationships between taxa and pathways are indicated by one of four letters: a: the enrichment of taxa in current city drove the enrichment of said function; b: the abundance of taxa in current city drove the attenuation of function; c: the depletion of taxa in city drove the enrichment of function; d: the depletion of taxa in city drove the attenuation of function.

## Sheet: Oslo
Taxa	ko00020a	ko00130	ko00190	ko00195	ko00230	ko00240	ko00311	ko00340	ko00360	ko00400	ko00401	ko00473	ko00562	ko00564	ko00623	ko00660	ko00730	ko00740	ko00750	ko00770	ko00790	ko00900	ko00908	ko01053	ko03010	ko03018	ko03020	ko03030	ko03410	ko03420	ko03430	ko03440	ko04070	ko04112	ko04964	ko05134
Acinetobacter johnsonii	d:-0.21169230769230774	d:-0.03296153846153846	c:0.23348076923076927	c:0.023249999999999996	c:0.12015384615384615	d:-0.2871153846153846	c:0.07413461538461538	d:-0.31690384615384615	c:0.1215	d:-0.5028076923076923	c:0.21623076923076925	c:0.19771153846153844	c:0.20265384615384616	d:-0.5677884615384616	c:0.06898076923076923	c:0.2045769230769231	c:0.24303846153846156	d:-0.3691153846153847	d:-0.7189807692307693	d:-0.030730769230769228	d:-0.95175	d:-0.10596153846153845	c:0.14415384615384616	c:0.15532692307692308	d:-0.49001923076923076	c:0.15661538461538466	c:0.14582692307692305	c:0.05305769230769231	d:-0.06407692307692307	c:0.11246153846153847	c:0.20986538461538454	c:0.17003846153846155	c:0.15059615384615385	c:0.20946153846153845	c:0.07026923076923075	c:0.09032692307692307
Acinetobacter junii	c:0.09001923076923075	c:0.07621153846153846	c:0.1155	c:0.07186538461538461	c:0.12180769230769233	c:0.14834615384615385	c:0.034057692307692296	c:0.12123076923076924	c:0.05398076923076923	c:0.13059615384615383	c:0.09973076923076923	c:0.09219230769230771	c:0.09638461538461537	c:0.11463461538461539	c:0.07023076923076924	c:0.09625	c:0.10788461538461537	c:0.11473076923076925	c:0.1088846153846154	c:0.1058076923076923	c:0.13557692307692304	c:0.1023076923076923	c:0.06819230769230769	c:0.07288461538461538	c:0.09096153846153845	c:0.11178846153846153	c:0.07301923076923077	c:0.05694230769230769	c:0.04659615384615384	c:0.04953846153846155	c:0.09949999999999999	c:0.08288461538461536	c:0.06821153846153846	c:0.176	c:0.031634615384615386	c:0.10596153846153847
Acinetobacter lwoffii	c:0.09488461538461537	c:0.10442307692307694	c:0.15471153846153846	c:0.067	d:-0.013307692307692309	c:0.06442307692307693	c:0.04667307692307692	c:0.06919230769230769	c:0.07971153846153847	d:-0.14088461538461539	d:-0.3695384615384615	d:-0.41184615384615386	c:0.13003846153846152	d:-0.004711538461538459	c:0.09830769230769228	c:0.13165384615384615	c:0.08342307692307692	c:0.1435192307692308	c:0.15775	c:0.050249999999999996	c:0.19030769230769234	c:0.1497692307692308	c:0.09796153846153846	c:0.10440384615384617	d:-0.027980769230769226	c:0.06778846153846155	d:-0.37267307692307683	c:0.0887115384615385	c:0.060884615384615384	c:0.07355769230769232	c:0.08880769230769232	c:0.10715384615384613	d:-0.025	c:0.10361538461538462	c:0.045153846153846156	c:0.15159615384615385
Acinetobacter pittii calcoaceticus nosocomialis	c:0.06648076923076923	c:0.059980769230769226	c:0.08444230769230768	c:0.06111538461538462	c:0.09626923076923076	c:0.11363461538461542	c:0.025423076923076923	c:0.09230769230769231	c:0.04401923076923075	c:0.10036538461538463	c:0.08190384615384616	c:0.06930769230769232	c:0.07240384615384617	c:0.0848653846153846	c:0.05632692307692308	c:0.06675	c:0.08286538461538463	c:0.09126923076923077	c:0.07811538461538461	c:0.07742307692307693	c:0.09490384615384614	c:0.08415384615384616	c:0.05051923076923078	c:0.05751923076923077	d:-0.02226923076923075	c:0.08311538461538462	c:0.05376923076923077	c:0.045423076923076906	c:0.0356923076923077	c:0.04007692307692308	c:0.07898076923076924	c:0.05771153846153847	c:0.04740384615384616	c:0.12563461538461537	c:0.025596153846153845	c:0.07459615384615384
Acinetobacter schindleri	c:0.06763461538461538	c:0.05534615384615385	c:0.08153846153846152	c:0.05215384615384615	c:0.09126923076923077	c:0.10838461538461537	c:0.023326923076923065	c:0.09259615384615386	c:0.042019230769230774	c:0.09857692307692308	c:0.07517307692307693	c:0.06373076923076924	c:0.06976923076923078	c:0.08007692307692307	c:0.05198076923076925	c:0.07236538461538461	c:0.08323076923076923	c:0.08288461538461536	c:0.07690384615384616	c:0.07896153846153846	c:0.09859615384615386	c:0.08023076923076923	c:0.04990384615384617	c:0.05453846153846155	c:0.06351923076923079	c:0.08159615384615386	c:0.048500000000000015	c:0.04257692307692307	c:0.03513461538461538	c:0.04101923076923077	c:0.0761153846153846	c:0.06013461538461537	c:0.04953846153846154	c:0.1308653846153846	c:0.023807692307692307	c:0.07436538461538461
Acinetobacter unclassified	c:0.0444423076923077	c:0.15173076923076922	d:-0.0798846153846154	d:-0.11042307692307693	c:0.0630576923076923	c:0.1363846153846154	c:0.04088461538461539	c:0.09007692307692304	d:-0.017192307692307694	c:0.15928846153846157	d:-0.19390384615384618	d:-0.2837692307692308	c:0.17869230769230765	c:0.01636538461538461	d:-0.030961538461538467	d:-0.011500000000000002	c:0.14578846153846153	d:-0.023403846153846143	c:0.13396153846153844	c:0.1168653846153846	c:0.19236538461538458	d:-0.16574999999999998	d:-0.027884615384615376	d:-0.06911538461538462	d:-0.046076923076923064	c:0.07213461538461538	c:0.09819230769230769	c:0.01721153846153845	c:0.01413461538461538	c:0.02851923076923077	d:-0.030865384615384624	c:0.09884615384615385	c:0.13263461538461538	d:-0.01898076923076923	d:-0.03301923076923077	c:0.10373076923076922
Aerococcus viridans	c:0.12328846153846154	d:-0.12678846153846154	d:-0.16342307692307695	d:-0.21846153846153846	d:-0.05384615384615385	d:-0.11555769230769233	d:-0.2432884615384615	c:0.03588461538461538	c:0.07815384615384616	d:-0.08207692307692308	c:0.14613461538461536	c:0.11780769230769231	c:0.015192307692307696	c:0.034634615384615375	c:0.09625	c:0.1211346153846154	c:0.01467307692307692	d:-0.24717307692307688	d:-0.21321153846153845	d:-0.05323076923076923	d:-0.10175000000000002	c:0.09521153846153846	c:0.10011538461538465	c:0.1019423076923077	c:0.023442307692307707	c:0.09873076923076923	c:0.09319230769230769	d:-0.11751923076923078	d:-0.050576923076923075	c:0.07328846153846154	c:0.07186538461538461	d:-0.10711538461538461	c:0.0715	c:0.22073076923076923	c:0.029576923076923077	c:0.1376730769230769
Alphapapillomavirus 2	a:0.1129423076923077	b:-0.039865384615384615	a:0.09205769230769231	a:0.11542307692307693	a:0.11659615384615385	a:0.14017307692307696	a:0.009269230769230773	a:0.0005769230769230696	b:-0.08671153846153846	b:-0.09913461538461538	b:-0.012999999999999994	b:-0.08349999999999999	b:-0.0878653846153846	b:-0.13661538461538464	b:-0.06990384615384616	a:0.11557692307692305	a:0.1515384615384615	a:0.017384615384615394	a:0.12953846153846155	b:-0.09609615384615386	a:0.14634615384615382	b:-0.019019230769230764	b:-0.13963461538461538	b:-0.12942307692307692	a:0.07384615384615385	a:0.13855769230769233	a:0.1326346153846154	a:0.08801923076923077	a:0.050307692307692324	b:-0.07044230769230769	a:0.09688461538461539	a:0.13219230769230772	b:-0.07807692307692309	a:0.1353846153846154	b:-0.03807692307692308	a:0.13338461538461538
Alphapapillomavirus 4	b:-0.23515384615384616	b:-0.21513461538461537	b:-0.2412307692307692	b:-0.19125	b:-0.30167307692307693	b:-0.3310769230769231	b:-0.09924999999999999	b:-0.30523076923076925	b:-0.1636730769230769	b:-0.29186538461538464	b:-0.24246153846153848	a:0.19059615384615383	b:-0.24900000000000003	b:-0.2889423076923077	b:-0.20842307692307693	b:-0.2511346153846154	b:-0.29486538461538464	b:-0.30198076923076916	b:-0.272	b:-0.2736923076923077	b:-0.32119230769230767	b:-0.2719423076923077	b:-0.19194230769230772	b:-0.2	b:-0.22875000000000004	b:-0.2608076923076923	b:-0.1785192307692308	b:-0.1683653846153846	b:-0.12234615384615384	b:-0.14853846153846154	b:-0.24992307692307694	b:-0.22611538461538458	b:-0.19771153846153847	b:-0.32746153846153847	b:-0.09417307692307691	b:-0.26682692307692313
Atopobium vaginae	c:0.016153846153846154	c:0.015923076923076925	c:0.020865384615384616	c:0.011923076923076925	c:0.021326923076923073	c:0.02705769230769231	c:0.005192307692307685	c:0.025634615384615377	c:0.012173076923076924	c:0.025134615384615394	c:0.019961538461538465	c:0.016057692307692314	c:0.016788461538461544	c:0.023346153846153843	c:0.012769230769230769	c:0.017942307692307688	c:0.020557692307692305	c:0.020980769230769244	c:0.019269230769230764	c:0.016788461538461533	c:0.025923076923076917	c:0.021576923076923066	c:0.014211538461538465	c:0.012365384615384618	c:0.015288461538461546	c:0.02086538461538461	c:0.013500000000000003	c:0.011249999999999991	c:0.00744230769230769	c:0.011730769230769234	c:0.01494230769230769	c:0.01567307692307692	c:0.01225	c:0.03244230769230769	c:0.005596153846153842	c:0.02134615384615384
Avian endogenous retrovirus EAV HP	c:0.047442307692307686	c:0.041884615384615395	d:-0.16813461538461535	d:-0.19444230769230772	d:-0.018557692307692317	c:0.024192307692307687	c:0.017365384615384616	c:0.0683076923076923	c:0.02974999999999999	d:-0.03369230769230769	c:0.05115384615384616	c:0.048769230769230794	c:0.052211538461538455	c:0.06051923076923077	c:0.04255769230769231	c:0.05367307692307692	c:0.06278846153846153	c:0.0645	c:0.05753846153846153	d:-0.16803846153846155	c:0.07526923076923078	c:0.05344230769230769	c:0.035846153846153854	c:0.03742307692307691	d:-0.09069230769230771	c:0.05913461538461538	d:-0.18728846153846157	c:0.033730769230769224	c:0.023961538461538465	c:0.030192307692307695	c:0.05534615384615384	d:-0.09151923076923074	c:0.03911538461538461	c:0.0854423076923077	c:0.01628846153846154	c:0.05548076923076922
Botryotinia fuckeliana	b:-0.13415384615384615	a:0.02515384615384615	a:0.0885576923076923	a:0.1829230769230769	b:-0.15901923076923077	b:-0.12732692307692306	a:0.15059615384615385	b:-0.15334615384615385	b:-0.09878846153846156	b:-0.13748076923076924	b:-0.1287307692307692	b:-0.11178846153846152	b:-0.13223076923076924	b:-0.13482692307692307	b:-0.11848076923076926	b:-0.1364423076923077	b:-0.1454230769230769	b:-0.14482692307692305	b:-0.13357692307692307	b:-0.10325	b:-0.14061538461538461	b:-0.1449230769230769	b:-0.10636538461538463	a:0.14205769230769227	a:0.15567307692307694	b:-0.0860576923076923	b:-0.09773076923076923	b:-0.09963461538461538	b:-0.07409615384615384	b:-0.08896153846153845	b:-0.12740384615384617	b:-0.12736538461538463	b:-0.11548076923076923	b:-0.10303846153846154	b:-0.056250000000000015	b:-0.12565384615384617
Brachybacterium muris	c:0.0049615384615384565	c:0.0013269230769230825	c:0.0003461538461538418	c:0.004173076923076927	c:0.0010576923076923064	c:0.0030384615384615402	c:0.0008269230769230809	c:0.002288461538461538	c:0.0007500000000000062	c:0.0016538461538461668	c:0.003942307692307692	c:0.0007307692307692383	c:0.0003076923076923136	c:0.003596153846153842	d:-0.001096153846153844	d:-0.0009423076923076842	c:0.0041538461538461555	c:0.003596153846153856	c:0.0011346153846153787	c:0.003346153846153854	c:0.004288461538461531	c:0.002692307692307692	c:0.00036538461538461394	d:-0.0003076923076923044	c:0.0021153846153846175	c:0.00011538461538462372	c:7.692307692308186e-05	c:0.00036538461538461556	c:0.00048076923076923286	c:0.0027692307692307643	c:0.002846153846153844	c:0.0004038461538461563	c:0.000807692307692304	c:0.004711538461538457	d:-0.0006346153846153887	d:-0.0006153846153846157
Brachybacterium paraconglomeratum	c:0.14163461538461541	c:0.1139230769230769	d:-0.14459615384615387	c:0.11509615384615385	c:0.16817307692307687	c:0.23115384615384615	c:0.04917307692307693	d:-0.6064999999999999	c:0.08809615384615382	c:0.20434615384615384	c:0.1655	c:0.13907692307692307	c:0.14792307692307693	c:0.17167307692307687	c:0.11436538461538462	d:-0.14592307692307693	c:0.17315384615384616	c:0.17871153846153848	c:0.16740384615384613	c:0.1640769230769231	d:-0.3195576923076923	c:0.16500000000000004	c:0.10282692307692308	c:0.11563461538461539	c:0.13817307692307693	c:0.17321153846153853	c:0.10548076923076924	c:0.09446153846153846	c:0.06813461538461538	c:0.08401923076923078	d:-0.14342307692307693	c:0.12750000000000003	c:0.10646153846153845	c:0.2769230769230769	c:0.047884615384615394	c:0.15875000000000003
Brachybacterium unclassified	d:-0.024692307692307694	d:-0.18484615384615385	d:-0.23767307692307693	d:-0.7774423076923077	d:-0.28817307692307703	d:-0.1110576923076923	c:0.11678846153846155	d:-0.2870576923076923	d:-0.19707692307692304	d:-0.4757115384615384	c:0.17819230769230773	c:0.32573076923076916	d:-0.6364038461538462	d:-0.13778846153846155	d:-0.29801923076923076	d:-0.22357692307692312	d:-0.18721153846153846	c:0.4000192307692307	d:-0.8293461538461538	d:-0.49307692307692313	d:-0.20559615384615387	d:-0.3573846153846154	d:-0.30986538461538454	c:0.2477307692307692	d:-1.042980769230769	d:-1.2806153846153845	d:-0.14838461538461536	d:-0.03580769230769231	c:0.051903846153846155	c:0.18238461538461542	d:-0.6258076923076923	d:-0.3204615384615385	d:-0.37586538461538466	d:-0.9159615384615384	d:-0.04473076923076922	d:-1.4471538461538465
Brevibacterium casei	c:0.07371153846153844	c:0.055884615384615394	c:0.08578846153846152	c:0.06003846153846152	c:0.09594230769230766	c:0.113	c:0.026519230769230767	c:0.09446153846153846	c:0.042903846153846154	c:0.10321153846153847	c:0.07630769230769231	c:0.06886538461538462	c:0.07351923076923078	c:0.08680769230769231	c:0.056538461538461544	c:0.07651923076923078	c:0.08425	c:0.08553846153846155	c:0.08473076923076922	c:0.08115384615384615	c:0.10355769230769228	c:0.08186538461538459	c:0.051057692307692325	c:0.054423076923076914	c:0.07071153846153848	c:0.08449999999999999	c:0.05607692307692307	c:0.043711538461538454	c:0.03413461538461538	c:0.040115384615384615	c:0.08190384615384615	c:0.06059615384615385	c:0.05484615384615386	c:0.1388653846153846	c:0.02351923076923077	c:0.08363461538461538
Brevibacterium unclassified	d:-0.06998076923076924	d:-0.06053846153846155	d:-0.015750000000000007	d:-0.04838461538461539	d:-0.08846153846153847	d:-0.09796153846153846	d:-0.023288461538461532	d:-0.09286538461538461	d:-0.04448076923076924	d:-0.09846153846153845	d:-0.06738461538461538	d:-0.06659615384615385	d:-0.06965384615384615	d:-0.07878846153846154	d:-0.055326923076923065	d:-0.08073076923076923	d:-0.07861538461538461	d:-0.08121153846153847	d:-0.08534615384615384	d:-0.0784423076923077	d:-0.10707692307692307	d:-0.07990384615384617	d:-0.051134615384615376	d:-0.052057692307692305	d:-0.027961538461538465	d:-0.09432692307692309	c:0.0009423076923076958	d:-0.04098076923076925	d:-0.030903846153846157	d:-0.04194230769230768	d:-0.07276923076923078	d:-0.07084615384615385	d:-0.05209615384615384	c:0.05669230769230769	d:-0.024865384615384616	c:0.019230769230769232
Brevundimonas diminuta	c:0.06967307692307692	c:0.05838461538461538	c:0.08819230769230767	c:0.05726923076923077	c:0.09353846153846151	c:0.11771153846153848	c:0.025211538461538455	c:0.08853846153846152	c:0.043192307692307697	c:0.10201923076923076	c:0.07498076923076921	c:0.07101923076923077	c:0.07400000000000001	c:0.0806730769230769	c:0.056749999999999995	c:0.07421153846153845	c:0.0860576923076923	c:0.08655769230769231	c:0.08507692307692309	c:0.08184615384615385	c:0.10175	c:0.07965384615384616	c:0.04909615384615385	c:0.056769230769230766	c:0.07425	c:0.08800000000000001	c:0.0529423076923077	c:0.04244230769230769	c:0.03592307692307692	c:0.03980769230769231	c:0.07909615384615383	c:0.06280769230769231	c:0.052942307692307705	c:0.1404423076923077	c:0.025038461538461537	c:0.07909615384615384
Brevundimonas unclassified	d:-0.43378846153846146	c:0.18201923076923077	d:-0.3191730769230769	d:-0.1112307692307692	c:0.2894423076923077	c:0.19932692307692307	c:0.08076923076923076	d:-0.18586538461538463	c:0.1329423076923077	d:-0.30217307692307693	d:-1.0080384615384614	c:0.22596153846153846	c:0.21363461538461542	d:-0.12403846153846156	c:0.17294230769230776	d:-0.424326923076923	c:0.25565384615384606	d:-0.8167692307692307	c:0.26142307692307687	d:-0.1342307692307692	c:0.3301346153846154	c:0.23428846153846153	c:0.16042307692307695	c:0.17067307692307693	d:-0.08653846153846151	d:-0.3677115384615384	d:-0.7689230769230773	c:0.13749999999999998	c:0.10611538461538464	c:0.12003846153846152	c:0.23200000000000004	c:0.19171153846153846	c:0.15715384615384617	d:-0.9530961538461539	c:0.07232692307692307	c:0.25973076923076927
Burkholderia unclassified	a:0.16619230769230767	a:0.14928846153846156	b:-0.16528846153846158	a:0.028192307692307687	a:0.24751923076923077	a:0.30107692307692313	b:-0.05526923076923076	a:0.20025	a:0.033980769230769245	b:-0.1850384615384615	b:-0.14488461538461542	a:0.3537115384615385	b:-0.13188461538461538	b:-0.16494230769230767	b:-0.11173076923076923	a:0.193	b:-0.14626923076923076	a:0.3175192307692308	a:0.2954230769230769	a:0.08390384615384613	b:-0.18717307692307694	b:-0.0630576923076923	b:-0.10417307692307692	b:-0.1081346153846154	a:0.28321153846153846	a:0.37846153846153835	a:0.41419230769230764	b:-0.09325000000000001	a:0.02023076923076923	b:-0.07971153846153844	b:-0.13763461538461538	b:-0.019730769230769232	b:-0.10892307692307694	a:0.10990384615384614	b:-0.050115384615384624	a:0.3844230769230769
C2-like virus unclassified	d:-0.034942307692307696	c:0.08384615384615385	d:-0.03800000000000001	c:0.09355769230769234	d:-0.017115384615384623	d:-0.07390384615384615	d:-0.03136538461538462	d:-0.09726923076923077	d:-0.001192307692307691	c:0.09361538461538461	c:0.08192307692307692	d:-0.07753846153846153	d:-0.08932692307692307	c:0.07636538461538461	d:-0.06428846153846153	c:0.02540384615384615	d:-0.09442307692307693	d:-0.08669230769230768	d:-0.08259615384615387	d:-0.0851730769230769	c:0.09446153846153846	d:-0.08446153846153846	d:-0.06561538461538462	d:-0.06490384615384615	d:-0.06530769230769229	d:-0.0651923076923077	c:0.07611538461538463	d:-0.053807692307692306	d:-0.03757692307692308	d:-0.050576923076923075	c:0.05625000000000001	d:-0.016442307692307697	c:0.05809615384615386	c:0.007192307692307692	d:-0.02971153846153846	d:-0.0728846153846154
Caulobacter unclassified	d:-0.02057692307692307	d:-0.01684615384615384	d:-0.025173076923076923	d:-0.01930769230769231	d:-0.027942307692307697	d:-0.036596153846153834	d:-0.008576923076923076	d:-0.03280769230769231	d:-0.01134615384615384	d:-0.03203846153846153	d:-0.02659615384615385	d:-0.021884615384615374	d:-0.02369230769230769	d:-0.02928846153846154	d:-0.017192307692307687	d:-0.024769230769230766	d:-0.028499999999999998	d:-0.029269230769230745	d:-0.02740384615384615	d:-0.02671153846153846	d:-0.03292307692307692	d:-0.021999999999999992	d:-0.017269230769230762	d:-0.01823076923076922	d:-0.017403846153846145	d:-0.027000000000000003	d:-0.016769230769230762	d:-0.01078846153846154	d:-0.010576923076923078	d:-0.012288461538461536	d:-0.023730769230769222	d:-0.017961538461538456	d:-0.016711538461538455	d:-0.04161538461538461	d:-0.008115384615384618	d:-0.024480769230769236
Comamonas unclassified	d:-0.08073076923076923	d:-0.21676923076923074	d:-0.4243653846153846	d:-0.14586538461538462	d:-0.11136538461538459	d:-0.03232692307692308	c:0.022557692307692303	c:0.021192307692307684	c:0.002019230769230766	c:0.08738461538461541	c:0.06648076923076922	c:0.05848076923076924	c:0.06715384615384616	c:0.07598076923076923	c:0.05223076923076923	d:-0.42963461538461545	d:-0.1359423076923077	c:0.07832692307692309	d:-0.18757692307692309	c:0.07396153846153845	c:0.05146153846153847	c:0.05478846153846153	c:0.04650000000000001	c:0.051980769230769226	d:-0.24061538461538465	d:-0.1025	d:-0.23015384615384615	c:0.04169230769230769	c:0.03148076923076922	c:0.037557692307692306	d:-0.11586538461538463	c:0.044403846153846155	c:0.04696153846153847	d:-0.1655	c:0.021980769230769234	d:-0.2296923076923077
Corynebacterium accolens	c:0.1071730769230769	c:0.08461538461538462	c:0.12705769230769232	c:0.08640384615384615	c:0.1385	c:0.1681153846153846	c:0.03553846153846154	c:0.13490384615384618	c:0.06438461538461539	c:0.14892307692307696	c:0.11657692307692308	c:0.1031923076923077	c:0.10434615384615384	c:0.12430769230769229	c:0.08359615384615385	c:0.11148076923076923	c:0.12373076923076924	c:0.13184615384615384	c:0.12792307692307692	c:0.11632692307692309	c:0.15453846153846154	c:0.12050000000000002	c:0.0735	c:0.0816153846153846	c:0.10313461538461538	c:0.12903846153846152	c:0.08350000000000002	c:0.06484615384615383	c:0.054519230769230764	c:0.05919230769230768	c:0.11373076923076925	c:0.08761538461538461	c:0.07678846153846154	c:0.2007884615384615	c:0.03528846153846154	c:0.11982692307692307
Corynebacterium crenatum	d:-0.2290384615384616	d:-0.2698076923076923	d:-0.3960961538461538	d:-0.32763461538461536	d:-0.22319230769230772	d:-0.29350000000000004	c:0.02601923076923077	d:-0.15384615384615383	d:-0.10626923076923075	d:-0.3406923076923078	c:0.07094230769230771	c:0.0638846153846154	d:-0.30696153846153845	c:0.0743076923076923	d:-0.18992307692307694	d:-0.16657692307692307	d:-0.02578846153846154	d:-0.1180576923076923	d:-0.3572692307692307	d:-0.22048076923076923	d:-0.3101346153846154	d:-0.19980769230769238	c:0.04757692307692308	c:0.049730769230769224	d:-0.28315384615384614	d:-0.17276923076923079	d:-0.22582692307692306	d:-0.1834615384615385	d:-0.16176923076923072	c:0.038115384615384613	d:-0.2473076923076923	d:-0.25746153846153846	c:0.049019230769230766	d:-0.21978846153846157	c:0.021057692307692298	d:-0.2844038461538462
Corynebacterium efficiens	c:0.0876153846153846	c:0.054096153846153856	c:0.10615384615384617	d:-0.5389615384615386	c:0.12107692307692305	c:0.13859615384615384	c:0.033730769230769224	d:-0.18173076923076922	c:0.05405769230769231	d:-0.33159615384615376	c:0.09323076923076924	c:0.08992307692307694	c:0.08957692307692307	c:0.10451923076923078	c:0.07142307692307692	c:0.09475	d:-0.34365384615384614	d:-0.6375961538461539	d:-0.40640384615384617	d:-0.30978846153846157	d:-0.7099615384615384	d:-0.4254807692307693	c:0.06617307692307695	c:0.0675	c:0.08136538461538462	c:0.10819230769230768	c:0.06586538461538462	d:-0.2094230769230769	d:-0.37357692307692303	c:0.053249999999999985	c:0.09284615384615384	c:0.07798076923076924	c:0.06411538461538463	d:-0.5264615384615385	c:0.03040384615384615	c:0.09923076923076922
Corynebacterium halotolerans	c:0.0369423076923077	c:0.03040384615384615	c:0.04398076923076923	c:0.03126923076923077	c:0.04757692307692308	c:0.059	c:0.013096153846153839	c:0.04863461538461537	c:0.021307692307692302	c:0.05023076923076923	c:0.03971153846153846	c:0.03465384615384616	c:0.03671153846153847	c:0.042192307692307696	c:0.027000000000000003	c:0.03661538461538461	c:0.04476923076923076	c:0.043365384615384625	c:0.04259615384615384	c:0.03996153846153846	c:0.050384615384615375	c:0.042538461538461546	c:0.023865384615384618	c:0.028596153846153848	c:0.035769230769230775	c:0.04336538461538462	c:0.02774999999999999	c:0.025173076923076913	c:0.018307692307692306	c:0.02084615384615385	c:0.038	c:0.029480769230769234	c:0.027096153846153843	c:0.07138461538461538	c:0.014269230769230767	c:0.040865384615384616
Corynebacterium jeikeium	c:0.014173076923076938	c:0.013096153846153851	c:0.01655769230769231	c:0.012865384615384619	c:0.019423076923076918	c:0.023423076923076925	c:0.005923076923076921	c:0.01990384615384615	c:0.010000000000000007	c:0.022134615384615395	c:0.018596153846153846	c:0.011673076923076935	c:0.01696153846153847	c:0.015865384615384604	c:0.011288461538461534	c:0.014846153846153853	c:0.0203653846153846	c:0.019288461538461546	c:0.01869230769230769	c:0.016826923076923083	c:0.02094230769230768	c:0.017019230769230766	c:0.010519230769230772	c:0.011250000000000003	c:0.013346153846153851	c:0.016596153846153844	c:0.011384615384615389	c:0.008692307692307692	c:0.006788461538461537	c:0.00944230769230769	c:0.016057692307692308	c:0.012884615384615378	c:0.010711538461538463	c:0.031423076923076915	c:0.005076923076923077	c:0.016423076923076922
Corynebacterium kroppenstedtii	b:-0.11373076923076925	b:-0.09557692307692305	b:-0.1371923076923077	b:-0.09415384615384612	b:-0.15498076923076923	b:-0.17555769230769233	b:-0.042480769230769225	b:-0.14440384615384613	b:-0.06884615384615383	b:-0.16980769230769222	b:-0.12023076923076922	b:-0.10946153846153844	b:-0.1121153846153846	b:-0.1391923076923077	b:-0.08876923076923077	b:-0.1256923076923077	b:-0.12936538461538463	b:-0.1389807692307692	b:-0.13251923076923078	b:-0.13253846153846155	b:-0.1651923076923077	b:-0.12842307692307695	b:-0.08240384615384613	b:-0.08892307692307692	b:-0.11184615384615385	b:-0.13617307692307692	b:-0.08559615384615384	b:-0.07628846153846154	b:-0.05721153846153846	b:-0.06601923076923077	b:-0.12392307692307693	b:-0.10223076923076921	b:-0.09044230769230768	b:-0.20444230769230776	b:-0.04015384615384615	b:-0.1278269230769231
Corynebacterium maris	c:0.28442307692307695	d:-0.29298076923076927	d:-0.32534615384615395	c:0.3326538461538462	d:-0.2477307692307692	c:0.019576923076923068	c:0.2415769230769231	c:0.08398076923076925	d:-0.04882692307692307	d:-0.32948076923076924	d:-0.31955769230769226	d:-0.33003846153846156	c:0.012557692307692317	d:-0.14367307692307693	c:0.04098076923076922	c:0.08442307692307692	c:0.04007692307692308	c:0.38642307692307687	c:0.34019230769230774	c:0.1603846153846154	c:0.4063076923076923	c:0.17767307692307693	d:-0.2461346153846153	d:-0.08942307692307691	c:0.11907692307692308	d:-0.17650000000000002	d:-0.24748076923076923	c:0.17163461538461536	c:0.27838461538461534	c:0.25369230769230766	d:-0.26557692307692304	d:-0.1196923076923077	d:-0.2555576923076923	c:0.3555192307692308	d:-0.08359615384615385	d:-0.09190384615384616
Corynebacterium pseudogenitalium	d:-0.11713461538461538	c:0.08963461538461537	c:0.13276923076923075	c:0.08392307692307693	c:0.14557692307692308	c:0.16923076923076918	c:0.03653846153846154	c:0.1484230769230769	c:0.06342307692307692	c:0.16153846153846158	c:0.12365384615384616	c:0.09898076923076925	c:0.10703846153846153	c:0.1300576923076923	c:0.08219230769230769	d:-0.060884615384615384	c:0.12494230769230769	c:0.1333269230769231	c:0.12576923076923077	c:0.11936538461538464	c:0.1519230769230769	c:0.12169230769230771	c:0.07684615384615386	c:0.0872692307692308	c:0.09992307692307692	d:-0.4230192307692308	c:0.08294230769230769	c:0.07092307692307691	c:0.05205769230769231	c:0.05886538461538462	c:0.11888461538461542	c:0.08957692307692307	c:0.07998076923076923	d:-0.5889807692307693	c:0.034884615384615396	d:-0.2934807692307692
Corynebacterium tuberculostearicum	c:0.07688461538461538	c:0.06348076923076923	c:0.0889423076923077	c:0.059461538461538475	c:0.09978846153846155	c:0.11659615384615385	c:0.026173076923076924	c:0.10432692307692305	c:0.04446153846153846	c:0.10757692307692307	c:0.08761538461538461	c:0.07284615384615387	c:0.07776923076923077	c:0.08659615384615385	c:0.057846153846153846	c:0.07759615384615386	c:0.08801923076923078	c:0.09325000000000003	c:0.08273076923076923	d:-0.02765384615384615	c:0.10740384615384613	c:0.08638461538461538	c:0.054923076923076936	c:0.060153846153846155	d:-0.08288461538461536	c:0.08965384615384614	c:0.056807692307692295	c:0.04615384615384615	c:0.038442307692307685	c:0.041749999999999995	c:0.08186538461538462	c:0.05971153846153845	c:0.05500000000000001	c:0.13403846153846152	c:0.02363461538461539	c:0.0854423076923077
Curtobacterium unclassified	d:-0.03959615384615384	d:-0.03199999999999999	d:-0.04580769230769231	c:0.1381923076923077	c:0.08194230769230768	d:-0.06213461538461538	d:-0.015673076923076915	d:-0.055807692307692315	d:-0.025865384615384613	d:-0.05824999999999998	d:-0.04215384615384615	d:-0.04092307692307691	d:-0.039480769230769236	d:-0.05167307692307691	d:-0.036096153846153854	d:-0.04713461538461539	d:-0.047865384615384615	d:-0.04794230769230769	d:-0.04886538461538461	d:-0.04315384615384616	d:-0.05813461538461539	d:-0.04353846153846153	d:-0.029365384615384606	d:-0.03101923076923077	c:0.06113461538461538	d:-0.05169230769230768	d:-0.029019230769230776	d:-0.025846153846153852	d:-0.020826923076923073	d:-0.020769230769230766	d:-0.04063461538461539	d:-0.03546153846153846	d:-0.03171153846153846	d:-0.07021153846153845	d:-0.014365384615384608	d:-0.047884615384615394
Deinococcus aquatilis	b:-0.059673076923076926	b:-0.0475	b:-0.06975000000000002	b:-0.04813461538461539	b:-0.07190384615384617	b:-0.09175000000000001	b:-0.01990384615384615	b:-0.07734615384615386	b:-0.033923076923076924	b:-0.08265384615384615	b:-0.0635576923076923	b:-0.06003846153846153	b:-0.05769230769230769	b:-0.07369230769230768	b:-0.04082692307692309	b:-0.06475	b:-0.06313461538461539	b:-0.07132692307692307	b:-0.06450000000000002	b:-0.06553846153846153	b:-0.08617307692307694	b:-0.062365384615384614	b:-0.04101923076923077	b:-0.045730769230769235	b:-0.05315384615384614	b:-0.06659615384615385	b:-0.04315384615384614	b:-0.03459615384615386	b:-0.02659615384615384	b:-0.03384615384615384	b:-0.059615384615384605	b:-0.04898076923076923	b:-0.04171153846153845	b:-0.1086153846153846	b:-0.02159615384615384	b:-0.06451923076923077
Deinococcus unclassified	b:-0.0016538461538461553	a:0.015692307692307693	a:0.018576923076923067	a:0.009596153846153848	a:0.019788461538461536	b:-0.009403846153846157	a:0.008076923076923084	b:-0.007923076923076927	a:0.012153846153846161	a:0.005807692307692319	a:0.020788461538461547	a:0.007365384615384617	a:0.018826923076923085	b:-0.01626923076923076	a:0.0058846153846153805	b:-0.00030769230769230716	b:-0.006269230769230776	a:0.012807692307692315	a:0.013980769230769234	a:0.008442307692307693	a:0.007500000000000004	a:0.000499999999999998	a:0.0017115384615384649	a:0.015615384615384618	b:-0.023211538461538464	b:-0.006673076923076925	a:0.00978846153846154	a:0.0061153846153846085	a:0.006230769230769233	a:0.007961538461538463	a:0.011288461538461539	b:-0.009365384615384617	a:0.013211538461538464	a:0.002519230769230763	b:-0.004673076923076922	a:0.011250000000000008
Deinococcus wulumuqiensis	c:0.07284615384615384	c:0.060634615384615384	c:0.09021153846153845	c:0.06346153846153846	c:0.09567307692307692	c:0.11676923076923078	c:0.026307692307692306	c:0.09090384615384617	c:0.044384615384615383	c:0.10248076923076922	c:0.07928846153846153	c:0.07526923076923078	c:0.07219230769230768	c:0.08876923076923074	c:0.05703846153846154	c:0.07728846153846153	c:0.0851153846153846	c:0.0910769230769231	c:0.08786538461538461	c:0.07973076923076922	c:0.10915384615384616	c:0.07917307692307692	c:0.05278846153846154	c:0.05678846153846154	c:0.07805769230769231	c:0.08726923076923077	c:0.05846153846153847	c:0.04642307692307693	c:0.03726923076923078	c:0.04103846153846154	c:0.07513461538461538	c:0.05967307692307694	c:0.05240384615384616	c:0.13111538461538463	c:0.024192307692307694	c:0.08278846153846153
Dietzia cinnamea	d:-0.2201730769230769	c:0.08634615384615385	d:-0.29715384615384616	c:0.08292307692307692	d:-0.2755576923076923	d:-0.17288461538461541	c:0.035846153846153854	d:-0.37557692307692314	c:0.06421153846153847	d:-0.5502884615384614	c:0.11257692307692307	c:0.10271153846153845	c:0.10815384615384616	c:0.1293076923076923	c:0.08026923076923077	c:0.10913461538461539	c:0.12726923076923077	c:0.1348653846153846	c:0.1259423076923077	d:-0.5434423076923076	c:0.14901923076923076	c:0.12146153846153845	c:0.07301923076923078	c:0.08330769230769229	c:0.07938461538461541	c:0.12955769230769232	c:0.07982692307692307	c:0.07001923076923075	c:0.05361538461538461	c:0.06209615384615384	c:0.11394230769230768	c:0.09282692307692308	c:0.07636538461538461	c:0.1926153846153846	c:0.03659615384615385	c:0.12207692307692306
Dietzia unclassified	a:0.03786538461538461	a:0.0285	a:0.005442307692307691	a:0.05542307692307693	a:0.025480769230769234	a:0.03371153846153846	a:0.029576923076923087	a:0.00467307692307692	a:0.033769230769230774	a:0.045596153846153856	a:0.042846153846153846	a:0.02713461538461539	a:0.054711538461538485	a:0.04273076923076923	a:0.011826923076923075	b:-0.02251923076923077	a:0.048038461538461544	a:0.04571153846153846	b:-0.007076923076923081	a:0.02121153846153847	a:0.04971153846153846	a:0.05411538461538463	a:0.02544230769230769	a:0.03859615384615385	a:0.013134615384615387	a:0.03753846153846155	b:-0.02476923076923077	a:0.045538461538461535	a:0.02734615384615384	a:0.04340384615384616	a:0.05148076923076923	a:0.04351923076923077	a:0.03830769230769231	a:0.010134615384615377	a:0.01967307692307692	a:0.0009038461538461583
Enhydrobacter aerosaccus	c:0.9683653846153849	c:0.02284615384615385	c:0.8214615384615385	c:0.4336538461538461	c:0.7587692307692306	c:0.772	c:0.7163269230769229	c:1.7339807692307694	c:0.6642115384615385	c:1.7084423076923079	c:0.8731346153846152	c:0.9250576923076923	d:-0.35615384615384615	c:1.5981538461538463	d:-0.050346153846153846	c:0.44151923076923083	c:0.4028269230769231	c:1.5405769230769226	c:0.8444807692307691	c:0.40180769230769237	d:-0.08913461538461538	c:0.2787115384615384	c:0.9480192307692308	c:0.389	d:-0.14578846153846153	d:-0.06423076923076923	d:-0.26363461538461536	c:0.38294230769230775	c:0.7793846153846153	c:0.60875	d:-0.35775	c:0.2686153846153846	d:-0.8007115384615385	d:-1.7066538461538463	c:0.4692307692307693	c:0.4888653846153845
Enterobacter cloacae	c:0.036307692307692305	c:0.030057692307692313	c:0.04788461538461539	c:0.03082692307692308	c:0.05005769230769231	c:0.06376923076923077	c:0.01294230769230769	c:0.04990384615384614	c:0.022634615384615385	c:0.05800000000000001	c:0.04138461538461539	c:0.03590384615384616	c:0.03832692307692308	c:0.04671153846153845	c:0.031115384615384614	c:0.04273076923076923	c:0.0475576923076923	c:0.04648076923076924	c:0.04453846153846155	c:0.04353846153846155	c:0.055134615384615386	c:0.04171153846153848	c:0.026769230769230778	c:0.02982692307692308	c:0.038346153846153856	c:0.0446730769230769	c:0.02967307692307692	c:0.022326923076923064	c:0.01973076923076923	c:0.023615384615384614	c:0.04203846153846155	c:0.03405769230769231	c:0.02811538461538461	c:0.07246153846153845	c:0.0133076923076923	c:0.04217307692307693
Escherichia unclassified	d:-0.020903846153846148	d:-0.008403846153846145	c:0.0005192307692307696	c:0.02555769230769231	c:0.008115384615384613	c:0.007557692307692308	c:0.003134615384615381	c:0.0023076923076923005	c:0.005461538461538461	d:-0.0015769230769230697	c:0.007596153846153848	c:0.002807692307692321	c:0.004750000000000007	c:0.0029807692307692274	c:0.00796153846153846	c:0.004192307692307689	c:0.007903846153846155	c:0.006038461538461552	c:0.0059423076923076955	d:-0.010884615384615376	d:-0.00582692307692308	d:-0.0031923076923076866	c:0.006134615384615388	c:0.006826923076923071	d:-0.0073461538461538365	d:-0.010346153846153843	c:0.0020961538461538526	c:0.002653846153846149	c:0.003961538461538459	c:0.004576923076923081	c:0.008153846153846152	d:-0.013173076923076923	c:0.005942307692307689	c:0.016557692307692298	c:0.0029615384615384686	c:0.005211538461538463
Finegoldia magna	c:0.01938461538461538	c:0.013961538461538461	c:0.020980769230769223	c:0.013153846153846158	c:0.025288461538461527	c:0.026999999999999993	c:0.005346153846153845	c:0.02509615384615384	c:0.009711538461538464	c:0.02440384615384616	c:0.02009615384615385	c:0.013750000000000009	c:0.017019230769230776	c:0.0198076923076923	c:0.013365384615384614	c:0.018403846153846156	c:0.020884615384615376	c:0.022480769230769235	c:0.021461538461538456	c:0.020403846153846147	c:0.025980769230769224	c:0.018576923076923078	c:0.01348076923076924	c:0.013692307692307693	c:0.017480769230769248	c:0.021019230769230766	c:0.012403846153846161	c:0.01126923076923076	c:0.00907692307692308	c:0.009346153846153844	c:0.019230769230769232	c:0.015846153846153843	c:0.012615384615384617	c:0.03159615384615384	c:0.005230769230769228	c:0.019173076923076918
Gardnerella vaginalis	b:-0.05667307692307694	b:-0.04155769230769231	b:-0.07532692307692308	b:-0.052173076923076926	b:-0.015076923076923082	b:-0.036634615384615384	a:0.01611538461538462	b:-0.08592307692307692	b:-0.03348076923076924	b:-0.05042307692307691	b:-0.07351923076923077	a:0.1735	b:-0.0641923076923077	b:-0.02013461538461539	b:-0.049557692307692316	b:-0.06853846153846155	a:0.017653846153846145	b:-0.07884615384615384	b:-0.07792307692307693	b:-0.05892307692307691	b:-0.07501923076923077	b:-0.060249999999999984	a:0.0020961538461538604	a:0.003500000000000001	b:-0.010769230769230758	b:-0.05015384615384615	b:-0.03171153846153847	b:-0.01461538461538462	b:-0.026038461538461538	b:-0.032	a:0.006692307692307689	b:-0.02898076923076922	b:-0.04271153846153845	b:-0.04411538461538462	b:-0.01692307692307692	b:-0.06326923076923076
Geodermatophilus obscurus	d:-0.07511538461538463	d:-0.08961538461538464	d:-0.11426923076923078	d:-0.08801923076923078	d:-0.08467307692307692	d:-0.03736538461538462	c:0.04053846153846155	c:0.003711538461538459	d:-0.09700000000000002	d:-0.1298076923076923	d:-0.11523076923076919	c:0.03382692307692309	d:-0.1320576923076923	d:-0.09811538461538462	d:-0.07799999999999999	d:-0.09786538461538463	d:-0.06190384615384615	d:-0.05888461538461538	d:-0.13615384615384615	d:-0.10909615384615387	d:-0.09626923076923076	d:-0.09857692307692309	d:-0.08436538461538462	d:-0.0670576923076923	c:0.06580769230769232	d:-0.07309615384615387	c:0.06938461538461539	d:-0.0641923076923077	d:-0.10303846153846155	d:-0.08594230769230769	d:-0.08515384615384615	d:-0.07336538461538461	c:0.014153846153846157	d:-0.07001923076923078	c:0.03411538461538461	d:-0.0793653846153846
Gordonia bronchialis	c:0.040192307692307694	c:0.031865384615384615	c:0.04638461538461538	c:0.03234615384615385	c:0.05307692307692308	c:0.0638653846153846	c:0.013576923076923077	c:0.05323076923076923	c:0.023865384615384615	c:0.058288461538461546	c:0.042442307692307696	c:0.038884615384615386	c:0.04276923076923079	c:0.04573076923076923	c:0.030173076923076917	c:0.04159615384615385	c:0.04363461538461538	c:0.048442307692307694	c:0.04513461538461538	c:0.04696153846153847	c:0.06096153846153845	c:0.04421153846153846	c:0.02690384615384616	c:0.03173076923076922	c:0.04050000000000001	c:0.04503846153846154	c:0.029923076923076913	c:0.022499999999999996	c:0.019903846153846147	c:0.023038461538461542	c:0.04386538461538461	c:0.03407692307692308	c:0.031211538461538468	c:0.07348076923076924	c:0.011826923076923084	c:0.044557692307692305
Gordonia terrae	d:-0.5224615384615385	c:0.3323461538461539	c:0.5136153846153846	c:0.3636923076923077	d:-0.35107692307692306	d:-0.2216923076923077	c:0.14875	c:0.5323653846153846	c:0.24775	c:0.5872692307692308	c:0.43973076923076915	c:0.42509615384615385	c:0.4096730769230769	c:0.5091923076923077	c:0.3205384615384615	c:0.43021153846153853	c:0.4836923076923076	c:0.4998653846153845	c:0.4999423076923077	c:0.45974999999999994	c:0.63375	c:0.45109615384615387	c:0.3020384615384616	c:0.31909615384615386	c:0.4094615384615385	c:0.5165000000000001	c:0.32173076923076926	c:0.2588461538461539	c:0.1966346153846154	c:0.22646153846153846	c:0.4158461538461538	c:0.3569423076923077	c:0.30080769230769233	c:0.6912307692307692	c:0.13923076923076924	c:0.4923461538461538
Halomonas unclassified	c:0.10984615384615387	d:-0.03088461538461538	c:0.1391923076923077	c:0.09469230769230769	c:0.1411923076923077	c:0.07778846153846156	c:0.04236538461538463	c:0.09719230769230769	c:0.05888461538461539	c:0.049615384615384624	c:0.13075	c:0.11761538461538462	c:0.11992307692307694	c:0.08282692307692306	c:0.08798076923076924	c:0.12286538461538463	d:-0.02657692307692307	c:0.030423076923076935	d:-0.02755769230769231	c:0.12890384615384615	c:0.0763076923076923	c:0.13117307692307692	c:0.08634615384615384	c:0.09	d:-0.15782692307692303	c:0.13998076923076921	c:0.08809615384615388	c:0.06180769230769229	c:0.05823076923076924	c:0.06659615384615386	d:-0.05363461538461538	c:0.07494230769230771	c:0.08823076923076922	d:-0.11582692307692309	c:0.041980769230769245	c:0.1316346153846154
Human papillomavirus type 134	c:0.03736538461538461	c:0.03601923076923077	c:0.0461923076923077	c:0.036615384615384626	c:0.05015384615384615	c:0.049596153846153825	c:0.019192307692307686	c:0.05553846153846154	c:0.02859615384615385	c:0.050230769230769245	c:0.044346153846153855	c:0.04167307692307693	c:0.04336538461538463	c:0.04792307692307693	c:0.0351923076923077	c:0.03953846153846154	c:0.05109615384615385	c:0.0524423076923077	c:0.049057692307692295	c:0.045576923076923084	c:0.054769230769230764	c:0.0475576923076923	c:0.034519230769230774	c:0.03307692307692308	c:0.04253846153846154	c:0.04198076923076922	c:0.03311538461538461	c:0.029923076923076913	c:0.024019230769230772	c:0.02632692307692308	c:0.03973076923076922	c:0.03700000000000001	c:0.03401923076923078	c:0.05496153846153845	c:0.01467307692307693	c:0.044192307692307684
Hymenobacter unclassified	a:0.684403846153846	b:-1.0772115384615386	b:-0.6208653846153847	b:-1.0296153846153846	a:0.10423076923076921	a:1.2357692307692307	a:1.1251153846153847	b:-1.6218269230769229	b:-0.8434807692307692	b:-1.7080576923076924	b:-1.3150192307692306	b:-1.0978653846153845	b:-1.301519230769231	b:-1.4933846153846153	b:-0.5105384615384616	a:0.7539423076923077	b:-0.8130192307692308	b:-1.517673076923077	b:-1.4142692307692308	b:-0.5697115384615385	b:-1.573826923076923	b:-0.969576923076923	b:-0.975673076923077	b:-1.0053461538461537	a:0.549326923076923	b:-0.12125000000000002	a:3.186923076923077	b:-0.5227884615384615	b:-0.6358846153846154	b:-0.7386923076923076	b:-0.9665384615384616	b:-0.3622692307692308	b:-0.8278653846153847	a:1.179423076923077	b:-0.4642115384615385	a:0.42976923076923074
Janibacter hoylei	c:0.42078846153846156	c:0.3659038461538462	d:-0.4695384615384616	c:0.39723076923076917	d:-0.4407115384615385	d:-0.2535576923076923	c:0.1651730769230769	d:-0.8682307692307693	c:0.2725961538461539	d:-1.1568653846153845	c:0.4715384615384615	c:0.47092307692307694	c:0.44363461538461535	c:0.5549423076923077	c:0.3484423076923077	c:0.46261538461538465	c:0.5365192307692308	c:0.5374615384615384	c:0.5458076923076923	c:0.489076923076923	c:0.6926730769230768	c:0.4856153846153846	c:0.33134615384615385	c:0.33967307692307686	c:0.4518076923076923	c:0.5639423076923077	c:0.35525000000000007	c:0.2808076923076923	c:0.21311538461538462	c:0.24517307692307697	c:0.45453846153846167	c:0.39236538461538467	c:0.3191538461538461	c:0.7580384615384617	c:0.15023076923076922	c:0.5380769230769231
Klebsiella unclassified	c:0.03598076923076923	c:0.027923076923076925	c:0.045153846153846156	c:0.029076923076923077	c:0.04742307692307693	c:0.05878846153846153	c:0.012750000000000004	c:0.04771153846153847	c:0.021038461538461534	c:0.05203846153846156	c:0.040365384615384615	c:0.034230769230769245	c:0.03588461538461539	c:0.04203846153846154	c:0.028576923076923073	c:0.03723076923076921	c:0.04517307692307692	c:0.04515384615384617	c:0.04188461538461538	c:0.0391923076923077	c:0.051115384615384604	c:0.04167307692307694	c:0.02421153846153846	c:0.02807692307692307	c:0.035903846153846154	c:0.040557692307692295	c:0.026461538461538456	c:0.0208076923076923	c:0.01819230769230769	c:0.02113461538461539	c:0.03967307692307692	c:0.032230769230769216	c:0.027519230769230768	c:0.06821153846153845	c:0.01228846153846154	c:0.041365384615384616
Kocuria rhizophila	c:0.5907307692307693	c:0.6181153846153845	c:0.84375	c:0.6281923076923076	c:0.012788461538461528	c:0.8584999999999999	c:0.2860576923076923	c:1.0116538461538462	d:-0.3573846153846153	c:0.8198269230769232	c:0.674096153846154	c:0.40190384615384617	c:0.6292499999999999	c:0.6351730769230769	d:-0.38225000000000003	c:0.5989615384615383	c:0.9290576923076925	c:0.9291730769230768	c:0.6811538461538462	c:0.6668269230769229	c:1.0921730769230769	c:0.34144230769230766	c:0.567673076923077	c:0.25376923076923075	c:0.6887884615384615	d:-0.1706346153846154	c:0.5717115384615384	c:0.0008653846153846103	d:-0.03665384615384614	c:0.4267307692307692	d:-0.1651923076923077	c:0.08984615384615387	c:0.5660576923076923	c:1.244673076923077	d:-0.2907307692307692	c:0.5847307692307693
Kocuria unclassified	d:-0.02067307692307692	c:0.11140384615384616	c:0.14776923076923076	c:0.2135576923076923	c:0.2208269230769231	c:0.22232692307692303	c:0.09986538461538462	c:0.17915384615384616	c:0.16278846153846158	c:0.3949615384615386	c:0.2898461538461538	c:0.2562884615384615	c:0.2736153846153846	c:0.32486538461538467	c:0.10096153846153845	c:0.08376923076923076	c:0.31396153846153846	c:0.3297307692307692	c:0.3015961538461538	c:0.18601923076923074	c:0.37584615384615383	c:0.2916730769230769	c:0.19498076923076926	c:0.20121153846153844	c:0.23376923076923078	d:-0.05551923076923077	c:0.15034615384615385	c:0.1676153846153846	c:0.12848076923076923	c:0.15044230769230768	c:0.20713461538461536	c:0.08509615384615384	c:0.19571153846153844	c:0.43686538461538477	c:0.08719230769230768	c:0.09055769230769231
Kytococcus sedentarius	d:-0.35461538461538455	c:0.11898076923076925	c:0.18521153846153843	c:0.126	d:-0.11723076923076924	d:-0.1256153846153846	c:0.05457692307692308	c:0.19057692307692306	c:0.09192307692307694	c:0.21057692307692313	c:0.17076923076923076	c:0.15069230769230768	c:0.14717307692307693	c:0.18648076923076926	c:0.11538461538461538	c:0.1586153846153846	c:0.1742692307692308	c:0.18601923076923083	c:0.17640384615384616	c:0.16503846153846155	c:0.21944230769230771	c:0.16428846153846152	c:0.10761538461538465	c:0.1200769230769231	c:0.15021153846153845	c:0.1850576923076924	c:0.11196153846153845	d:-0.483	d:-0.5248653846153847	d:-0.8024615384615383	c:0.1613269230769231	c:0.12611538461538457	c:0.1101153846153846	c:0.2799807692307692	c:0.050115384615384624	c:0.17861538461538462
Lactobacillus crispatus	d:-0.07705769230769233	d:-0.07773076923076923	d:-0.08878846153846155	d:-0.07632692307692307	d:-0.07600000000000001	d:-0.03828846153846154	d:-0.03575000000000002	d:-0.09221153846153846	d:-0.05773076923076924	d:-0.08715384615384617	d:-0.07075000000000002	c:0.037596153846153835	d:-0.0870576923076923	d:-0.0903846153846154	d:-0.07636538461538463	d:-0.08850000000000001	d:-0.07803846153846154	d:-0.09173076923076923	d:-0.0998846153846154	d:-0.09346153846153848	d:-0.10878846153846154	d:-0.09103846153846153	d:-0.05775	d:-0.07849999999999997	d:-0.0804423076923077	d:-0.04736538461538462	d:-0.07125	d:-0.06276923076923079	d:-0.04476923076923077	d:-0.050346153846153846	d:-0.07815384615384614	d:-0.08167307692307692	d:-0.07486538461538461	d:-0.10617307692307694	d:-0.03588461538461538	d:-0.09030769230769231
Lactobacillus iners	c:0.012057692307692311	c:0.015269230769230775	c:0.006980769230769224	c:0.08215384615384616	d:-0.0028461538461538494	d:-0.0015961538461538515	c:0.049846153846153846	c:0.007557692307692308	c:0.002557692307692308	d:-0.0021346153846153724	c:0.0019615384615384616	c:0.011711538461538473	c:0.005615384615384613	c:0.043923076923076926	c:0.012807692307692312	c:0.011692307692307686	c:0.0032884615384615335	c:0.012115384615384622	c:0.001903846153846153	c:0.0003653846153846134	c:0.010173076923076922	c:0.03244230769230769	c:0.08303846153846153	d:-0.001500000000000003	c:0.00615384615384616	d:-0.00036538461538461795	c:0.009057692307692313	c:0.003134615384615379	c:0.0008076923076923064	c:0.01184615384615385	c:0.005096153846153848	d:-0.0017884615384615413	d:-0.0016538461538461607	c:0.009269230769230762	c:0.013480769230769225	d:-0.018596153846153856
Lactococcus lactis	b:-0.10426923076923074	b:-0.09555769230769232	a:0.11938461538461537	a:0.15390384615384614	b:-0.14038461538461539	a:0.12648076923076923	b:-0.0401923076923077	b:-0.13186538461538458	b:-0.06792307692307693	b:-0.1385576923076923	b:-0.10073076923076923	b:-0.10475	b:-0.10713461538461537	b:-0.12340384615384617	b:-0.08675000000000001	b:-0.11419230769230766	b:-0.12573076923076923	b:-0.12211538461538461	b:-0.12082692307692308	b:-0.12423076923076926	b:-0.14255769230769233	b:-0.1188653846153846	b:-0.08023076923076922	b:-0.0791923076923077	a:0.01090384615384616	b:-0.12865384615384617	b:-0.07642307692307693	b:-0.07121153846153847	b:-0.05409615384615384	b:-0.06390384615384616	b:-0.11271153846153846	b:-0.0992692307692308	b:-0.08330769230769232	b:-0.15826923076923077	b:-0.038211538461538457	b:-0.1229423076923077
Massilia unclassified	b:-0.004846153846153851	a:0.05798076923076923	b:-0.024038461538461543	a:0.2293653846153846	a:0.027923076923076922	a:0.04976923076923077	a:0.1013076923076923	b:-0.10173076923076924	b:-0.050461538461538454	b:-0.10021153846153848	b:-0.06913461538461539	b:-0.08617307692307691	b:-0.07375	b:-0.10346153846153847	b:-0.055519230769230765	b:-0.07803846153846154	a:0.037	b:-0.0918076923076923	b:-0.08598076923076924	b:-0.08182692307692309	b:-0.11703846153846154	b:-0.08094230769230769	b:-0.05311538461538461	b:-0.061538461538461535	b:-0.021999999999999992	a:0.08911538461538462	a:0.11515384615384615	b:-0.03025000000000001	b:-0.03696153846153846	b:-0.04498076923076923	b:-0.018807692307692313	b:-0.06211538461538461	b:-0.04773076923076923	a:0.1639423076923077	b:-0.028749999999999994	a:0.17575
Merkel cell polyomavirus	c:0.10484615384615383	c:0.0075769230769230835	c:0.0003076923076923005	d:-0.016557692307692308	c:0.018576923076923074	c:0.05690384615384615	c:0.0858653846153846	c:0.09826923076923076	c:0.02109615384615385	c:0.07440384615384617	c:0.031519230769230765	d:-0.18525000000000003	c:0.04282692307692308	c:0.08246153846153845	c:0.004576923076923074	c:0.03023076923076923	d:-0.01675	d:-0.07665384615384616	d:-0.038269230769230764	c:0.06451923076923076	d:-0.02467307692307692	c:0.025750000000000002	d:-0.04957692307692307	d:-0.015173076923076925	d:-0.03763461538461537	c:0.005692307692307684	c:0.031326923076923086	c:0.03294230769230769	c:0.028326923076923072	c:0.09676923076923076	d:-0.018519230769230767	c:0.03753846153846155	c:0.04461538461538462	c:0.1613653846153846	c:0.02453846153846153	c:0.03690384615384615
Micrococcus luteus	a:3.1376730769230767	a:3.74198076923077	b:-1.0441153846153848	b:-0.47807692307692307	a:3.832788461538462	a:3.0067692307692306	b:-2.546346153846154	a:3.3096346153846157	a:4.235326923076923	a:3.0319230769230767	a:2.340519230769231	a:1.4284807692307693	a:3.238115384615385	a:2.877403846153846	a:4.131	a:3.0599423076923076	a:2.627173076923077	a:3.301211538461538	a:2.15475	a:3.5573461538461544	a:2.8376346153846157	a:3.518192307692308	a:1.6989038461538462	a:3.5305576923076916	b:-2.0780769230769227	a:2.174153846153846	b:-0.16838461538461538	a:4.196730769230769	a:4.188711538461538	a:4.131730769230769	a:3.8149615384615383	a:3.779403846153846	a:4.093999999999999	a:1.4661538461538461	a:4.326250000000001	a:1.866057692307692
Microcoleus unclassified	b:-0.09159615384615387	b:-0.07715384615384614	b:-0.11025	b:-0.07438461538461538	b:-0.12301923076923077	b:-0.15125	b:-0.031846153846153843	b:-0.1260576923076923	b:-0.05628846153846154	b:-0.1338653846153846	b:-0.09823076923076926	b:-0.0934230769230769	b:-0.09875	b:-0.10828846153846153	b:-0.07363461538461537	b:-0.09857692307692309	b:-0.10823076923076926	b:-0.11257692307692309	b:-0.10959615384615384	b:-0.10807692307692307	b:-0.13296153846153846	b:-0.10423076923076921	b:-0.06840384615384615	b:-0.0744423076923077	b:-0.08682692307692308	b:-0.10742307692307694	b:-0.07107692307692308	b:-0.057576923076923095	b:-0.04375	b:-0.050903846153846154	b:-0.09482692307692309	b:-0.07842307692307691	b:-0.06894230769230768	b:-0.1650192307692308	b:-0.030423076923076917	b:-0.10423076923076925
Neisseria unclassified	c:0.07011538461538461	c:0.05815384615384616	c:0.08290384615384613	c:0.05621153846153846	c:0.0950576923076923	c:0.10809615384615384	c:0.02484615384615385	c:0.0929423076923077	c:0.041173076923076916	c:0.09955769230769232	c:0.07140384615384615	c:0.06411538461538463	c:0.07125000000000002	c:0.08205769230769229	c:0.05244230769230769	c:0.07228846153846155	c:0.08496153846153844	c:0.0871923076923077	c:0.08405769230769229	c:0.0806923076923077	c:0.0993269230769231	c:0.07875000000000001	c:0.04625	c:0.05963461538461539	c:0.06617307692307693	c:0.08073076923076922	c:0.054461538461538464	c:0.045057692307692306	c:0.033923076923076924	c:0.03986538461538462	c:0.07148076923076922	c:0.057884615384615395	c:0.05096153846153846	c:0.12517307692307691	c:0.023038461538461535	c:0.085
Nocardioides unclassified	a:2.286423076923077	a:0.6760961538461538	a:2.9644423076923068	a:2.6226538461538462	a:0.7778653846153846	a:2.2272884615384614	a:1.3045384615384614	a:1.340557692307692	b:-0.5460384615384615	a:1.649057692307692	a:1.829807692307692	b:-0.8418846153846153	b:-0.4882884615384615	a:0.15315384615384617	a:0.36024999999999996	a:1.2153846153846153	b:-0.47665384615384615	b:-0.05348076923076922	b:-0.17340384615384616	a:1.9637692307692307	b:-1.215096153846154	a:0.012249999999999999	a:0.15273076923076923	b:-0.6587884615384616	a:1.9755192307692306	a:2.840173076923077	a:3.6241923076923075	b:-0.5585192307692308	b:-0.41521153846153847	a:1.170423076923077	b:-0.15386538461538465	a:1.2043653846153848	b:-0.6626923076923077	a:3.1320961538461534	b:-0.2995192307692307	a:2.459596153846154
Pantoea agglomerans	a:0.04028846153846153	a:0.1426923076923077	b:-0.10292307692307691	b:-0.08675000000000001	a:0.03807692307692308	a:0.06374999999999999	b:-0.04267307692307694	b:-0.042057692307692324	b:-0.07188461538461538	a:0.01888461538461539	b:-0.10409615384615384	a:0.13673076923076924	a:0.15798076923076926	b:-0.06828846153846153	b:-0.08988461538461538	a:0.14382692307692305	b:-0.031384615384615386	b:-0.11161538461538459	b:-0.05361538461538461	a:0.08548076923076922	b:-0.10926923076923079	b:-0.01940384615384615	b:-0.07944230769230769	a:0.1665	b:-0.10332692307692307	a:0.12709615384615383	a:0.11826923076923078	a:0.038519230769230764	a:0.008884615384615381	b:-0.05792307692307693	a:0.07515384615384615	a:0.08065384615384616	b:-0.08365384615384616	a:0.1812307692307692	b:-0.040346153846153844	b:-0.12026923076923078
Pantoea unclassified	b:-0.1363653846153846	b:-0.06601923076923075	b:-0.046923076923076915	b:-0.061134615384615384	b:-0.044096153846153854	b:-0.11023076923076924	a:0.049615384615384624	b:-0.18067307692307694	b:-0.047096153846153836	b:-0.08449999999999999	b:-0.13146153846153844	a:0.1436923076923077	b:-0.1231153846153846	a:0.17101923076923076	b:-0.11198076923076922	b:-0.13792307692307693	a:0.035250000000000004	a:0.18615384615384617	a:0.05448076923076922	b:-0.058730769230769225	a:0.027480769230769232	a:0.016	b:-0.09834615384615385	b:-0.09863461538461536	a:0.01055769230769231	b:-0.11453846153846153	b:-0.04626923076923077	b:-0.030865384615384607	b:-0.06330769230769231	b:-0.06863461538461539	a:0.09215384615384617	b:-0.10886538461538459	b:-0.08292307692307692	b:-0.18221153846153842	a:0.026365384615384624	b:-0.08294230769230769
Paracoccus unclassified	d:-1.6574999999999998	c:0.27248076923076925	d:-1.3557115384615384	c:0.27426923076923077	d:-0.07532692307692308	c:0.5350576923076923	c:0.11857692307692308	c:0.44261538461538463	c:0.19796153846153847	c:0.4640000000000001	c:0.3602115384615384	c:0.3252307692307692	c:0.3320769230769231	c:0.39813461538461536	c:0.2538461538461538	d:-2.2664615384615385	c:0.3905576923076923	c:0.3982692307692309	c:0.38846153846153847	d:-0.2607307692307692	c:0.4876538461538462	c:0.35582692307692304	c:0.23338461538461538	c:0.25546153846153846	c:0.0249423076923077	c:0.3164423076923077	c:0.054884615384615386	c:0.2157884615384615	c:0.16215384615384615	c:0.18609615384615388	c:0.3432884615384616	c:0.2836346153846154	c:0.23515384615384616	d:-2.0774038461538464	c:0.10551923076923078	d:-0.2495576923076923
Pedobacter unclassified	a:0.15609615384615386	b:-0.13196153846153844	b:-0.18248076923076922	b:-0.13011538461538463	b:-0.08636538461538461	a:0.1503846153846154	b:-0.05663461538461538	b:-0.05330769230769231	b:-0.09632692307692307	b:-0.21826923076923083	b:-0.1632692307692308	b:-0.15736538461538463	b:-0.15657692307692309	b:-0.019730769230769232	b:-0.1223269230769231	a:0.08205769230769229	a:0.18375000000000002	b:-0.19376923076923078	b:-0.18719230769230777	b:-0.17555769230769233	b:-0.23036538461538464	b:-0.16751923076923078	b:-0.1147307692307692	b:-0.11694230769230768	b:-0.025134615384615377	b:-0.19694230769230767	a:0.519826923076923	a:0.12290384615384614	b:-0.07186538461538462	b:-0.08944230769230767	a:0.019519230769230775	b:-0.035461538461538454	b:-0.11738461538461538	a:0.1683846153846154	b:-0.054346153846153857	b:-0.18517307692307694
Porcine type C oncovirus	a:0.0396153846153846	a:0.8264423076923076	a:0.9683846153846152	a:1.9911923076923077	a:0.39425000000000004	a:1.084423076923077	a:1.0364807692307694	a:0.8155192307692309	b:-0.28794230769230766	a:2.139230769230769	a:2.6821730769230765	a:2.0884423076923078	a:0.8210384615384616	a:1.303019230769231	b:-0.37219230769230754	b:-0.4937692307692306	a:0.30967307692307694	a:1.1618846153846154	a:1.1279423076923074	a:1.0606730769230768	a:0.2206538461538462	a:0.63075	a:2.5975961538461534	b:-0.35538461538461547	a:1.225173076923077	b:-0.5352307692307693	a:0.8458846153846153	a:0.24011538461538462	a:0.5683846153846154	a:0.407576923076923	b:-0.47538461538461535	a:0.724326923076923	b:-0.354423076923077	b:-0.2182692307692308	b:-0.16028846153846155	b:-0.5135769230769232
Prevotella copri	d:-0.0471923076923077	d:-0.04190384615384616	d:-0.056884615384615395	d:-0.041038461538461544	d:-0.06182692307692308	d:-0.0714423076923077	d:-0.016596153846153847	d:-0.06832692307692308	d:-0.031461538461538464	d:-0.07428846153846153	d:-0.057384615384615395	d:-0.051423076923076926	d:-0.05490384615384614	d:-0.05923076923076924	d:-0.03957692307692308	d:-0.049423076923076924	d:-0.06223076923076923	d:-0.06171153846153844	d:-0.05488461538461539	d:-0.05667307692307693	d:-0.06657692307692308	d:-0.056807692307692295	d:-0.038134615384615385	d:-0.04176923076923076	c:0.1436346153846154	d:-0.050903846153846175	d:-0.03821153846153846	d:-0.034923076923076925	d:-0.024423076923076912	d:-0.0295	d:-0.04986538461538462	d:-0.04273076923076922	d:-0.042096153846153846	d:-0.08107692307692309	d:-0.017999999999999988	d:-0.05467307692307692
Propionibacterium acnes	b:-0.26075000000000004	b:-0.14759615384615388	b:-0.030153846153846163	b:-0.03515384615384616	b:-0.1620576923076923	a:0.027903846153846158	a:0.6237115384615385	b:-0.003115384615384629	a:0.007519230769230769	a:0.027153846153846167	a:0.0068846153846153805	b:-0.011153846153846155	a:0.021615384615384627	a:0.09799999999999998	b:-0.08061538461538459	b:-0.41311538461538466	a:0.07576923076923076	a:0.009615384615384621	b:-0.016000000000000007	b:-0.04713461538461538	a:0.012749999999999985	a:0.018019230769230773	a:0.19661538461538464	b:-0.02551923076923078	b:-0.011884615384615368	b:-0.3099807692307693	b:-0.002480769230769242	b:-0.04275	b:-0.03834615384615385	b:-0.00021153846153845274	b:-0.2520576923076923	b:-0.08613461538461537	a:0.012923076923076936	b:-0.14923076923076922	b:-0.05961538461538462	b:-0.0021923076923076983
Propionibacterium granulosum	c:0.125	c:0.10007692307692308	c:0.15565384615384617	c:0.10475	d:-0.19090384615384617	c:0.20853846153846156	c:0.04353846153846153	c:0.1743076923076923	c:0.07271153846153845	c:0.1873846153846154	c:0.14357692307692307	c:0.12209615384615385	c:0.12819230769230772	c:0.15107692307692308	c:0.09992307692307695	c:0.13330769230769232	c:0.15224999999999997	c:0.1531346153846154	c:0.1419807692307692	c:0.1378846153846154	c:0.1796538461538462	c:0.14394230769230767	c:0.08884615384615387	c:0.09694230769230769	c:0.121	c:0.14850000000000002	c:0.09646153846153847	c:0.08051923076923076	c:0.06288461538461539	c:0.07073076923076922	c:0.13642307692307692	c:0.10636538461538461	c:0.09199999999999996	c:0.2460961538461538	c:0.04240384615384615	c:0.14794230769230768
Propionibacterium phage P100D	c:0.006884615384615381	c:0.0006538461538461601	d:-0.00809615384615385	c:0.006019230769230768	d:-0.0005769230769230822	c:0.0066346153846153855	c:0.0014038461538461633	c:0.014326923076923063	d:-0.0032499999999999994	c:0.029500000000000005	c:0.020980769230769223	c:0.000326923076923083	c:0.01157692307692308	c:0.006192307692307684	c:0.0012307692307692265	c:0.0008846153846153831	c:0.010788461538461531	c:0.00957692307692308	c:0.0032115384615384562	c:0.010519230769230763	c:0.014249999999999999	c:0.009038461538461532	c:0.005769230769230772	c:0.00246153846153847	d:-0.004057692307692301	d:-7.692307692308109e-05	c:0.0008269230769230768	c:0.00021153846153845087	d:-0.0039038461538461445	d:-0.007384615384615376	c:0.0006730769230769206	c:0.003288461538461547	d:-0.0006730769230769207	c:0.03532692307692307	d:-0.002057692307692304	c:0.0014807692307692356
Propionibacterium phage P101A	d:-0.02421153846153846	c:0.0025384615384615506	c:0.026173076923076913	c:0.08144230769230769	d:-0.025346153846153855	d:-0.006288461538461544	c:0.050057692307692324	c:0.03551923076923076	c:0.003769230769230776	d:-0.04140384615384614	c:0.14411538461538462	c:0.022307692307692317	c:0.014653846153846158	c:0.029019230769230762	c:0.04215384615384615	d:-0.03151923076923077	c:0.051634615384615376	d:-0.030519230769230753	c:0.026576923076923064	c:0.014346153846153847	d:-0.04782692307692308	c:0.023730769230769225	c:0.10565384615384615	c:0.11359615384615383	d:-0.019980769230769222	c:0.013480769230769232	c:0.07386538461538462	c:0.006134615384615381	c:0.006846153846153852	c:0.020942307692307698	d:-0.01942307692307692	d:-0.002846153846153847	d:-0.004519230769230761	d:-0.01325000000000001	c:0.001884615384615383	d:-0.009134615384615385
Propionibacterium phage P14 4	b:-0.06867307692307692	a:0.2109230769230769	a:0.032326923076923066	a:0.15667307692307694	a:0.19194230769230772	a:0.2549807692307693	b:-0.13817307692307693	a:0.1251346153846154	a:0.07275	a:0.05292307692307694	b:-0.32150000000000006	a:0.2280769230769231	a:0.039884615384615386	b:-0.019903846153846164	b:-0.009980769230769227	a:0.13905769230769233	a:0.10005769230769232	a:0.0961923076923077	a:0.22907692307692304	a:0.13303846153846155	b:-0.06782692307692308	a:0.1651153846153846	b:-0.010384615384615386	a:0.2006153846153846	a:0.18880769230769226	a:0.13803846153846153	a:0.18207692307692308	a:0.09007692307692308	a:0.07553846153846155	b:-0.19963461538461538	a:0.20751923076923073	a:0.12149999999999998	a:0.01240384615384616	a:0.1377307692307692	a:0.121	a:0.2195576923076923
Pseudomonas alcaligenes	c:0.03707692307692306	c:0.029307692307692305	c:0.043019230769230754	c:0.027557692307692307	c:0.047519230769230765	c:0.05598076923076922	c:0.011692307692307691	c:0.04519230769230769	c:0.021596153846153855	c:0.05209615384615386	c:0.03576923076923077	c:0.03496153846153847	c:0.03767307692307693	c:0.04151923076923077	c:0.02775	c:0.03928846153846153	c:0.04244230769230769	c:0.04484615384615385	c:0.040673076923076916	c:0.03926923076923076	c:0.05159615384615383	c:0.039749999999999994	c:0.02367307692307693	c:0.029749999999999995	c:0.03709615384615384	c:0.04242307692307692	c:0.025576923076923073	c:0.021596153846153834	c:0.017615384615384613	c:0.021403846153846162	c:0.03969230769230769	c:0.03009615384615385	c:0.028692307692307694	c:0.06388461538461539	c:0.011903846153846155	c:0.036326923076923076
Pseudomonas mendocina	c:0.03726923076923077	c:0.03276923076923078	c:0.04357692307692308	c:0.030884615384615382	c:0.05157692307692309	c:0.06261538461538461	c:0.013846153846153841	c:0.049384615384615395	c:0.02196153846153846	c:0.055019230769230786	c:0.03774999999999999	c:0.03538461538461539	c:0.03580769230769231	c:0.042230769230769225	c:0.03069230769230769	c:0.039249999999999986	c:0.04626923076923076	c:0.04711538461538463	c:0.04484615384615385	c:0.03973076923076922	c:0.050807692307692304	c:0.04186538461538463	c:0.025557692307692306	c:0.02773076923076923	c:0.03686538461538462	c:0.04403846153846154	c:0.02684615384615385	c:0.02321153846153845	c:0.01790384615384615	c:0.02257692307692307	c:0.04048076923076924	c:0.030980769230769232	c:0.02794230769230769	c:0.07071153846153845	c:0.012249999999999992	c:0.042923076923076925
Pseudomonas putida	c:0.06411538461538462	d:-0.09840384615384615	d:-0.17194230769230776	c:0.04836538461538462	d:-0.10821153846153844	d:-0.07228846153846154	c:0.025134615384615377	c:0.005923076923076922	d:-0.11767307692307691	c:0.010346153846153849	c:0.06326923076923077	d:-0.2013076923076923	d:-0.15948076923076923	d:-0.06528846153846155	d:-0.055711538461538465	d:-0.1201346153846154	d:-0.1516346153846154	d:-0.14898076923076922	d:-0.13040384615384615	d:-0.0669423076923077	c:0.004230769230769227	d:-0.07896153846153847	c:0.04273076923076923	c:0.04980769230769231	c:0.060153846153846155	d:-0.11884615384615387	d:-0.011557692307692309	d:-0.09898076923076919	c:0.033288461538461545	c:0.03828846153846154	d:-0.13367307692307692	d:-0.10551923076923077	d:-0.18396153846153843	d:-0.14998076923076922	c:0.02275	d:-0.1295576923076923
Pseudomonas stutzeri	d:-0.11426923076923078	d:-0.3739423076923077	c:0.4582115384615385	c:0.3221923076923078	d:-0.22865384615384618	d:-0.10746153846153846	c:0.14748076923076922	c:0.5332115384615385	d:-0.17149999999999996	d:-0.13763461538461538	c:0.09644230769230769	d:-0.0719423076923077	c:0.1553076923076923	d:-0.4636538461538462	d:-0.2825	d:-0.1426346153846154	c:0.23498076923076927	d:-0.7944038461538461	c:0.07498076923076923	c:0.28628846153846155	d:-0.5589615384615384	d:-0.01553846153846153	c:0.032576923076923066	c:0.3084038461538462	c:0.3535000000000001	d:-0.12832692307692306	c:0.2849615384615385	d:-0.33703846153846156	d:-0.4275192307692308	d:-0.5152884615384615	d:-0.4489038461538462	d:-0.18792307692307691	d:-0.21846153846153843	c:0.6843269230769231	d:-0.011038461538461546	c:0.4385
Pseudomonas unclassified	a:0.20509615384615387	a:0.23632692307692305	a:1.7105192307692305	a:0.5150192307692307	a:0.19740384615384618	a:0.569173076923077	b:-0.2389038461538461	a:0.2581346153846154	b:-0.11915384615384615	a:0.2016923076923077	a:0.21226923076923077	b:-0.22055769230769226	a:0.32596153846153847	b:-0.10623076923076923	a:0.35207692307692307	a:0.4854807692307692	a:0.07478846153846154	a:0.4415576923076923	a:0.8145384615384615	a:0.11501923076923078	a:0.8102692307692307	a:0.27942307692307694	b:-0.21234615384615385	a:0.35271153846153847	a:0.5253076923076925	a:0.8240192307692308	a:0.4320384615384616	a:0.027480769230769222	b:-0.09325	a:0.20861538461538462	a:0.29830769230769233	a:0.26126923076923075	a:0.3481730769230769	a:0.7411153846153847	b:-0.1862884615384615	a:0.833923076923077
Pseudonocardia unclassified	a:0.02832692307692308	a:0.016153846153846164	b:-0.033557692307692316	b:-0.020596153846153833	a:0.006730769230769227	a:0.028999999999999995	a:0.1460769230769231	a:0.03351923076923077	a:0.02363461538461538	a:0.2003076923076923	a:0.07294230769230771	a:0.14490384615384616	b:-0.004807692307692311	a:0.07478846153846151	b:-0.012384615384615388	a:0.06171153846153845	a:0.08311538461538462	a:0.11061538461538462	b:-0.00044230769230769323	a:0.0236923076923077	a:0.24513461538461534	a:0.05598076923076923	a:0.06790384615384616	b:-0.10067307692307692	a:0.023596153846153843	b:-0.02536538461538461	a:0.037057692307692305	b:-0.00032692307692308727	b:-0.004519230769230767	b:-0.06540384615384613	a:0.07271153846153847	b:-0.0006346153846153802	b:-0.019692307692307693	a:0.1950769230769231	b:-0.015961538461538468	b:-0.11086538461538466
Ralstonia unclassified	c:0.039576923076923086	c:0.03430769230769231	c:0.044788461538461555	c:0.03238461538461539	c:0.05075	c:0.05967307692307692	c:0.013557692307692309	c:0.05301923076923077	c:0.025499999999999995	c:0.053365384615384634	c:0.04296153846153847	c:0.04111538461538462	c:0.04484615384615385	c:0.05274999999999999	c:0.032596153846153844	c:0.04534615384615384	c:0.049865384615384596	c:0.05405769230769233	c:0.04894230769230768	c:0.04296153846153846	c:0.06059615384615384	c:0.04778846153846155	c:0.031134615384615386	c:0.03425000000000001	c:0.03709615384615386	c:0.053461538461538456	c:0.029730769230769238	c:0.028096153846153844	c:0.02242307692307692	c:0.02340384615384615	c:0.04384615384615384	c:0.03621153846153846	c:0.03061538461538461	c:0.06526923076923075	c:0.015038461538461542	c:0.04740384615384615
Rhodococcus sp. R04	d:-0.017307692307692295	c:0.044096153846153834	c:0.05384615384615385	c:0.06948076923076925	c:0.02878846153846153	c:0.01440384615384615	c:0.05501923076923076	c:0.05938461538461539	c:0.03157692307692308	c:0.049980769230769224	c:0.06123076923076924	c:0.052692307692307684	c:0.04350000000000001	c:0.056538461538461524	c:0.018192307692307702	c:0.012153846153846156	c:0.05436538461538461	c:0.04328846153846153	c:0.043769230769230776	c:0.06363461538461539	c:0.04951923076923077	d:-0.007038461538461532	c:0.05626923076923077	c:0.05109615384615385	c:0.05536538461538463	d:-0.057115384615384616	c:0.040865384615384616	d:-0.02738461538461539	c:0.046692307692307686	d:-0.05053846153846154	d:-0.06117307692307691	d:-0.04328846153846153	c:0.05434615384615385	d:-0.04180769230769232	c:0.009692307692307693	d:-0.013423076923076928
Roseomonas sp. B5	d:-0.1046346153846154	c:0.15844230769230772	c:0.24976923076923074	c:0.1686538461538462	c:0.032346153846153844	c:0.29921153846153853	c:0.06871153846153848	c:0.2575769230769231	c:0.12251923076923077	c:0.2830576923076923	c:0.22303846153846155	c:0.20328846153846158	c:0.20065384615384618	c:0.2428461538461538	c:0.15407692307692306	c:0.2101346153846154	c:0.23494230769230773	c:0.24261538461538465	c:0.23330769230769233	c:0.21600000000000003	c:0.30748076923076917	c:0.21134615384615382	c:0.14850000000000002	c:0.14573076923076922	c:0.19473076923076926	c:0.2536538461538462	c:0.1608076923076923	c:0.011403846153846148	c:0.025384615384615384	d:-0.027038461538461532	c:0.19713461538461538	c:0.16703846153846155	c:0.14798076923076925	c:0.36259615384615385	d:-0.06411538461538463	c:0.2337884615384615
Roseomonas unclassified	c:0.0645576923076923	c:0.36013461538461544	c:0.5138076923076923	c:0.3774615384615384	c:0.18438461538461545	c:0.4749807692307693	c:0.16021153846153843	c:0.31232692307692306	c:0.07196153846153845	c:0.5503461538461538	c:0.4557115384615385	c:0.4496153846153846	c:0.43674999999999997	c:0.5361346153846154	c:0.3398076923076923	c:0.4415576923076924	c:0.5155384615384616	d:-0.32926923076923076	c:0.5178653846153847	c:0.4826346153846153	c:0.2619230769230769	c:0.3036538461538462	c:0.3172115384615385	c:0.3384423076923077	c:0.41705769230769235	c:0.48786538461538465	c:0.3229230769230769	c:0.2765	c:0.207423076923077	c:0.23871153846153845	c:0.4409807692307693	c:0.3771153846153846	c:0.3195192307692308	c:0.6841730769230768	c:0.14461538461538462	c:0.5028461538461538
[truncated: 18 more rows]

## Sheet: Stockholm
Taxa	ko00051a	ko00052	ko00311	ko00511	ko00520	ko00531	ko00561	ko00564	ko00603	ko00604	ko00730	ko01053	ko02060
Acinetobacter johnsonii	a:0.04212053202804325	a:0.01148239929466972	a:0.014960241388728339	a:0.009357051348300557	a:0.02663585413306797	a:0.010378322439413026	b:-0.05652873498914326	b:-0.0482757604960994	a:0.008887818684816471	a:0.009081032134486392	a:0.031134967318239056	a:0.022992400510720868	b:-0.0015457075973593878
[truncated: 101 more rows]
