# Supplementary material for: Characterization of the public transit air microbiome and resistome reveals geographical specificity
Source: Microbiome. 2021 May 26;9:112. doi: 10.1186/s40168-021-01044-7 (PMC8157753; doi:10.1186/s40168-021-01044-7)
Supplement: Supplementary file 8 — Additional file 8: Table S4. Detection of integron elements on co-assembled contigs. [file 40168_2021_1044_MOESM8_ESM.xlsx]

## Sheet: integron_finder_summary_combine
Additional File 8: Table S4. Detection of integron elements on co-assembled contigs.
ContigID	Complete integrona	ln0b	CALINc	Plasmid	AR gene	AR gene
13619	1	0	0	None detected	None detected
Denver_1525	1	0	0	Co-located	Acetyltransferase
HK_72484	1	0	0	Co-located	None detected
14487	1	0	0	Co-located	None detected
HK_97041	1	0	0	None detected	Aminoglycoside nucleotidyltransferase (ANT3)
7875	1	0	0	Co-located	None detected
HK_166467	1	0	0	Co-located	None detected
HK_173522	1	0	0	Co-located	Bacterial regulatory helix-turn-helix proteins, AraC family
HK_12431	0	0	1	Co-located	Resistance-nodulation-cell division (RND) antibiotic efflux pump
16892	0	0	1	Co-located	None detected
HK_169393	0	0	1	None detected	None detected
HK_81843	0	0	1	Co-located	ABC transporter
17744	0	0	1	Co-located	None detected
London_2457	0	1	0	Co-located	Acetyltransferase (GNAT) family
HK_55714	0	1	0	None detected	None detected
HK_19473	0	0	1	Co-located	None detected
HK_176533	0	0	1	Co-located	None detected
7772	0	1	0	None detected	None detected
HK_176408	0	1	0	None detected	None detected
HK_123439	0	0	1	Co-located	None detected
HK_97610	0	0	1	Co-located	None detected
HK_172621	0	0	1	Co-located	None detected
HK_65068	0	0	1	Co-located	None detected
HK_71269	0	0	1	Co-located	None detected
HK_10086	0	0	1	None detected	Methyltransferase domain
HK_79336	0	1	0	None detected	None detected
HK_52461	0	0	1	None detected	Phosphotransferase enzyme family
HK_116270	0	0	1	None detected	None detected
HK_167118	0	0	1	None detected	Acetyltransferase (GNAT) family
16968	0	1	0	None detected	None detected
NYC_3273	0	1	0	None detected	Acetyltransferase (GNAT) family	TIGR01496_DHPS: dihydropteroate synthase
HK_131023	0	0	1	None detected	None detected
HK_83838	0	1	0	None detected	Acetyltransferase (GNAT) family
HK_63835	0	0	1	Co-located	None detected
HK_32313	0	0	1	Co-located	None detected
HK_57603	0	0	1	Co-located	None detected
HK_95330	0	0	1	Co-located	None detected
HK_158720	0	0	1	Co-located	None detected
HK_34605	0	0	1	Co-located	None detected
HK_112849	0	1	0	None detected	Aminotransferase class I and II
10870	0	0	1	None detected	None detected
HK_83971	0	1	0	Co-located	Metallo-beta-lactamase superfamily
9320	0	0	1	Co-located	None detected
HK_151957	0	0	1	None detected	None detected
HK_23120	0	0	1	None detected	None detected
HK_30930	0	0	1	Co-located	None detected
HK_178251	0	0	1	Co-located	None detected
HK_69332	0	0	1	Co-located	Acetyltransferase (GNAT) family
HK_158820	0	0	1	Co-located	None detected
HK_46638	0	0	1	None detected	None detected
HK_139264	0	1	0	None detected	None detected
HK_99620	0	1	0	None detected	Glyoxalase/Bleomycin resistance protein/Dioxygenase
HK_6505	0	0	1	None detected	None detected
HK_82183	0	0	1	None detected	None detected
London_22522	0	1	0	Co-located	None detected
HK_181129	0	0	1	Co-located	Acetyltransferase (GNAT) family
HK_20071	0	0	1	None detected	None detected
HK_52503	0	0	1	Co-located	None detected
HK_153344	0	0	1	Co-located	None detected
aComplete integron as defined as containing an integron integrase and at least one attC site.
bln0 contains only one attC site.
cCALIN element does not contain integron integrase but contains at least two attC sites.
