# Supplementary material for: Characterization of the public transit air microbiome and resistome reveals geographical specificity
Source: Microbiome. 2021 May 26;9:112. doi: 10.1186/s40168-021-01044-7 (PMC8157753; doi:10.1186/s40168-021-01044-7)
Supplement: Supplementary file 9 — Additional file 9: Table S5. Species-level taxonomic classification of MAGs, and annotations of city-unique coding sequences. [file 40168_2021_1044_MOESM9_ESM.xlsx]

## Sheet: Overview
Additional File 9: Table S5. Species-level taxonomic classification of MAGs, and annotations of city-unique coding sequences.
MAG	Taxonomy	No. of cuCDS	Percentage of CDS in MAG (%)
Denver_bin.11	Kocuria rosea	0	0
NYC_bin.31	Cutibacterium acnes	0	0
Oslo_bin.11	Cutibacterium acnes	0	0
Oslo_bin.14	Lawsonella clevelandensis	0	0
Oslo_bin.5	Micrococcus flavus	0	0
Oslo_bin.107	Kocuria rosea	2	0.0681431
Oslo_bin.52	Kocuria rhizophila	2	0.0804505
Oslo_bin.101	Dermacoccus nishinomiyaensis	3	0.110947
NYC_bin.13	Kocuria rhizophila	3	0.112528
NYC_bin.37	Kocuria palustris	3	0.156331
Oslo_bin.36	Microlunatus phosphovorus	7	0.162338
London_bin.6	Cutibacterium acnes	6	0.243506
NYC_bin.11	Arsenicicoccus bolidensis	14	0.39818
NYC_bin.6	Luteococcus japonicus	10	0.405844
HKG_bin.195	Cutibacterium acnes	11	0.443906
Denver_bin.5	Gardnerella vaginalis	11	0.951557
HKG_bin.81	Roseomonas mucosa	65	1.4803
Oslo_bin.50	Nesterenkonia sp PF2B19	84	3.02267
Oslo_bin.111	Halalkalicoccus jeotgali	132	3.18226
Oslo_bin.51	Rubrobacter aplysinae	297	10.3448
Oslo_bin.86	Rubrobacter taiwanensis	996	28.0959
HKG_bin.63	Azorhizobium doebereinerae	1191	29.4948
HKG_bin.184	Sandaracinus amylolyticus	3504	45.0733
Oslo_bin.39	Arsenophonus nasoniae	1208	45.3794
HKG_bin.77	Corynebacterium accolens	4540	74.5607
HKG_bin.6	Actinobacteria bacterium DSM 45722	3434	78.3482

## Sheet: Eggnog_mapper_out
City-unique coding sequences	MAG	Unique city	Preferred name	COG category	Description
k141_110656_length_4609_cov_8.0000_2	Denver_bin.5	Denver	nth	L	DNA repair enzyme that has both DNA N-glycosylase activity and AP-lyase activity. The DNA N-glycosylase activity releases various damaged pyrimidines from DNA by cleaving the N- glycosidic bond, leaving an AP (apurinic apyrimidinic) site. The AP-lyase activity cleaves the phosphodiester bond 3' to the AP site by a beta-elimination, leaving a 3'-terminal unsaturated sugar and a product with a term…
k141_1122702_length_5150_cov_7.0000_1	Denver_bin.5	Denver	cof	T	Eukaryotic phosphomannomutase
k141_137406_length_13330_cov_8.0000_4	Denver_bin.5	Denver
k141_310938_length_2132_cov_7.0000_2	Denver_bin.5	Denver
k141_313435_length_2347_cov_5.0000_1	Denver_bin.5	Denver	metF	E	Methylenetetrahydrofolate reductase
k141_323618_length_2294_cov_7.0000_1	Denver_bin.5	Denver
k141_333025_length_2655_cov_6.0000_1	Denver_bin.5	Denver
k141_360870_length_2078_cov_8.0000_3	Denver_bin.5	Denver	fmt2	S	Belongs to the LOG family
k141_414984_length_2162_cov_8.0000_1	Denver_bin.5	Denver	ptrB	E	Peptidase, S9A B C family, catalytic domain protein
k141_506631_length_2692_cov_6.0000_2	Denver_bin.5	Denver		D	GA module
k141_733482_length_3890_cov_6.9552_1	Denver_bin.5	Denver
k141_1001097_length_6151_cov_18.0000_4	HKG_bin.184	Hong Kong
k141_1001097_length_6151_cov_18.0000_5	HKG_bin.184	Hong Kong
k141_1001097_length_6151_cov_18.0000_6	HKG_bin.184	Hong Kong	folC	H	Belongs to the folylpolyglutamate synthase family
k141_1015223_length_5157_cov_15.0000_5	HKG_bin.184	Hong Kong
k141_1015223_length_5157_cov_15.0000_6	HKG_bin.184	Hong Kong	mftB	C	Radical SAM
k141_1028218_length_11336_cov_48.0000_10	HKG_bin.184	Hong Kong
k141_1028218_length_11336_cov_48.0000_11	HKG_bin.184	Hong Kong
k141_1028218_length_11336_cov_48.0000_2	HKG_bin.184	Hong Kong
k141_1028218_length_11336_cov_48.0000_3	HKG_bin.184	Hong Kong
k141_1028218_length_11336_cov_48.0000_5	HKG_bin.184	Hong Kong
k141_1028218_length_11336_cov_48.0000_6	HKG_bin.184	Hong Kong	fcbC	S	PFAM thioesterase superfamily protein
k141_1028218_length_11336_cov_48.0000_7	HKG_bin.184	Hong Kong		P	alginic acid biosynthetic process
k141_1028218_length_11336_cov_48.0000_8	HKG_bin.184	Hong Kong	rsgA	S	One of several proteins that assist in the late maturation steps of the functional core of the 30S ribosomal subunit. Helps release RbfA from mature subunits. May play a role in the assembly of ribosomal proteins into the subunit. Circularly permuted GTPase that catalyzes slow GTP hydrolysis, GTPase activity is stimulated by the 30S ribosomal subunit
k141_103149_length_7865_cov_53.9885_2	HKG_bin.184	Hong Kong	glpQ2	C	glycerophosphoryl diester phosphodiesterase
k141_103149_length_7865_cov_53.9885_5	HKG_bin.184	Hong Kong
k141_103149_length_7865_cov_53.9885_6	HKG_bin.184	Hong Kong
k141_1031536_length_3403_cov_17.0000_1	HKG_bin.184	Hong Kong
k141_1050771_length_8124_cov_26.0000_1	HKG_bin.184	Hong Kong	yihG	I	Phosphate acyltransferases
k141_1050771_length_8124_cov_26.0000_3	HKG_bin.184	Hong Kong		KLT	Protein tyrosine kinase
k141_1064657_length_6163_cov_19.9997_3	HKG_bin.184	Hong Kong
k141_1064657_length_6163_cov_19.9997_4	HKG_bin.184	Hong Kong	ksgA	J	Specifically dimethylates two adjacent adenosines (A1518 and A1519) in the loop of a conserved hairpin near the 3'-end of 16S rRNA in the 30S particle. May play a critical role in biogenesis of 30S subunits
k141_1074986_length_6770_cov_16.0000_1	HKG_bin.184	Hong Kong
k141_1074986_length_6770_cov_16.0000_4	HKG_bin.184	Hong Kong
k141_1074986_length_6770_cov_16.0000_6	HKG_bin.184	Hong Kong		S	Vault protein inter-alpha-trypsin domain
k141_1080312_length_9841_cov_20.0012_5	HKG_bin.184	Hong Kong		IQ	Acyl-protein synthetase, LuxE
k141_1080312_length_9841_cov_20.0012_8	HKG_bin.184	Hong Kong		P	TonB dependent receptor
k141_1090237_length_16755_cov_19.3445_15	HKG_bin.184	Hong Kong
k141_1090237_length_16755_cov_19.3445_2	HKG_bin.184	Hong Kong	dck	F	PFAM deoxynucleoside kinase
k141_1090237_length_16755_cov_19.3445_4	HKG_bin.184	Hong Kong
k141_1095_length_4509_cov_16.0009_1	HKG_bin.184	Hong Kong
k141_1095_length_4509_cov_16.0009_3	HKG_bin.184	Hong Kong
k141_1095_length_4509_cov_16.0009_4	HKG_bin.184	Hong Kong
k141_1095_length_4509_cov_16.0009_5	HKG_bin.184	Hong Kong	gspH	NU	Prokaryotic N-terminal methylation motif
k141_1095_length_4509_cov_16.0009_6	HKG_bin.184	Hong Kong		I	4 iron, 4 sulfur cluster binding
k141_1105133_length_8285_cov_22.0000_1	HKG_bin.184	Hong Kong
k141_1105133_length_8285_cov_22.0000_2	HKG_bin.184	Hong Kong		K	BetI-type transcriptional repressor, C-terminal
k141_1105133_length_8285_cov_22.0000_3	HKG_bin.184	Hong Kong
k141_1105133_length_8285_cov_22.0000_7	HKG_bin.184	Hong Kong	glcD	C	FAD linked oxidases, C-terminal domain
k141_1105133_length_8285_cov_22.0000_8	HKG_bin.184	Hong Kong	gspC	U	General secretion pathway protein C
k141_1109507_length_8273_cov_14.0005_4	HKG_bin.184	Hong Kong
k141_1109507_length_8273_cov_14.0005_5	HKG_bin.184	Hong Kong		E	Catalyzes the specific phosphorylation of the 3-hydroxyl group of shikimic acid using ATP as a cosubstrate
k141_1109507_length_8273_cov_14.0005_6	HKG_bin.184	Hong Kong
k141_1109507_length_8273_cov_14.0005_7	HKG_bin.184	Hong Kong	MA20_06245	S	PFAM yiaA B two helix domain
k141_1109507_length_8273_cov_14.0005_8	HKG_bin.184	Hong Kong		S	repeat protein
k141_1128760_length_4418_cov_28.0000_3	HKG_bin.184	Hong Kong
k141_1128760_length_4418_cov_28.0000_4	HKG_bin.184	Hong Kong
k141_1128760_length_4418_cov_28.0000_5	HKG_bin.184	Hong Kong	ybfG	S	Protein of unknown function DUF2625
k141_1128760_length_4418_cov_28.0000_6	HKG_bin.184	Hong Kong		M	Methyltransferase FkbM domain
k141_1133107_length_7183_cov_16.0000_1	HKG_bin.184	Hong Kong
k141_1133107_length_7183_cov_16.0000_3	HKG_bin.184	Hong Kong
k141_1133107_length_7183_cov_16.0000_4	HKG_bin.184	Hong Kong
k141_1133107_length_7183_cov_16.0000_5	HKG_bin.184	Hong Kong
k141_1134892_length_28792_cov_16.6709_13	HKG_bin.184	Hong Kong	pilY1	NU	Tfp pilus assembly protein tip-associated adhesin PilY1
k141_1134892_length_28792_cov_16.6709_15	HKG_bin.184	Hong Kong
k141_1134892_length_28792_cov_16.6709_17	HKG_bin.184	Hong Kong	trxA	O	Thioredoxin-like
k141_1134892_length_28792_cov_16.6709_2	HKG_bin.184	Hong Kong		KLT	AAA ATPase domain
k141_1134892_length_28792_cov_16.6709_20	HKG_bin.184	Hong Kong
k141_1134892_length_28792_cov_16.6709_22	HKG_bin.184	Hong Kong
k141_1134892_length_28792_cov_16.6709_24	HKG_bin.184	Hong Kong		M	Polymer-forming cytoskeletal
k141_1134892_length_28792_cov_16.6709_25	HKG_bin.184	Hong Kong
k141_1134892_length_28792_cov_16.6709_27	HKG_bin.184	Hong Kong	atpF	C	Component of the F(0) channel, it forms part of the peripheral stalk, linking F(1) to F(0)
k141_1134892_length_28792_cov_16.6709_28	HKG_bin.184	Hong Kong	atpH	C	F(1)F(0) ATP synthase produces ATP from ADP in the presence of a proton or sodium gradient. F-type ATPases consist of two structural domains, F(1) containing the extramembraneous catalytic core and F(0) containing the membrane proton channel, linked together by a central stalk and a peripheral stalk. During catalysis, ATP synthesis in the catalytic domain of F(1) is coupled via a rotary mechanism…
k141_1134892_length_28792_cov_16.6709_5	HKG_bin.184	Hong Kong
k141_1134892_length_28792_cov_16.6709_6	HKG_bin.184	Hong Kong
k141_1134892_length_28792_cov_16.6709_8	HKG_bin.184	Hong Kong		S	P-aminobenzoate N-oxygenase AurF
k141_1134892_length_28792_cov_16.6709_9	HKG_bin.184	Hong Kong		T	His Kinase A (phosphoacceptor) domain
k141_114260_length_4978_cov_18.5956_1	HKG_bin.184	Hong Kong
k141_114260_length_4978_cov_18.5956_2	HKG_bin.184	Hong Kong	ydgA	E	Belongs to the peptidase S1B family
k141_114260_length_4978_cov_18.5956_5	HKG_bin.184	Hong Kong	mauD	CO	COG0526, thiol-disulfide isomerase and thioredoxins
k141_1151946_length_7704_cov_39.0000_3	HKG_bin.184	Hong Kong		S	Protein of unknown function (DUF3370)
k141_1151946_length_7704_cov_39.0000_5	HKG_bin.184	Hong Kong
k141_1151946_length_7704_cov_39.0000_6	HKG_bin.184	Hong Kong
k141_1151946_length_7704_cov_39.0000_8	HKG_bin.184	Hong Kong
k141_1153870_length_9103_cov_18.0000_4	HKG_bin.184	Hong Kong	ragD	M	Belongs to the membrane fusion protein (MFP) (TC 8.A.1) family
k141_1153870_length_9103_cov_18.0000_5	HKG_bin.184	Hong Kong		MU	efflux transmembrane transporter activity
k141_1153870_length_9103_cov_18.0000_6	HKG_bin.184	Hong Kong		K	helix_turn_helix, arabinose operon control protein
k141_1162819_length_4008_cov_17.0000_2	HKG_bin.184	Hong Kong
k141_1162819_length_4008_cov_17.0000_3	HKG_bin.184	Hong Kong
k141_1175342_length_14328_cov_16.0000_1	HKG_bin.184	Hong Kong	ppsA	GT	Phosphoenolpyruvate synthase
k141_1175342_length_14328_cov_16.0000_2	HKG_bin.184	Hong Kong		J	pseudouridine synthase activity
k141_1175342_length_14328_cov_16.0000_4	HKG_bin.184	Hong Kong		O	HupE / UreJ protein
k141_1175342_length_14328_cov_16.0000_6	HKG_bin.184	Hong Kong
k141_1175342_length_14328_cov_16.0000_7	HKG_bin.184	Hong Kong
k141_1175342_length_14328_cov_16.0000_8	HKG_bin.184	Hong Kong		M	Glycosyl transferase
k141_1178809_length_10210_cov_14.4137_1	HKG_bin.184	Hong Kong		T	PhoQ Sensor
k141_1178809_length_10210_cov_14.4137_2	HKG_bin.184	Hong Kong	nifS	E	Master enzyme that delivers sulfur to a number of partners involved in Fe-S cluster assembly, tRNA modification or cofactor biosynthesis. Catalyzes the removal of elemental sulfur atoms from cysteine to produce alanine. Functions as a sulfur delivery protein for Fe-S cluster synthesis onto IscU, an Fe-S scaffold assembly protein, as well as other S acceptor proteins
k141_1178809_length_10210_cov_14.4137_3	HKG_bin.184	Hong Kong	mnmA	J	Catalyzes the 2-thiolation of uridine at the wobble position (U34) of tRNA, leading to the formation of s(2)U34
k141_1178809_length_10210_cov_14.4137_4	HKG_bin.184	Hong Kong
k141_1178809_length_10210_cov_14.4137_5	HKG_bin.184	Hong Kong	rlmD	J	Catalyzes the formation of 5-methyl-uridine at position 1939 (m5U1939) in 23S rRNA
k141_1178809_length_10210_cov_14.4137_8	HKG_bin.184	Hong Kong	ribE	H	riboflavin synthase, alpha subunit
k141_1202465_length_2804_cov_12.0000_1	HKG_bin.184	Hong Kong		S	ATPase associated with various cellular activities
k141_1208879_length_6986_cov_21.2000_3	HKG_bin.184	Hong Kong
k141_1208879_length_6986_cov_21.2000_5	HKG_bin.184	Hong Kong
k141_1222027_length_2036_cov_9.0000_2	HKG_bin.184	Hong Kong
k141_1231338_length_12415_cov_18.0000_13	HKG_bin.184	Hong Kong
k141_1231338_length_12415_cov_18.0000_17	HKG_bin.184	Hong Kong	Z012_04450	L	Belongs to the pirin family
k141_1231338_length_12415_cov_18.0000_2	HKG_bin.184	Hong Kong	ykfA	V	LD-carboxypeptidase
k141_1231338_length_12415_cov_18.0000_3	HKG_bin.184	Hong Kong		S	PFAM SNARE associated Golgi protein
k141_1231338_length_12415_cov_18.0000_4	HKG_bin.184	Hong Kong		F	Bacteriocin-protection, YdeI or OmpD-Associated
k141_1231338_length_12415_cov_18.0000_5	HKG_bin.184	Hong Kong
k141_1231338_length_12415_cov_18.0000_6	HKG_bin.184	Hong Kong
k141_1231338_length_12415_cov_18.0000_7	HKG_bin.184	Hong Kong
k141_1231338_length_12415_cov_18.0000_9	HKG_bin.184	Hong Kong
k141_1232100_length_4747_cov_13.0000_2	HKG_bin.184	Hong Kong
k141_1232100_length_4747_cov_13.0000_4	HKG_bin.184	Hong Kong
k141_1232100_length_4747_cov_13.0000_8	HKG_bin.184	Hong Kong
k141_1238924_length_11083_cov_17.1519_3	HKG_bin.184	Hong Kong		MU	Outer membrane efflux protein
k141_1238924_length_11083_cov_17.1519_4	HKG_bin.184	Hong Kong
k141_1238924_length_11083_cov_17.1519_9	HKG_bin.184	Hong Kong	phoR	T	Histidine kinase
k141_1243545_length_36470_cov_18.0000_11	HKG_bin.184	Hong Kong	yhbY	J	CRS1_YhbY
k141_1243545_length_36470_cov_18.0000_13	HKG_bin.184	Hong Kong
k141_1243545_length_36470_cov_18.0000_14	HKG_bin.184	Hong Kong	glpB	C	PFAM fumarate reductase succinate dehydrogenase flavoprotein domain protein
k141_1243545_length_36470_cov_18.0000_15	HKG_bin.184	Hong Kong
k141_1243545_length_36470_cov_18.0000_17	HKG_bin.184	Hong Kong		S	Tetratricopeptide repeat
k141_1243545_length_36470_cov_18.0000_18	HKG_bin.184	Hong Kong
k141_1243545_length_36470_cov_18.0000_2	HKG_bin.184	Hong Kong
k141_1243545_length_36470_cov_18.0000_24	HKG_bin.184	Hong Kong		KLT	serine threonine protein kinase
k141_1243545_length_36470_cov_18.0000_26	HKG_bin.184	Hong Kong		T	serine threonine protein phosphatase
k141_1243545_length_36470_cov_18.0000_27	HKG_bin.184	Hong Kong
k141_1243545_length_36470_cov_18.0000_28	HKG_bin.184	Hong Kong
k141_1243545_length_36470_cov_18.0000_7	HKG_bin.184	Hong Kong		K	Acetyltransferase (GNAT) domain
k141_1243545_length_36470_cov_18.0000_8	HKG_bin.184	Hong Kong
k141_1243545_length_36470_cov_18.0000_9	HKG_bin.184	Hong Kong
k141_1246216_length_24480_cov_19.0000_11	HKG_bin.184	Hong Kong	acyP	C	acylphosphatase activity
k141_1246216_length_24480_cov_19.0000_13	HKG_bin.184	Hong Kong	rplQ	J	Ribosomal protein L17
k141_1246216_length_24480_cov_19.0000_22	HKG_bin.184	Hong Kong	rpmD	J	Ribosomal protein L30
k141_1246216_length_24480_cov_19.0000_27	HKG_bin.184	Hong Kong	rpsN	J	Binds 16S rRNA, required for the assembly of 30S particles and may also be responsible for determining the conformation of the 16S rRNA at the A site
k141_1246216_length_24480_cov_19.0000_29	HKG_bin.184	Hong Kong	rplX	J	One of the proteins that surrounds the polypeptide exit tunnel on the outside of the subunit
k141_1246216_length_24480_cov_19.0000_31	HKG_bin.184	Hong Kong	rpsQ	J	One of the primary rRNA binding proteins, it binds specifically to the 5'-end of 16S ribosomal RNA
k141_1246216_length_24480_cov_19.0000_32	HKG_bin.184	Hong Kong	rpmC	J	Belongs to the universal ribosomal protein uL29 family
k141_1246216_length_24480_cov_19.0000_35	HKG_bin.184	Hong Kong	rplV	J	The globular domain of the protein is located near the polypeptide exit tunnel on the outside of the subunit, while an extended beta-hairpin is found that lines the wall of the exit tunnel in the center of the 70S ribosome
k141_1246216_length_24480_cov_19.0000_5	HKG_bin.184	Hong Kong		T	His Kinase A (phosphoacceptor) domain
k141_1246216_length_24480_cov_19.0000_6	HKG_bin.184	Hong Kong	spo0F	T	receiver
k141_1246216_length_24480_cov_19.0000_7	HKG_bin.184	Hong Kong		T	HAMP domain
k141_1256059_length_12731_cov_15.1727_2	HKG_bin.184	Hong Kong
k141_1256059_length_12731_cov_15.1727_3	HKG_bin.184	Hong Kong
k141_1256059_length_12731_cov_15.1727_5	HKG_bin.184	Hong Kong		M	peptidase S1 and S6 chymotrypsin Hap
k141_1256059_length_12731_cov_15.1727_6	HKG_bin.184	Hong Kong		E	Belongs to the peptidase S1B family
k141_1256059_length_12731_cov_15.1727_7	HKG_bin.184	Hong Kong		S	Domain of unknown function (DUF4343)
k141_1277387_length_5672_cov_16.0000_1	HKG_bin.184	Hong Kong		KLT	COG0515 Serine threonine protein
k141_1277387_length_5672_cov_16.0000_4	HKG_bin.184	Hong Kong		S	Protein of unknown function (DUF3604)
k141_1278573_length_25429_cov_17.0000_10	HKG_bin.184	Hong Kong
k141_1278573_length_25429_cov_17.0000_11	HKG_bin.184	Hong Kong
k141_1278573_length_25429_cov_17.0000_12	HKG_bin.184	Hong Kong
k141_1278573_length_25429_cov_17.0000_15	HKG_bin.184	Hong Kong	hscB	O	Co-chaperone involved in the maturation of iron-sulfur cluster-containing proteins. Seems to help targeting proteins to be folded toward HscA
k141_1278573_length_25429_cov_17.0000_21	HKG_bin.184	Hong Kong
k141_1278573_length_25429_cov_17.0000_4	HKG_bin.184	Hong Kong		C	Cytochrome c554 and c-prime
k141_1278573_length_25429_cov_17.0000_5	HKG_bin.184	Hong Kong
k141_1278573_length_25429_cov_17.0000_6	HKG_bin.184	Hong Kong		S	Zinc ribbon domain
k141_1278573_length_25429_cov_17.0000_9	HKG_bin.184	Hong Kong
k141_1279265_length_6811_cov_20.0000_2	HKG_bin.184	Hong Kong		C	TIGRFAM galactose-1-phosphate uridylyltransferase
k141_1279265_length_6811_cov_20.0000_5	HKG_bin.184	Hong Kong		S	cellulose binding
k141_1279265_length_6811_cov_20.0000_7	HKG_bin.184	Hong Kong		DZ	PFAM regulator of chromosome condensation, RCC1
k141_1288644_length_6155_cov_14.1367_2	HKG_bin.184	Hong Kong	hly3	S	hemolysin III
k141_1288644_length_6155_cov_14.1367_4	HKG_bin.184	Hong Kong		L	RNA-DNA hybrid ribonuclease activity
k141_1288644_length_6155_cov_14.1367_6	HKG_bin.184	Hong Kong	feoA	P	FeoA domain
k141_1291782_length_27880_cov_18.0000_1	HKG_bin.184	Hong Kong
k141_1291782_length_27880_cov_18.0000_10	HKG_bin.184	Hong Kong
k141_1291782_length_27880_cov_18.0000_11	HKG_bin.184	Hong Kong
k141_1291782_length_27880_cov_18.0000_14	HKG_bin.184	Hong Kong
k141_1291782_length_27880_cov_18.0000_15	HKG_bin.184	Hong Kong
k141_1291782_length_27880_cov_18.0000_16	HKG_bin.184	Hong Kong		E	lactoylglutathione lyase activity
k141_1291782_length_27880_cov_18.0000_18	HKG_bin.184	Hong Kong
k141_1291782_length_27880_cov_18.0000_19	HKG_bin.184	Hong Kong	corA	P	Magnesium transport protein CorA
k141_1291782_length_27880_cov_18.0000_21	HKG_bin.184	Hong Kong		Q	ubiE/COQ5 methyltransferase family
k141_1291782_length_27880_cov_18.0000_22	HKG_bin.184	Hong Kong
k141_1291782_length_27880_cov_18.0000_23	HKG_bin.184	Hong Kong
k141_1291782_length_27880_cov_18.0000_27	HKG_bin.184	Hong Kong	ddpX
k141_1291782_length_27880_cov_18.0000_9	HKG_bin.184	Hong Kong		KLT	PFAM Protein kinase
k141_129249_length_12529_cov_15.0000_1	HKG_bin.184	Hong Kong
k141_129249_length_12529_cov_15.0000_10	HKG_bin.184	Hong Kong		IQ	KR domain
k141_129249_length_12529_cov_15.0000_11	HKG_bin.184	Hong Kong
k141_129249_length_12529_cov_15.0000_12	HKG_bin.184	Hong Kong
k141_129249_length_12529_cov_15.0000_2	HKG_bin.184	Hong Kong		KLT	Serine threonine protein kinase
k141_129249_length_12529_cov_15.0000_3	HKG_bin.184	Hong Kong		J	Belongs to the amidase family
k141_129249_length_12529_cov_15.0000_4	HKG_bin.184	Hong Kong
k141_129249_length_12529_cov_15.0000_5	HKG_bin.184	Hong Kong		I	Sphingolipid Delta4-desaturase (DES)
k141_129249_length_12529_cov_15.0000_6	HKG_bin.184	Hong Kong	algR	K	LytTr DNA-binding domain
k141_129249_length_12529_cov_15.0000_7	HKG_bin.184	Hong Kong	algZ	T	Histidine kinase
k141_129249_length_12529_cov_15.0000_8	HKG_bin.184	Hong Kong
k141_1301808_length_6087_cov_37.2908_2	HKG_bin.184	Hong Kong
k141_1301808_length_6087_cov_37.2908_6	HKG_bin.184	Hong Kong
k141_130206_length_13623_cov_17.1133_1	HKG_bin.184	Hong Kong
k141_130206_length_13623_cov_17.1133_3	HKG_bin.184	Hong Kong
k141_130206_length_13623_cov_17.1133_5	HKG_bin.184	Hong Kong		S	MOSC domain
k141_130206_length_13623_cov_17.1133_7	HKG_bin.184	Hong Kong		IU	oxidoreductase activity
k141_130206_length_13623_cov_17.1133_8	HKG_bin.184	Hong Kong
k141_130206_length_13623_cov_17.1133_9	HKG_bin.184	Hong Kong		Q	DSBA-like thioredoxin domain
k141_1309584_length_12468_cov_19.9572_1	HKG_bin.184	Hong Kong
k141_1309584_length_12468_cov_19.9572_2	HKG_bin.184	Hong Kong	XK27_02140	M	domain protein
k141_1309584_length_12468_cov_19.9572_3	HKG_bin.184	Hong Kong
k141_1309918_length_11301_cov_16.2522_4	HKG_bin.184	Hong Kong		D	Domain of unknown function (DUF4175)
k141_1309918_length_11301_cov_16.2522_5	HKG_bin.184	Hong Kong		S	Peptidase MA superfamily
k141_131694_length_5944_cov_18.0000_4	HKG_bin.184	Hong Kong	rtcA	A	Catalyzes the conversion of 3'-phosphate to a 2',3'- cyclic phosphodiester at the end of RNA. The mechanism of action of the enzyme occurs in 3 steps (A) adenylation of the enzyme by ATP
k141_1319525_length_11312_cov_106.3737_3	HKG_bin.184	Hong Kong
k141_1319525_length_11312_cov_106.3737_8	HKG_bin.184	Hong Kong	nusB	K	Involved in transcription antitermination. Required for transcription of ribosomal RNA (rRNA) genes. Binds specifically to the boxA antiterminator sequence of the ribosomal RNA (rrn) operons
k141_1323239_length_20526_cov_17.5960_11	HKG_bin.184	Hong Kong
k141_1323239_length_20526_cov_17.5960_12	HKG_bin.184	Hong Kong		S	Adenomatosis polyposis coli down-regulated 1
k141_1323239_length_20526_cov_17.5960_15	HKG_bin.184	Hong Kong
k141_1323239_length_20526_cov_17.5960_17	HKG_bin.184	Hong Kong	yfcN	S	Smr domain
k141_1323239_length_20526_cov_17.5960_18	HKG_bin.184	Hong Kong	yedA	EG	EamA-like transporter family
k141_1323239_length_20526_cov_17.5960_19	HKG_bin.184	Hong Kong
k141_1323239_length_20526_cov_17.5960_2	HKG_bin.184	Hong Kong
k141_1323239_length_20526_cov_17.5960_21	HKG_bin.184	Hong Kong	mmrA	EGP	Major facilitator Superfamily
k141_1323239_length_20526_cov_17.5960_4	HKG_bin.184	Hong Kong
k141_1323239_length_20526_cov_17.5960_9	HKG_bin.184	Hong Kong
k141_1330618_length_9903_cov_17.3688_1	HKG_bin.184	Hong Kong		S	Protein of unknown function (DUF2752)
k141_1330618_length_9903_cov_17.3688_5	HKG_bin.184	Hong Kong	ybiA	O	peptidyl-tyrosine sulfation
k141_1332642_length_6998_cov_19.0000_2	HKG_bin.184	Hong Kong	rpoH	K	Sigma factors are initiation factors that promote the attachment of RNA polymerase to specific initiation sites and are then released
k141_1332642_length_6998_cov_19.0000_4	HKG_bin.184	Hong Kong
k141_1332642_length_6998_cov_19.0000_8	HKG_bin.184	Hong Kong	lnt	M	Transfers the fatty acyl group on membrane lipoproteins
k141_1338773_length_10649_cov_24.7811_1	HKG_bin.184	Hong Kong		K	SWIM zinc finger
k141_1338773_length_10649_cov_24.7811_10	HKG_bin.184	Hong Kong	agmK	G	repeat protein
k141_1338773_length_10649_cov_24.7811_4	HKG_bin.184	Hong Kong		E	GMC oxidoreductase
k141_1338773_length_10649_cov_24.7811_5	HKG_bin.184	Hong Kong		S	Glutathione-dependent formaldehyde-activating enzyme
k141_1338773_length_10649_cov_24.7811_7	HKG_bin.184	Hong Kong		S	ABC-2 family transporter protein
k141_1340863_length_4203_cov_14.7518_4	HKG_bin.184	Hong Kong
k141_1344072_length_9974_cov_17.0000_12	HKG_bin.184	Hong Kong		KT	dienelactone hydrolase
k141_1344072_length_9974_cov_17.0000_3	HKG_bin.184	Hong Kong		S	Catalyzes the formation of the isocyclic ring in chlorophyll biosynthesis. Mediates the cyclase reaction, which results in the formation of divinylprotochlorophyllide (Pchlide) characteristic of all chlorophylls from magnesium-protoporphyrin IX 13-monomethyl ester (MgPMME)
k141_1344072_length_9974_cov_17.0000_4	HKG_bin.184	Hong Kong
k141_1350751_length_12734_cov_14.9997_2	HKG_bin.184	Hong Kong		P	enterobactin catabolic process
k141_1350751_length_12734_cov_14.9997_4	HKG_bin.184	Hong Kong		S	Polyketide cyclase / dehydrase and lipid transport
k141_1354593_length_20916_cov_15.7520_1	HKG_bin.184	Hong Kong		GM	NAD-dependent epimerase dehydratase
k141_1354593_length_20916_cov_15.7520_12	HKG_bin.184	Hong Kong
k141_1354593_length_20916_cov_15.7520_13	HKG_bin.184	Hong Kong
k141_1354593_length_20916_cov_15.7520_16	HKG_bin.184	Hong Kong	hisE	E	Histidine biosynthesis bifunctional protein HisIE
k141_1354593_length_20916_cov_15.7520_17	HKG_bin.184	Hong Kong
k141_1354593_length_20916_cov_15.7520_2	HKG_bin.184	Hong Kong
k141_1354593_length_20916_cov_15.7520_7	HKG_bin.184	Hong Kong		L	Putative exonuclease, RdgC
k141_1354593_length_20916_cov_15.7520_8	HKG_bin.184	Hong Kong		L	May be involved in recombination
k141_1354593_length_20916_cov_15.7520_9	HKG_bin.184	Hong Kong
k141_1354852_length_30713_cov_17.3378_10	HKG_bin.184	Hong Kong		S	Uncharacterized protein conserved in bacteria (DUF2236)
k141_1354852_length_30713_cov_17.3378_11	HKG_bin.184	Hong Kong
k141_1354852_length_30713_cov_17.3378_12	HKG_bin.184	Hong Kong		DZ	PFAM regulator of chromosome condensation, RCC1
k141_1354852_length_30713_cov_17.3378_14	HKG_bin.184	Hong Kong		I	Thioesterase-like superfamily
k141_1354852_length_30713_cov_17.3378_16	HKG_bin.184	Hong Kong		S	Domain of unknown function (DUF4419)
k141_1354852_length_30713_cov_17.3378_17	HKG_bin.184	Hong Kong	nfi	L	deoxyribonuclease V activity
k141_1354852_length_30713_cov_17.3378_19	HKG_bin.184	Hong Kong
k141_1354852_length_30713_cov_17.3378_2	HKG_bin.184	Hong Kong
k141_1354852_length_30713_cov_17.3378_20	HKG_bin.184	Hong Kong
k141_1354852_length_30713_cov_17.3378_22	HKG_bin.184	Hong Kong	MA20_24420	S	Uncharacterised protein family (UPF0227)
k141_1354852_length_30713_cov_17.3378_6	HKG_bin.184	Hong Kong		O	SERine Proteinase INhibitors
k141_1358484_length_19845_cov_17.0000_1	HKG_bin.184	Hong Kong
k141_1358484_length_19845_cov_17.0000_11	HKG_bin.184	Hong Kong		I	Acyl CoA binding protein
k141_1358484_length_19845_cov_17.0000_12	HKG_bin.184	Hong Kong		S	Domain of unknown function (DU1801)
k141_1358484_length_19845_cov_17.0000_13	HKG_bin.184	Hong Kong
k141_1358484_length_19845_cov_17.0000_16	HKG_bin.184	Hong Kong
k141_1358484_length_19845_cov_17.0000_17	HKG_bin.184	Hong Kong
k141_1358484_length_19845_cov_17.0000_19	HKG_bin.184	Hong Kong		S	Domain of unknown function (DUF4062)
k141_1358484_length_19845_cov_17.0000_2	HKG_bin.184	Hong Kong		S	PilT protein domain protein
k141_1358484_length_19845_cov_17.0000_3	HKG_bin.184	Hong Kong	MA20_01405	S	Uncharacterized conserved protein (DUF2277)
k141_1358484_length_19845_cov_17.0000_4	HKG_bin.184	Hong Kong		T	cyclic nucleotide binding
k141_1358484_length_19845_cov_17.0000_7	HKG_bin.184	Hong Kong		I	phosphatidate phosphatase activity
k141_1358484_length_19845_cov_17.0000_8	HKG_bin.184	Hong Kong		M	membrane organization
k141_1358484_length_19845_cov_17.0000_9	HKG_bin.184	Hong Kong
k141_1360104_length_20394_cov_15.8978_10	HKG_bin.184	Hong Kong
k141_1360104_length_20394_cov_15.8978_11	HKG_bin.184	Hong Kong
k141_1360104_length_20394_cov_15.8978_12	HKG_bin.184	Hong Kong		S	Fibronectin type 3 domain
k141_1360104_length_20394_cov_15.8978_4	HKG_bin.184	Hong Kong	mftB	S	PFAM Radical SAM
k141_1360104_length_20394_cov_15.8978_5	HKG_bin.184	Hong Kong
k141_1360104_length_20394_cov_15.8978_6	HKG_bin.184	Hong Kong	flgK	N	Flagellar basal body rod
k141_1360104_length_20394_cov_15.8978_7	HKG_bin.184	Hong Kong
k141_1360104_length_20394_cov_15.8978_9	HKG_bin.184	Hong Kong
k141_1363464_length_5833_cov_13.7142_3	HKG_bin.184	Hong Kong
k141_1363464_length_5833_cov_13.7142_4	HKG_bin.184	Hong Kong
k141_1373643_length_12177_cov_19.4727_2	HKG_bin.184	Hong Kong
k141_1373643_length_12177_cov_19.4727_3	HKG_bin.184	Hong Kong		L	Transposase IS200 like
k141_1373643_length_12177_cov_19.4727_4	HKG_bin.184	Hong Kong	cdh1	M	3-beta hydroxysteroid dehydrogenase
k141_1373643_length_12177_cov_19.4727_5	HKG_bin.184	Hong Kong		IQ	PFAM AMP-dependent synthetase and ligase
k141_1373643_length_12177_cov_19.4727_6	HKG_bin.184	Hong Kong		S	Protein of unknown function (DUF1552)
k141_1373643_length_12177_cov_19.4727_8	HKG_bin.184	Hong Kong
k141_1380594_length_11844_cov_18.0000_2	HKG_bin.184	Hong Kong		DZ	PFAM regulator of chromosome condensation, RCC1
k141_1380594_length_11844_cov_18.0000_3	HKG_bin.184	Hong Kong		S	Putative restriction endonuclease
k141_1380594_length_11844_cov_18.0000_5	HKG_bin.184	Hong Kong		S	SnoaL-like domain
k141_1380594_length_11844_cov_18.0000_6	HKG_bin.184	Hong Kong
k141_1384410_length_24543_cov_14.9748_10	HKG_bin.184	Hong Kong		V	antibiotic catabolic process
k141_1384410_length_24543_cov_14.9748_13	HKG_bin.184	Hong Kong	plsC	I	Belongs to the 1-acyl-sn-glycerol-3-phosphate acyltransferase family
k141_1384410_length_24543_cov_14.9748_16	HKG_bin.184	Hong Kong
k141_1384410_length_24543_cov_14.9748_17	HKG_bin.184	Hong Kong		E	aminopeptidase N
k141_1384410_length_24543_cov_14.9748_18	HKG_bin.184	Hong Kong
k141_1384410_length_24543_cov_14.9748_2	HKG_bin.184	Hong Kong		M	Converts alpha-N-acetylneuranimic acid (Neu5Ac) to the beta-anomer, accelerating the equilibrium between the alpha- and beta-anomers. Probably facilitates sialidase-negative bacteria to compete sucessfully for limited amounts of extracellular Neu5Ac, which is likely taken up in the beta-anomer. In addition, the rapid removal of sialic acid from solution might be advantageous to the bacterium to d…
k141_1384410_length_24543_cov_14.9748_20	HKG_bin.184	Hong Kong	hupG	GO	Tetratricopeptide repeat
k141_1384410_length_24543_cov_14.9748_3	HKG_bin.184	Hong Kong
k141_1384410_length_24543_cov_14.9748_4	HKG_bin.184	Hong Kong
k141_1384410_length_24543_cov_14.9748_5	HKG_bin.184	Hong Kong
k141_1384410_length_24543_cov_14.9748_7	HKG_bin.184	Hong Kong		S	Bacterial virulence factor lipase N-terminal
k141_1384410_length_24543_cov_14.9748_8	HKG_bin.184	Hong Kong		I	iron ion binding
k141_1384410_length_24543_cov_14.9748_9	HKG_bin.184	Hong Kong		K	Bacterial regulatory proteins, tetR family
k141_1390130_length_17104_cov_19.0000_1	HKG_bin.184	Hong Kong		M	Interacts with outer membrane receptor proteins that carry out high-affinity binding and energy dependent uptake into the periplasmic space of specific substrates. It could act to transduce energy from the cytoplasmic membrane to specific energy- requiring processes in the outer membrane, resulting in the release into the periplasm of ligands bound by these outer membrane proteins
k141_1390130_length_17104_cov_19.0000_10	HKG_bin.184	Hong Kong
k141_1390130_length_17104_cov_19.0000_11	HKG_bin.184	Hong Kong		GM	PFAM NAD-dependent epimerase dehydratase
k141_1390130_length_17104_cov_19.0000_13	HKG_bin.184	Hong Kong
k141_1390130_length_17104_cov_19.0000_14	HKG_bin.184	Hong Kong
k141_1390130_length_17104_cov_19.0000_16	HKG_bin.184	Hong Kong		V	COG1680 Beta-lactamase class C and other penicillin binding proteins
k141_1390130_length_17104_cov_19.0000_18	HKG_bin.184	Hong Kong
k141_1390130_length_17104_cov_19.0000_5	HKG_bin.184	Hong Kong
k141_1390130_length_17104_cov_19.0000_6	HKG_bin.184	Hong Kong
k141_1390130_length_17104_cov_19.0000_9	HKG_bin.184	Hong Kong
k141_1391889_length_4069_cov_14.0000_2	HKG_bin.184	Hong Kong
k141_1391889_length_4069_cov_14.0000_4	HKG_bin.184	Hong Kong		T	Gaf domain
k141_1394248_length_13704_cov_17.6927_1	HKG_bin.184	Hong Kong
k141_1394248_length_13704_cov_17.6927_11	HKG_bin.184	Hong Kong	ybgL	E	LamB/YcsF family
k141_1394248_length_13704_cov_17.6927_2	HKG_bin.184	Hong Kong
k141_1394248_length_13704_cov_17.6927_8	HKG_bin.184	Hong Kong
k141_1406405_length_8947_cov_42.1801_2	HKG_bin.184	Hong Kong		E	Belongs to the peptidase S1B family
k141_1406405_length_8947_cov_42.1801_7	HKG_bin.184	Hong Kong
k141_1415672_length_9148_cov_14.4751_3	HKG_bin.184	Hong Kong
k141_1415672_length_9148_cov_14.4751_4	HKG_bin.184	Hong Kong
k141_1415672_length_9148_cov_14.4751_5	HKG_bin.184	Hong Kong
k141_1431058_length_18121_cov_18.9970_1	HKG_bin.184	Hong Kong
k141_1431058_length_18121_cov_18.9970_11	HKG_bin.184	Hong Kong		K	Bacterial regulatory helix-turn-helix protein, lysR family
k141_1431058_length_18121_cov_18.9970_12	HKG_bin.184	Hong Kong		C	thiol oxidoreductase
k141_1431058_length_18121_cov_18.9970_14	HKG_bin.184	Hong Kong
k141_1431058_length_18121_cov_18.9970_15	HKG_bin.184	Hong Kong
k141_1431058_length_18121_cov_18.9970_17	HKG_bin.184	Hong Kong
k141_1431058_length_18121_cov_18.9970_2	HKG_bin.184	Hong Kong
k141_1431058_length_18121_cov_18.9970_5	HKG_bin.184	Hong Kong
k141_1431058_length_18121_cov_18.9970_6	HKG_bin.184	Hong Kong		S	thiolester hydrolase activity
k141_1445113_length_9676_cov_38.8347_5	HKG_bin.184	Hong Kong
k141_1445113_length_9676_cov_38.8347_7	HKG_bin.184	Hong Kong		H	3-demethylubiquinone-9 3-O-methyltransferase activity
k141_1449403_length_11063_cov_17.0000_2	HKG_bin.184	Hong Kong	gspN
k141_1449403_length_11063_cov_17.0000_7	HKG_bin.184	Hong Kong	xpsH	NU	Prokaryotic N-terminal methylation motif
k141_1449403_length_11063_cov_17.0000_8	HKG_bin.184	Hong Kong
k141_1449403_length_11063_cov_17.0000_9	HKG_bin.184	Hong Kong	gspG	U	general secretion pathway protein G
k141_1450733_length_10504_cov_16.0000_2	HKG_bin.184	Hong Kong
k141_1450733_length_10504_cov_16.0000_4	HKG_bin.184	Hong Kong		S	Tetratricopeptide repeat
k141_1452456_length_13905_cov_16.0000_1	HKG_bin.184	Hong Kong
k141_1452456_length_13905_cov_16.0000_14	HKG_bin.184	Hong Kong
k141_1452456_length_13905_cov_16.0000_15	HKG_bin.184	Hong Kong	queG	C	Fe-S protein
k141_1452456_length_13905_cov_16.0000_3	HKG_bin.184	Hong Kong
k141_1452456_length_13905_cov_16.0000_4	HKG_bin.184	Hong Kong
k141_1452456_length_13905_cov_16.0000_7	HKG_bin.184	Hong Kong	MDE1	EG	Enolase-phosphatase E1. Source PGD
k141_1452456_length_13905_cov_16.0000_8	HKG_bin.184	Hong Kong		S	Catalyzes 2 different reactions between oxygene and the acireductone 1,2-dihydroxy-3-keto-5-methylthiopentene (DHK-MTPene) depending upon the metal bound in the active site. Fe-containing acireductone dioxygenase (Fe-ARD) produces formate and 2-keto-4- methylthiobutyrate (KMTB), the alpha-ketoacid precursor of methionine in the methionine recycle pathway. Ni-containing acireductone dioxygenase (N…
k141_145358_length_15676_cov_18.0003_13	HKG_bin.184	Hong Kong
k141_145358_length_15676_cov_18.0003_16	HKG_bin.184	Hong Kong
k141_145358_length_15676_cov_18.0003_18	HKG_bin.184	Hong Kong
k141_145358_length_15676_cov_18.0003_2	HKG_bin.184	Hong Kong
k141_145358_length_15676_cov_18.0003_5	HKG_bin.184	Hong Kong		K	regulatory protein, arsR
k141_145358_length_15676_cov_18.0003_6	HKG_bin.184	Hong Kong		E	GDSL-like Lipase/Acylhydrolase
k141_145358_length_15676_cov_18.0003_7	HKG_bin.184	Hong Kong		S	Phosphodiester glycosidase
k141_1455457_length_4022_cov_17.9711_1	HKG_bin.184	Hong Kong
k141_1455457_length_4022_cov_17.9711_2	HKG_bin.184	Hong Kong
k141_1458631_length_3738_cov_14.0000_5	HKG_bin.184	Hong Kong
k141_1468398_length_18230_cov_20.0000_10	HKG_bin.184	Hong Kong		K	AraC-type transcriptional regulator N-terminus
k141_1468398_length_18230_cov_20.0000_12	HKG_bin.184	Hong Kong		S	Protein of unknown function (DUF1517)
k141_1468398_length_18230_cov_20.0000_3	HKG_bin.184	Hong Kong
k141_1468398_length_18230_cov_20.0000_4	HKG_bin.184	Hong Kong
k141_1468398_length_18230_cov_20.0000_5	HKG_bin.184	Hong Kong		Q	Phytanoyl-CoA dioxygenase (PhyH)
k141_1468398_length_18230_cov_20.0000_6	HKG_bin.184	Hong Kong		HM	Gram-negative bacterial TonB protein C-terminal
k141_1468398_length_18230_cov_20.0000_8	HKG_bin.184	Hong Kong		S	amine dehydrogenase activity
k141_1468398_length_18230_cov_20.0000_9	HKG_bin.184	Hong Kong
k141_1473195_length_11052_cov_15.0000_7	HKG_bin.184	Hong Kong	plsY	I	Catalyzes the transfer of an acyl group from acyl- phosphate (acyl-PO(4)) to glycerol-3-phosphate (G3P) to form lysophosphatidic acid (LPA). This enzyme utilizes acyl-phosphate as fatty acyl donor, but not acyl-CoA or acyl-ACP
k141_1473195_length_11052_cov_15.0000_8	HKG_bin.184	Hong Kong		K	Belongs to the sigma-70 factor family. ECF subfamily
k141_147609_length_13244_cov_16.0000_1	HKG_bin.184	Hong Kong
k141_147609_length_13244_cov_16.0000_10	HKG_bin.184	Hong Kong
k141_147609_length_13244_cov_16.0000_11	HKG_bin.184	Hong Kong
k141_147609_length_13244_cov_16.0000_12	HKG_bin.184	Hong Kong
k141_147609_length_13244_cov_16.0000_13	HKG_bin.184	Hong Kong	polX	L	DNA-directed DNA polymerase activity
k141_147609_length_13244_cov_16.0000_15	HKG_bin.184	Hong Kong
k141_147609_length_13244_cov_16.0000_2	HKG_bin.184	Hong Kong		E	Belongs to the peptidase S1B family
k141_147609_length_13244_cov_16.0000_6	HKG_bin.184	Hong Kong
k141_1488693_length_21210_cov_19.0000_10	HKG_bin.184	Hong Kong
k141_1488693_length_21210_cov_19.0000_14	HKG_bin.184	Hong Kong
k141_1488693_length_21210_cov_19.0000_16	HKG_bin.184	Hong Kong
k141_1488693_length_21210_cov_19.0000_5	HKG_bin.184	Hong Kong
k141_1488693_length_21210_cov_19.0000_8	HKG_bin.184	Hong Kong
k141_1489914_length_6549_cov_57.9880_10	HKG_bin.184	Hong Kong		Q	FG-GAP repeat
k141_1489914_length_6549_cov_57.9880_2	HKG_bin.184	Hong Kong
k141_1489914_length_6549_cov_57.9880_3	HKG_bin.184	Hong Kong	ubiE2	Q	Methyltransferase domain
k141_1489914_length_6549_cov_57.9880_5	HKG_bin.184	Hong Kong
k141_1489914_length_6549_cov_57.9880_7	HKG_bin.184	Hong Kong		K	Acetyltransferase (GNAT) domain
k141_1489914_length_6549_cov_57.9880_9	HKG_bin.184	Hong Kong
k141_1495613_length_25681_cov_31.9951_10	HKG_bin.184	Hong Kong		O	prohibitin homologues
k141_1495613_length_25681_cov_31.9951_11	HKG_bin.184	Hong Kong		L	Pretoxin HINT domain
k141_1495613_length_25681_cov_31.9951_12	HKG_bin.184	Hong Kong		K	DNA-templated transcription, initiation
k141_1495613_length_25681_cov_31.9951_14	HKG_bin.184	Hong Kong
k141_1495613_length_25681_cov_31.9951_15	HKG_bin.184	Hong Kong		F	GDP-mannose mannosyl hydrolase activity
k141_1495613_length_25681_cov_31.9951_17	HKG_bin.184	Hong Kong		S	Catalyzes the formation of the isocyclic ring in chlorophyll biosynthesis. Mediates the cyclase reaction, which results in the formation of divinylprotochlorophyllide (Pchlide) characteristic of all chlorophylls from magnesium-protoporphyrin IX 13-monomethyl ester (MgPMME)
k141_1495613_length_25681_cov_31.9951_18	HKG_bin.184	Hong Kong
k141_1495613_length_25681_cov_31.9951_19	HKG_bin.184	Hong Kong
k141_1495613_length_25681_cov_31.9951_20	HKG_bin.184	Hong Kong		K	LysR substrate binding domain
k141_1495613_length_25681_cov_31.9951_3	HKG_bin.184	Hong Kong		M	self proteolysis
k141_1495613_length_25681_cov_31.9951_5	HKG_bin.184	Hong Kong		S	Domain of unknown function (DUF4920)
k141_1495613_length_25681_cov_31.9951_7	HKG_bin.184	Hong Kong		S	Imelysin
k141_1495613_length_25681_cov_31.9951_8	HKG_bin.184	Hong Kong	resA	CO	Thiol-disulfide oxidoreductase which is required in disulfide reduction during c-type cytochrome synthesis. May accept reducing equivalents from CcdA, leading to breakage of disulfide bonds in apocytochrome c
k141_1495613_length_25681_cov_31.9951_9	HKG_bin.184	Hong Kong		M	4-amino-4-deoxy-L-arabinose transferase and related glycosyltransferases of PMT family
k141_1501201_length_5761_cov_13.0000_3	HKG_bin.184	Hong Kong
k141_1501201_length_5761_cov_13.0000_5	HKG_bin.184	Hong Kong	yacG	S	Inhibits all the catalytic activities of DNA gyrase by preventing its interaction with DNA. Acts by binding directly to the C-terminal domain of GyrB, which probably disrupts DNA binding by the gyrase
k141_1501201_length_5761_cov_13.0000_6	HKG_bin.184	Hong Kong
k141_1505451_length_14588_cov_16.0000_10	HKG_bin.184	Hong Kong
k141_1505451_length_14588_cov_16.0000_12	HKG_bin.184	Hong Kong
k141_1505451_length_14588_cov_16.0000_13	HKG_bin.184	Hong Kong	fliA	K	Belongs to the sigma-70 factor family
k141_1505451_length_14588_cov_16.0000_16	HKG_bin.184	Hong Kong	sigH	K	Belongs to the sigma-70 factor family. ECF subfamily
k141_1505451_length_14588_cov_16.0000_4	HKG_bin.184	Hong Kong		S	Uncharacterized protein conserved in bacteria (DUF2330)
k141_1509318_length_14676_cov_17.0000_4	HKG_bin.184	Hong Kong
k141_1511340_length_5521_cov_19.0000_1	HKG_bin.184	Hong Kong	pstA	P	Phosphate transport system permease
k141_1511340_length_5521_cov_19.0000_2	HKG_bin.184	Hong Kong	pstA	U	probably responsible for the translocation of the substrate across the membrane
k141_1511340_length_5521_cov_19.0000_4	HKG_bin.184	Hong Kong		P	Phosphate-selective porin O and P
k141_1511340_length_5521_cov_19.0000_5	HKG_bin.184	Hong Kong	yceI	S	Belongs to the UPF0312 family
k141_1513348_length_24328_cov_17.0000_11	HKG_bin.184	Hong Kong	sigH	K	Belongs to the sigma-70 factor family. ECF subfamily
k141_1513348_length_24328_cov_17.0000_12	HKG_bin.184	Hong Kong
k141_1513348_length_24328_cov_17.0000_14	HKG_bin.184	Hong Kong
k141_1513348_length_24328_cov_17.0000_15	HKG_bin.184	Hong Kong		K	DNA-binding regulatory protein
k141_1513348_length_24328_cov_17.0000_17	HKG_bin.184	Hong Kong	catA	Q	catechol 1,2-dioxygenase
k141_1513348_length_24328_cov_17.0000_2	HKG_bin.184	Hong Kong
k141_1513348_length_24328_cov_17.0000_22	HKG_bin.184	Hong Kong
k141_1513348_length_24328_cov_17.0000_3	HKG_bin.184	Hong Kong		P	organic phosphonate transport
k141_1513348_length_24328_cov_17.0000_5	HKG_bin.184	Hong Kong		E	choline dehydrogenase activity
k141_1513348_length_24328_cov_17.0000_9	HKG_bin.184	Hong Kong		S	Protein of unknown function, DUF393
k141_1528394_length_5829_cov_21.9884_2	HKG_bin.184	Hong Kong		S	PFAM Transport-associated
k141_1528394_length_5829_cov_21.9884_3	HKG_bin.184	Hong Kong		S	electron transporter, transferring electrons within the cyclic electron transport pathway of photosynthesis activity
k141_1528394_length_5829_cov_21.9884_4	HKG_bin.184	Hong Kong		M	Domain of Unknown Function (DUF748)
k141_1528394_length_5829_cov_21.9884_7	HKG_bin.184	Hong Kong
k141_152908_length_18130_cov_17.0005_1	HKG_bin.184	Hong Kong
k141_152908_length_18130_cov_17.0005_10	HKG_bin.184	Hong Kong
k141_152908_length_18130_cov_17.0005_12	HKG_bin.184	Hong Kong		M	Domain of Unknown Function (DUF748)
k141_152908_length_18130_cov_17.0005_15	HKG_bin.184	Hong Kong
k141_152908_length_18130_cov_17.0005_16	HKG_bin.184	Hong Kong	osaB	T	His Kinase A (phosphoacceptor) domain
k141_152908_length_18130_cov_17.0005_17	HKG_bin.184	Hong Kong	cheB	NT	CheB methylesterase
k141_152908_length_18130_cov_17.0005_18	HKG_bin.184	Hong Kong	cheR	NT	COG1352 Methylase of chemotaxis methyl-accepting proteins
k141_152908_length_18130_cov_17.0005_2	HKG_bin.184	Hong Kong
k141_152908_length_18130_cov_17.0005_3	HKG_bin.184	Hong Kong		S	Protein of unknown function (DUF421)
k141_152908_length_18130_cov_17.0005_4	HKG_bin.184	Hong Kong
k141_152908_length_18130_cov_17.0005_5	HKG_bin.184	Hong Kong		T	GAF domain
k141_152908_length_18130_cov_17.0005_6	HKG_bin.184	Hong Kong		S	Sugar efflux transporter for intercellular exchange
k141_152908_length_18130_cov_17.0005_7	HKG_bin.184	Hong Kong		S	Hemerythrin HHE cation binding domain
k141_152908_length_18130_cov_17.0005_9	HKG_bin.184	Hong Kong
k141_1530075_length_3226_cov_15.0000_3	HKG_bin.184	Hong Kong		P	TonB-dependent receptor
k141_1530075_length_3226_cov_15.0000_4	HKG_bin.184	Hong Kong
k141_1535258_length_6900_cov_33.0000_1	HKG_bin.184	Hong Kong		G	Domain of unknown function (DUF4874)
k141_1535258_length_6900_cov_33.0000_4	HKG_bin.184	Hong Kong
k141_1535258_length_6900_cov_33.0000_5	HKG_bin.184	Hong Kong
k141_1535522_length_14668_cov_15.7372_10	HKG_bin.184	Hong Kong
k141_1535522_length_14668_cov_15.7372_11	HKG_bin.184	Hong Kong	dctA	U	Responsible for the transport of dicarboxylates such as succinate, fumarate, and malate
k141_1535522_length_14668_cov_15.7372_3	HKG_bin.184	Hong Kong
k141_1535522_length_14668_cov_15.7372_4	HKG_bin.184	Hong Kong
k141_1535522_length_14668_cov_15.7372_9	HKG_bin.184	Hong Kong
k141_1539957_length_12034_cov_15.0001_1	HKG_bin.184	Hong Kong
k141_1539957_length_12034_cov_15.0001_11	HKG_bin.184	Hong Kong
k141_1539957_length_12034_cov_15.0001_12	HKG_bin.184	Hong Kong		G	CBD_II
k141_1539957_length_12034_cov_15.0001_14	HKG_bin.184	Hong Kong
k141_1539957_length_12034_cov_15.0001_15	HKG_bin.184	Hong Kong
k141_1539957_length_12034_cov_15.0001_2	HKG_bin.184	Hong Kong	pyrE	F	Catalyzes the transfer of a ribosyl phosphate group from 5-phosphoribose 1-diphosphate to orotate, leading to the formation of orotidine monophosphate (OMP)
k141_1539957_length_12034_cov_15.0001_7	HKG_bin.184	Hong Kong
k141_154108_length_18253_cov_17.0000_10	HKG_bin.184	Hong Kong
k141_154108_length_18253_cov_17.0000_14	HKG_bin.184	Hong Kong		T	His Kinase A (phosphoacceptor) domain
k141_154108_length_18253_cov_17.0000_15	HKG_bin.184	Hong Kong	mmoQ	T	diguanylate cyclase (GGDEF) domain
k141_154108_length_18253_cov_17.0000_16	HKG_bin.184	Hong Kong
k141_154108_length_18253_cov_17.0000_17	HKG_bin.184	Hong Kong
k141_1546132_length_6387_cov_16.1828_1	HKG_bin.184	Hong Kong
k141_1546132_length_6387_cov_16.1828_2	HKG_bin.184	Hong Kong
k141_1546132_length_6387_cov_16.1828_4	HKG_bin.184	Hong Kong		M	Bacterial protein of unknown function (DUF882)
k141_1546132_length_6387_cov_16.1828_5	HKG_bin.184	Hong Kong
k141_1546132_length_6387_cov_16.1828_6	HKG_bin.184	Hong Kong
k141_1554565_length_19960_cov_34.8102_1	HKG_bin.184	Hong Kong
k141_1554565_length_19960_cov_34.8102_11	HKG_bin.184	Hong Kong	ycgC	S	50S ribosome-binding GTPase
k141_1554565_length_19960_cov_34.8102_12	HKG_bin.184	Hong Kong		I	Acyl-transferase
k141_1554565_length_19960_cov_34.8102_16	HKG_bin.184	Hong Kong
k141_1554565_length_19960_cov_34.8102_17	HKG_bin.184	Hong Kong
k141_1554565_length_19960_cov_34.8102_3	HKG_bin.184	Hong Kong	fnr-1	K	PFAM Cyclic nucleotide-binding
k141_1554565_length_19960_cov_34.8102_4	HKG_bin.184	Hong Kong
k141_1554565_length_19960_cov_34.8102_9	HKG_bin.184	Hong Kong		Q	DSBA-like thioredoxin domain
k141_1558423_length_15514_cov_18.7851_10	HKG_bin.184	Hong Kong
k141_1558423_length_15514_cov_18.7851_11	HKG_bin.184	Hong Kong		I	Phospholipase D. Active site motifs.
k141_1558423_length_15514_cov_18.7851_13	HKG_bin.184	Hong Kong		S	Acetyl xylan esterase domain-containing protein
k141_1558423_length_15514_cov_18.7851_5	HKG_bin.184	Hong Kong
k141_1558423_length_15514_cov_18.7851_8	HKG_bin.184	Hong Kong
k141_1558423_length_15514_cov_18.7851_9	HKG_bin.184	Hong Kong
k141_1560546_length_15371_cov_18.0000_1	HKG_bin.184	Hong Kong	pgpB	I	Phosphoesterase, PA-phosphatase related
k141_1560546_length_15371_cov_18.0000_3	HKG_bin.184	Hong Kong		M	Belongs to the ompA family
k141_1560546_length_15371_cov_18.0000_4	HKG_bin.184	Hong Kong	PAPPA2	O	Pregnancy-associated plasma protein-A
k141_1567195_length_10599_cov_38.0000_2	HKG_bin.184	Hong Kong
k141_1567195_length_10599_cov_38.0000_5	HKG_bin.184	Hong Kong
k141_1570264_length_21063_cov_17.9196_10	HKG_bin.184	Hong Kong
k141_1570264_length_21063_cov_17.9196_11	HKG_bin.184	Hong Kong	yhfA	O	OsmC-like protein
k141_1570264_length_21063_cov_17.9196_14	HKG_bin.184	Hong Kong
k141_1570264_length_21063_cov_17.9196_15	HKG_bin.184	Hong Kong	fhaC	U	Protein of unknown function (DUF3570)
k141_1570264_length_21063_cov_17.9196_17	HKG_bin.184	Hong Kong		S	Alpha/beta hydrolase family
k141_1570264_length_21063_cov_17.9196_18	HKG_bin.184	Hong Kong
k141_1570264_length_21063_cov_17.9196_2	HKG_bin.184	Hong Kong
k141_1570264_length_21063_cov_17.9196_3	HKG_bin.184	Hong Kong
k141_1570264_length_21063_cov_17.9196_4	HKG_bin.184	Hong Kong		M	Belongs to the membrane fusion protein (MFP) (TC 8.A.1) family
k141_1570264_length_21063_cov_17.9196_9	HKG_bin.184	Hong Kong
k141_15732_length_28403_cov_17.0000_10	HKG_bin.184	Hong Kong
k141_15732_length_28403_cov_17.0000_12	HKG_bin.184	Hong Kong		I	Steryl acetyl hydrolase
k141_15732_length_28403_cov_17.0000_13	HKG_bin.184	Hong Kong		IU	oxidoreductase activity
k141_15732_length_28403_cov_17.0000_14	HKG_bin.184	Hong Kong		T	Tyrosine phosphatase family
k141_15732_length_28403_cov_17.0000_16	HKG_bin.184	Hong Kong	MA20_36880	CH	COG0654 2-polyprenyl-6-methoxyphenol hydroxylase and related FAD-dependent oxidoreductases
k141_15732_length_28403_cov_17.0000_18	HKG_bin.184	Hong Kong	IV02_27405	S	PFAM ErfK YbiS YcfS YnhG family protein
k141_15732_length_28403_cov_17.0000_19	HKG_bin.184	Hong Kong
k141_15732_length_28403_cov_17.0000_20	HKG_bin.184	Hong Kong
k141_15732_length_28403_cov_17.0000_21	HKG_bin.184	Hong Kong
k141_15732_length_28403_cov_17.0000_24	HKG_bin.184	Hong Kong		S	Protein of unknown function (DUF3124)
k141_15732_length_28403_cov_17.0000_25	HKG_bin.184	Hong Kong
k141_15732_length_28403_cov_17.0000_29	HKG_bin.184	Hong Kong	pknB	KLT	PASTA
k141_15732_length_28403_cov_17.0000_4	HKG_bin.184	Hong Kong		O	Isoprenylcysteine carboxyl methyltransferase
k141_15732_length_28403_cov_17.0000_9	HKG_bin.184	Hong Kong
k141_1576672_length_14998_cov_18.8129_10	HKG_bin.184	Hong Kong
k141_1576672_length_14998_cov_18.8129_12	HKG_bin.184	Hong Kong
k141_1576672_length_14998_cov_18.8129_14	HKG_bin.184	Hong Kong		E	PFAM lipolytic protein G-D-S-L family
k141_1576672_length_14998_cov_18.8129_15	HKG_bin.184	Hong Kong		S	Putative restriction endonuclease
k141_1576672_length_14998_cov_18.8129_2	HKG_bin.184	Hong Kong	tcpN	K	helix_turn_helix, arabinose operon control protein
k141_1576672_length_14998_cov_18.8129_3	HKG_bin.184	Hong Kong		K	Arabinose-binding domain of AraC transcription regulator, N-term
k141_1576672_length_14998_cov_18.8129_5	HKG_bin.184	Hong Kong		I	Serine aminopeptidase, S33
k141_1576672_length_14998_cov_18.8129_6	HKG_bin.184	Hong Kong		K	LysR substrate binding domain
k141_1581057_length_15403_cov_17.6639_1	HKG_bin.184	Hong Kong
k141_1581057_length_15403_cov_17.6639_11	HKG_bin.184	Hong Kong
k141_1581057_length_15403_cov_17.6639_13	HKG_bin.184	Hong Kong		KLT	Protein tyrosine kinase
k141_1581057_length_15403_cov_17.6639_3	HKG_bin.184	Hong Kong	ychJ	S	SEC-C Motif Domain Protein
k141_1581057_length_15403_cov_17.6639_4	HKG_bin.184	Hong Kong		Q	Esterase PHB depolymerase
k141_1581057_length_15403_cov_17.6639_5	HKG_bin.184	Hong Kong
k141_1581057_length_15403_cov_17.6639_7	HKG_bin.184	Hong Kong	moaB	H	May be involved in the biosynthesis of molybdopterin
k141_1581057_length_15403_cov_17.6639_9	HKG_bin.184	Hong Kong		D	peptidase
k141_1592484_length_8805_cov_16.0972_2	HKG_bin.184	Hong Kong
k141_1592484_length_8805_cov_16.0972_3	HKG_bin.184	Hong Kong
k141_1592484_length_8805_cov_16.0972_4	HKG_bin.184	Hong Kong
k141_1592484_length_8805_cov_16.0972_6	HKG_bin.184	Hong Kong	ubiA	H	Catalyzes the prenylation of para-hydroxybenzoate (PHB) with an all-trans polyprenyl group. Mediates the second step in the final reaction sequence of ubiquinone-8 (UQ-8) biosynthesis, which is the condensation of the polyisoprenoid side chain with PHB, generating the first membrane-bound Q intermediate 3- octaprenyl-4-hydroxybenzoate
k141_1592484_length_8805_cov_16.0972_8	HKG_bin.184	Hong Kong
k141_1592484_length_8805_cov_16.0972_9	HKG_bin.184	Hong Kong
k141_1599718_length_21012_cov_19.0000_1	HKG_bin.184	Hong Kong
k141_1599718_length_21012_cov_19.0000_10	HKG_bin.184	Hong Kong
k141_1599718_length_21012_cov_19.0000_12	HKG_bin.184	Hong Kong	lgt	M	Transfers the N-acyl diglyceride group on what will become the N-terminal cysteine of membrane lipoproteins
k141_1599718_length_21012_cov_19.0000_14	HKG_bin.184	Hong Kong
k141_1599718_length_21012_cov_19.0000_2	HKG_bin.184	Hong Kong
k141_1599718_length_21012_cov_19.0000_8	HKG_bin.184	Hong Kong
k141_1615109_length_7246_cov_15.0000_1	HKG_bin.184	Hong Kong		S	N-acetyllactosaminide 3-alpha-galactosyltransferase activity
k141_1615109_length_7246_cov_15.0000_2	HKG_bin.184	Hong Kong		V	Glycosyl transferase, family 2
k141_1615109_length_7246_cov_15.0000_3	HKG_bin.184	Hong Kong		M	Protein conserved in bacteria
k141_1615109_length_7246_cov_15.0000_4	HKG_bin.184	Hong Kong		M	PFAM Glycosyl transferase, group 1
k141_1615109_length_7246_cov_15.0000_5	HKG_bin.184	Hong Kong
k141_1622007_length_23230_cov_16.9995_12	HKG_bin.184	Hong Kong		S	Uncharacterized protein conserved in bacteria (DUF2236)
k141_1622007_length_23230_cov_16.9995_13	HKG_bin.184	Hong Kong	shc	I	Squalene-hopene cyclase C-terminal domain
k141_1622007_length_23230_cov_16.9995_16	HKG_bin.184	Hong Kong
k141_1622007_length_23230_cov_16.9995_7	HKG_bin.184	Hong Kong
k141_1622007_length_23230_cov_16.9995_8	HKG_bin.184	Hong Kong		DZ	PFAM regulator of chromosome condensation, RCC1
k141_1622007_length_23230_cov_16.9995_9	HKG_bin.184	Hong Kong
k141_1624263_length_7353_cov_17.0000_1	HKG_bin.184	Hong Kong
k141_1624263_length_7353_cov_17.0000_4	HKG_bin.184	Hong Kong		S	protein with SCP PR1 domains
k141_1624263_length_7353_cov_17.0000_6	HKG_bin.184	Hong Kong		K	Bacterial regulatory proteins, tetR family
k141_1632235_length_8209_cov_15.0000_2	HKG_bin.184	Hong Kong		P	Di-haem cytochrome c peroxidase
k141_1632235_length_8209_cov_15.0000_4	HKG_bin.184	Hong Kong		K	Transcriptional Regulator, AraC family
k141_1632235_length_8209_cov_15.0000_6	HKG_bin.184	Hong Kong		I	carboxylic ester hydrolase activity
k141_1632235_length_8209_cov_15.0000_8	HKG_bin.184	Hong Kong	Z012_08985	S	TPM domain
k141_1632235_length_8209_cov_15.0000_9	HKG_bin.184	Hong Kong
k141_1633993_length_26717_cov_18.0000_10	HKG_bin.184	Hong Kong		T	FHA domain
k141_1633993_length_26717_cov_18.0000_11	HKG_bin.184	Hong Kong		P	cytochrome C peroxidase
k141_1633993_length_26717_cov_18.0000_12	HKG_bin.184	Hong Kong
k141_1633993_length_26717_cov_18.0000_13	HKG_bin.184	Hong Kong
k141_1633993_length_26717_cov_18.0000_15	HKG_bin.184	Hong Kong
k141_1633993_length_26717_cov_18.0000_2	HKG_bin.184	Hong Kong		DZ	PFAM regulator of chromosome condensation, RCC1
k141_1633993_length_26717_cov_18.0000_20	HKG_bin.184	Hong Kong
k141_1633993_length_26717_cov_18.0000_25	HKG_bin.184	Hong Kong		K	Bacterial regulatory proteins, tetR family
k141_1633993_length_26717_cov_18.0000_27	HKG_bin.184	Hong Kong		S	DoxX-like family
k141_1633993_length_26717_cov_18.0000_29	HKG_bin.184	Hong Kong		C	non-haem dioxygenase in morphine synthesis N-terminal
k141_1633993_length_26717_cov_18.0000_4	HKG_bin.184	Hong Kong	yozB	S	Protein of unknown function (DUF420)
k141_1633993_length_26717_cov_18.0000_6	HKG_bin.184	Hong Kong		S	Putative neutral zinc metallopeptidase
k141_1640105_length_7501_cov_18.9425_1	HKG_bin.184	Hong Kong	hsiJ1	S	protein conserved in bacteria
k141_1640105_length_7501_cov_18.9425_2	HKG_bin.184	Hong Kong	tssJ	S	protein conserved in bacteria
k141_1640105_length_7501_cov_18.9425_3	HKG_bin.184	Hong Kong	hcp	S	Type VI secretion system effector, Hcp
k141_1640105_length_7501_cov_18.9425_4	HKG_bin.184	Hong Kong		S	protein conserved in bacteria
k141_1640105_length_7501_cov_18.9425_6	HKG_bin.184	Hong Kong	tssG	S	Type VI secretion, TssG
k141_1665030_length_33625_cov_17.0031_1	HKG_bin.184	Hong Kong
k141_1665030_length_33625_cov_17.0031_10	HKG_bin.184	Hong Kong		T	HAMP domain
k141_1665030_length_33625_cov_17.0031_13	HKG_bin.184	Hong Kong		MU	Outer membrane efflux protein
k141_1665030_length_33625_cov_17.0031_15	HKG_bin.184	Hong Kong	holA	L	DNA polymerase III, delta subunit
k141_1665030_length_33625_cov_17.0031_19	HKG_bin.184	Hong Kong		E	Belongs to the peptidase S1B family
k141_1665030_length_33625_cov_17.0031_21	HKG_bin.184	Hong Kong
k141_1665030_length_33625_cov_17.0031_23	HKG_bin.184	Hong Kong
k141_1665030_length_33625_cov_17.0031_24	HKG_bin.184	Hong Kong		S	Uncharacterized protein conserved in bacteria (DUF2188)
k141_1665030_length_33625_cov_17.0031_5	HKG_bin.184	Hong Kong
k141_1665030_length_33625_cov_17.0031_8	HKG_bin.184	Hong Kong
k141_1665030_length_33625_cov_17.0031_9	HKG_bin.184	Hong Kong
k141_1667947_length_20602_cov_19.0000_1	HKG_bin.184	Hong Kong
k141_1667947_length_20602_cov_19.0000_11	HKG_bin.184	Hong Kong
k141_1667947_length_20602_cov_19.0000_15	HKG_bin.184	Hong Kong
k141_1667947_length_20602_cov_19.0000_16	HKG_bin.184	Hong Kong
k141_1667947_length_20602_cov_19.0000_2	HKG_bin.184	Hong Kong		T	His Kinase A (phosphoacceptor) domain
k141_1669300_length_12131_cov_14.0000_11	HKG_bin.184	Hong Kong
k141_1669300_length_12131_cov_14.0000_12	HKG_bin.184	Hong Kong	mdh	C	Catalyzes the reversible oxidation of malate to oxaloacetate
k141_1669300_length_12131_cov_14.0000_4	HKG_bin.184	Hong Kong	rfbG	M	CDP-glucose 4,6-dehydratase
k141_1669300_length_12131_cov_14.0000_6	HKG_bin.184	Hong Kong	rfbC	G	Catalyzes the epimerization of the C3' and C5'positions of dTDP-6-deoxy-D-xylo-4-hexulose, forming dTDP-6-deoxy-L-lyxo-4- hexulose
k141_1669300_length_12131_cov_14.0000_9	HKG_bin.184	Hong Kong	galE7	GM	NAD dependent epimerase/dehydratase family
k141_167760_length_6699_cov_15.0000_2	HKG_bin.184	Hong Kong
k141_1677861_length_2917_cov_13.0000_2	HKG_bin.184	Hong Kong
k141_1682283_length_6711_cov_13.0000_1	HKG_bin.184	Hong Kong		S	Imelysin
k141_1682283_length_6711_cov_13.0000_2	HKG_bin.184	Hong Kong		C	Di-haem oxidoreductase, putative peroxidase
k141_1682283_length_6711_cov_13.0000_4	HKG_bin.184	Hong Kong
k141_1683129_length_9032_cov_15.0000_1	HKG_bin.184	Hong Kong
k141_1683129_length_9032_cov_15.0000_2	HKG_bin.184	Hong Kong	ycgE	K	PFAM regulatory protein, MerR
k141_1683129_length_9032_cov_15.0000_4	HKG_bin.184	Hong Kong	pheT	J	Phenylalanyl-tRNA synthetase, beta subunit
k141_1687904_length_24231_cov_18.6567_1	HKG_bin.184	Hong Kong
k141_1687904_length_24231_cov_18.6567_12	HKG_bin.184	Hong Kong
k141_1687904_length_24231_cov_18.6567_13	HKG_bin.184	Hong Kong
k141_1687904_length_24231_cov_18.6567_14	HKG_bin.184	Hong Kong
k141_1687904_length_24231_cov_18.6567_16	HKG_bin.184	Hong Kong
k141_1687904_length_24231_cov_18.6567_19	HKG_bin.184	Hong Kong
k141_1687904_length_24231_cov_18.6567_20	HKG_bin.184	Hong Kong
k141_1687904_length_24231_cov_18.6567_21	HKG_bin.184	Hong Kong		KLT	serine threonine protein kinase
k141_1687904_length_24231_cov_18.6567_22	HKG_bin.184	Hong Kong		S	DTW
k141_1687904_length_24231_cov_18.6567_3	HKG_bin.184	Hong Kong	dcm	L	C-5 cytosine-specific DNA methylase
k141_1687904_length_24231_cov_18.6567_4	HKG_bin.184	Hong Kong
k141_1687904_length_24231_cov_18.6567_6	HKG_bin.184	Hong Kong		K	Bacterial regulatory proteins, tetR family
k141_1687904_length_24231_cov_18.6567_8	HKG_bin.184	Hong Kong		S	DoxX
k141_1692759_length_3851_cov_15.0000_4	HKG_bin.184	Hong Kong		S	von Willebrand factor type A domain
k141_1693699_length_2997_cov_20.7174_2	HKG_bin.184	Hong Kong
k141_1693891_length_11881_cov_16.0050_10	HKG_bin.184	Hong Kong		S	type I phosphodiesterase nucleotide pyrophosphatase
k141_1693891_length_11881_cov_16.0050_13	HKG_bin.184	Hong Kong
k141_1693891_length_11881_cov_16.0050_3	HKG_bin.184	Hong Kong	lolA	M	Participates in the translocation of lipoproteins from the inner membrane to the outer membrane. Only forms a complex with a lipoprotein if the residue after the N-terminal Cys is not an aspartate (The Asp acts as a targeting signal to indicate that the lipoprotein should stay in the inner membrane)
k141_1693891_length_11881_cov_16.0050_4	HKG_bin.184	Hong Kong		Q	calcium- and calmodulin-responsive adenylate cyclase activity
k141_1693891_length_11881_cov_16.0050_6	HKG_bin.184	Hong Kong
k141_1693891_length_11881_cov_16.0050_7	HKG_bin.184	Hong Kong		P	Heavy metal transport detoxification protein
k141_1693891_length_11881_cov_16.0050_9	HKG_bin.184	Hong Kong		O	Glutathione S-transferase, N-terminal domain
k141_1708580_length_8847_cov_15.0000_1	HKG_bin.184	Hong Kong	yihY	K	ribonuclease BN
k141_1708580_length_8847_cov_15.0000_3	HKG_bin.184	Hong Kong	bolA	T	BolA-like protein
k141_1709884_length_12681_cov_17.0000_1	HKG_bin.184	Hong Kong
k141_1709884_length_12681_cov_17.0000_8	HKG_bin.184	Hong Kong
k141_1709884_length_12681_cov_17.0000_9	HKG_bin.184	Hong Kong		S	L-2-amino-thiazoline-4-carboxylic acid hydrolase
k141_1713459_length_3930_cov_17.0000_2	HKG_bin.184	Hong Kong
k141_1713459_length_3930_cov_17.0000_4	HKG_bin.184	Hong Kong	CP_0026	S	Belongs to the UPF0109 family
k141_1713459_length_3930_cov_17.0000_6	HKG_bin.184	Hong Kong
k141_1714857_length_9224_cov_18.9279_1	HKG_bin.184	Hong Kong	dus	H	Catalyzes the synthesis of 5,6-dihydrouridine (D), a modified base found in the D-loop of most tRNAs, via the reduction of the C5-C6 double bond in target uridines
k141_1714857_length_9224_cov_18.9279_4	HKG_bin.184	Hong Kong		NT	Double sensory domain of two-component sensor kinase
k141_1714857_length_9224_cov_18.9279_6	HKG_bin.184	Hong Kong		K	transcriptional regulator
k141_1714857_length_9224_cov_18.9279_7	HKG_bin.184	Hong Kong		S	Predicted metal-dependent hydrolase
k141_1714857_length_9224_cov_18.9279_8	HKG_bin.184	Hong Kong
k141_1715549_length_6723_cov_35.2736_2	HKG_bin.184	Hong Kong
k141_1715549_length_6723_cov_35.2736_3	HKG_bin.184	Hong Kong	yheU	S	Uncharacterised protein family (UPF0270)
k141_1715549_length_6723_cov_35.2736_7	HKG_bin.184	Hong Kong
k141_1716022_length_6828_cov_15.0000_1	HKG_bin.184	Hong Kong
k141_1716022_length_6828_cov_15.0000_3	HKG_bin.184	Hong Kong	ykuI	T	EAL domain
k141_1716022_length_6828_cov_15.0000_5	HKG_bin.184	Hong Kong	fliA	K	Sigma factors are initiation factors that promote the attachment of RNA polymerase to specific initiation sites and are then released. This sigma factor controls the expression of flagella-related genes
k141_1716022_length_6828_cov_15.0000_6	HKG_bin.184	Hong Kong
k141_1716022_length_6828_cov_15.0000_7	HKG_bin.184	Hong Kong		T	FHA domain containing protein
k141_172060_length_9283_cov_16.0241_2	HKG_bin.184	Hong Kong
k141_172060_length_9283_cov_16.0241_4	HKG_bin.184	Hong Kong		S	Tetratricopeptide repeat
k141_172060_length_9283_cov_16.0241_8	HKG_bin.184	Hong Kong		S	helicase activity
k141_1732993_length_13616_cov_16.0000_12	HKG_bin.184	Hong Kong
k141_1732993_length_13616_cov_16.0000_3	HKG_bin.184	Hong Kong
k141_1732993_length_13616_cov_16.0000_7	HKG_bin.184	Hong Kong		GM	ADP-glyceromanno-heptose 6-epimerase activity
k141_1732993_length_13616_cov_16.0000_8	HKG_bin.184	Hong Kong		S	acetyltransferases and hydrolases with the alpha beta hydrolase fold
k141_1734855_length_3130_cov_16.0000_1	HKG_bin.184	Hong Kong
k141_1734855_length_3130_cov_16.0000_3	HKG_bin.184	Hong Kong	trmB	J	Catalyzes the formation of N(7)-methylguanine at position 46 (m7G46) in tRNA
k141_1738303_length_5188_cov_15.0000_3	HKG_bin.184	Hong Kong		O	Trypsin
k141_1742158_length_6623_cov_15.0000_2	HKG_bin.184	Hong Kong		T	Cyclic nucleotide-monophosphate binding domain
k141_1752800_length_22523_cov_29.0000_1	HKG_bin.184	Hong Kong
k141_1752800_length_22523_cov_29.0000_3	HKG_bin.184	Hong Kong
k141_1752800_length_22523_cov_29.0000_7	HKG_bin.184	Hong Kong		S	O-methyltransferase
k141_1753306_length_9100_cov_21.0000_2	HKG_bin.184	Hong Kong
k141_1753306_length_9100_cov_21.0000_3	HKG_bin.184	Hong Kong		N	Endonuclease Exonuclease Phosphatase
k141_1753306_length_9100_cov_21.0000_7	HKG_bin.184	Hong Kong		S	Mitochondrial biogenesis AIM24
k141_1768093_length_4082_cov_13.0000_3	HKG_bin.184	Hong Kong	aat	O	Functions in the N-end rule pathway of protein degradation where it conjugates Leu, Phe and, less efficiently, Met from aminoacyl-tRNAs to the N-termini of proteins containing an N-terminal arginine or lysine
k141_1769200_length_4739_cov_16.0000_1	HKG_bin.184	Hong Kong		C	ABC1 family
k141_1769200_length_4739_cov_16.0000_2	HKG_bin.184	Hong Kong
k141_1769200_length_4739_cov_16.0000_3	HKG_bin.184	Hong Kong
k141_1783591_length_5027_cov_18.0000_2	HKG_bin.184	Hong Kong		S	SpoIIAA-like
k141_1783591_length_5027_cov_18.0000_3	HKG_bin.184	Hong Kong
k141_1783591_length_5027_cov_18.0000_4	HKG_bin.184	Hong Kong
k141_1783591_length_5027_cov_18.0000_5	HKG_bin.184	Hong Kong
k141_1792915_length_6486_cov_34.0000_1	HKG_bin.184	Hong Kong
k141_1792915_length_6486_cov_34.0000_3	HKG_bin.184	Hong Kong
k141_1792915_length_6486_cov_34.0000_4	HKG_bin.184	Hong Kong
k141_1792915_length_6486_cov_34.0000_5	HKG_bin.184	Hong Kong
k141_1792915_length_6486_cov_34.0000_6	HKG_bin.184	Hong Kong		K	transcriptional regulator, AraC family
k141_1792915_length_6486_cov_34.0000_8	HKG_bin.184	Hong Kong
k141_1792915_length_6486_cov_34.0000_9	HKG_bin.184	Hong Kong	pckA	F	Involved in the gluconeogenesis. Catalyzes the conversion of oxaloacetate (OAA) to phosphoenolpyruvate (PEP) through direct phosphoryl transfer between the nucleoside triphosphate and OAA
k141_1801196_length_6746_cov_17.0000_10	HKG_bin.184	Hong Kong		IQ	Thioesterase
k141_1801196_length_6746_cov_17.0000_2	HKG_bin.184	Hong Kong
k141_1801196_length_6746_cov_17.0000_3	HKG_bin.184	Hong Kong
k141_1801196_length_6746_cov_17.0000_4	HKG_bin.184	Hong Kong
k141_1801196_length_6746_cov_17.0000_5	HKG_bin.184	Hong Kong
k141_1801196_length_6746_cov_17.0000_7	HKG_bin.184	Hong Kong
k141_1815517_length_6261_cov_17.2863_4	HKG_bin.184	Hong Kong
k141_1815517_length_6261_cov_17.2863_6	HKG_bin.184	Hong Kong
k141_1815517_length_6261_cov_17.2863_7	HKG_bin.184	Hong Kong
k141_1820904_length_9484_cov_13.0000_4	HKG_bin.184	Hong Kong
k141_1820904_length_9484_cov_13.0000_6	HKG_bin.184	Hong Kong
k141_1834755_length_31021_cov_18.8084_12	HKG_bin.184	Hong Kong		S	Domain of unknown function (DUF4188)
k141_1834755_length_31021_cov_18.8084_15	HKG_bin.184	Hong Kong
k141_1834755_length_31021_cov_18.8084_16	HKG_bin.184	Hong Kong
k141_1834755_length_31021_cov_18.8084_17	HKG_bin.184	Hong Kong		U	Involved in the tonB-independent uptake of proteins
k141_1834755_length_31021_cov_18.8084_21	HKG_bin.184	Hong Kong
k141_1834755_length_31021_cov_18.8084_22	HKG_bin.184	Hong Kong
k141_1834755_length_31021_cov_18.8084_23	HKG_bin.184	Hong Kong
k141_1834755_length_31021_cov_18.8084_24	HKG_bin.184	Hong Kong		S	von Willebrand factor (vWF) type A domain
k141_1834755_length_31021_cov_18.8084_3	HKG_bin.184	Hong Kong
k141_1834755_length_31021_cov_18.8084_9	HKG_bin.184	Hong Kong	hrpL	K	Belongs to the sigma-70 factor family. ECF subfamily
k141_1844007_length_5212_cov_12.9148_2	HKG_bin.184	Hong Kong		KLT	Protein tyrosine kinase
k141_1844007_length_5212_cov_12.9148_4	HKG_bin.184	Hong Kong
k141_184959_length_12153_cov_18.0010_11	HKG_bin.184	Hong Kong		KLT	Protein tyrosine kinase
k141_184959_length_12153_cov_18.0010_2	HKG_bin.184	Hong Kong
k141_184959_length_12153_cov_18.0010_3	HKG_bin.184	Hong Kong
k141_184959_length_12153_cov_18.0010_9	HKG_bin.184	Hong Kong	blt5	EGP	Major facilitator Superfamily
k141_1850011_length_8361_cov_57.0000_6	HKG_bin.184	Hong Kong
k141_1865804_length_9118_cov_16.0000_11	HKG_bin.184	Hong Kong
k141_1865804_length_9118_cov_16.0000_12	HKG_bin.184	Hong Kong		L	Domain of unknown function DUF87
k141_1865804_length_9118_cov_16.0000_2	HKG_bin.184	Hong Kong
k141_1865804_length_9118_cov_16.0000_3	HKG_bin.184	Hong Kong
k141_1865804_length_9118_cov_16.0000_9	HKG_bin.184	Hong Kong		K	Transcriptional regulator
k141_1868228_length_6152_cov_18.0000_1	HKG_bin.184	Hong Kong
k141_1868228_length_6152_cov_18.0000_3	HKG_bin.184	Hong Kong	iraA	Q	Methyltransferase domain
k141_1890985_length_9690_cov_14.3906_3	HKG_bin.184	Hong Kong	accB	I	ligase activity, forming carbon-carbon bonds
k141_1890985_length_9690_cov_14.3906_5	HKG_bin.184	Hong Kong		S	PilT protein domain protein
k141_1890985_length_9690_cov_14.3906_7	HKG_bin.184	Hong Kong
k141_1890985_length_9690_cov_14.3906_8	HKG_bin.184	Hong Kong	sctJ	U	Secretory protein of YscJ/FliF family
k141_189276_length_12794_cov_50.0000_2	HKG_bin.184	Hong Kong
k141_189276_length_12794_cov_50.0000_4	HKG_bin.184	Hong Kong		Q	phytanoyl-CoA dioxygenase
k141_189276_length_12794_cov_50.0000_6	HKG_bin.184	Hong Kong		IU	oxidoreductase activity
k141_1896895_length_30656_cov_17.8912_1	HKG_bin.184	Hong Kong
k141_1896895_length_30656_cov_17.8912_10	HKG_bin.184	Hong Kong		S	Lipase maturation factor
k141_1896895_length_30656_cov_17.8912_11	HKG_bin.184	Hong Kong		CH	Protein conserved in bacteria
k141_1896895_length_30656_cov_17.8912_14	HKG_bin.184	Hong Kong
k141_1896895_length_30656_cov_17.8912_15	HKG_bin.184	Hong Kong		NU	pilus assembly protein PilW
k141_1896895_length_30656_cov_17.8912_16	HKG_bin.184	Hong Kong	pilV-1	NU	type IV pilus modification protein PilV
k141_1896895_length_30656_cov_17.8912_17	HKG_bin.184	Hong Kong
k141_1896895_length_30656_cov_17.8912_19	HKG_bin.184	Hong Kong		O	Outer mitochondrial membrane transport complex protein
k141_1896895_length_30656_cov_17.8912_20	HKG_bin.184	Hong Kong	ypmQ	S	protein SCO1 SenC
k141_1896895_length_30656_cov_17.8912_22	HKG_bin.184	Hong Kong
k141_1896895_length_30656_cov_17.8912_23	HKG_bin.184	Hong Kong
k141_1896895_length_30656_cov_17.8912_3	HKG_bin.184	Hong Kong
k141_1896895_length_30656_cov_17.8912_4	HKG_bin.184	Hong Kong
k141_1896895_length_30656_cov_17.8912_5	HKG_bin.184	Hong Kong
k141_1896895_length_30656_cov_17.8912_7	HKG_bin.184	Hong Kong
k141_1896895_length_30656_cov_17.8912_9	HKG_bin.184	Hong Kong
k141_189933_length_10256_cov_20.0000_4	HKG_bin.184	Hong Kong		T	PFAM ATP-binding region, ATPase domain protein
k141_189933_length_10256_cov_20.0000_5	HKG_bin.184	Hong Kong		G	Belongs to the glycosyl hydrolase 5 (cellulase A) family
k141_189933_length_10256_cov_20.0000_7	HKG_bin.184	Hong Kong
k141_189933_length_10256_cov_20.0000_8	HKG_bin.184	Hong Kong		S	Belongs to the UPF0235 family
k141_189933_length_10256_cov_20.0000_9	HKG_bin.184	Hong Kong	mvaA	C	Belongs to the HMG-CoA reductase family
k141_1904693_length_12329_cov_27.4803_1	HKG_bin.184	Hong Kong
k141_1904693_length_12329_cov_27.4803_10	HKG_bin.184	Hong Kong		E	Belongs to the peptidase S1B family
k141_1904693_length_12329_cov_27.4803_11	HKG_bin.184	Hong Kong
k141_1904693_length_12329_cov_27.4803_2	HKG_bin.184	Hong Kong		L	Transposase IS200 like
k141_1904693_length_12329_cov_27.4803_3	HKG_bin.184	Hong Kong
k141_1904693_length_12329_cov_27.4803_4	HKG_bin.184	Hong Kong	gdh	S	Protein of unknown function (DUF1015)
k141_1904693_length_12329_cov_27.4803_5	HKG_bin.184	Hong Kong
k141_1904693_length_12329_cov_27.4803_7	HKG_bin.184	Hong Kong
k141_1904693_length_12329_cov_27.4803_8	HKG_bin.184	Hong Kong
k141_1904926_length_5832_cov_16.0000_1	HKG_bin.184	Hong Kong
k141_1905085_length_5021_cov_13.1205_2	HKG_bin.184	Hong Kong
k141_1905085_length_5021_cov_13.1205_3	HKG_bin.184	Hong Kong
k141_1905085_length_5021_cov_13.1205_4	HKG_bin.184	Hong Kong
k141_1905085_length_5021_cov_13.1205_5	HKG_bin.184	Hong Kong
k141_1918487_length_7492_cov_17.0000_1	HKG_bin.184	Hong Kong
k141_1918487_length_7492_cov_17.0000_3	HKG_bin.184	Hong Kong		T	PFAM Signal transduction histidine kinase, internal region
k141_1918487_length_7492_cov_17.0000_4	HKG_bin.184	Hong Kong		S	Protein of unknown function (DUF1761)
k141_1918487_length_7492_cov_17.0000_7	HKG_bin.184	Hong Kong		T	GHKL domain
k141_1922026_length_4635_cov_14.2116_6	HKG_bin.184	Hong Kong
k141_1922026_length_4635_cov_14.2116_7	HKG_bin.184	Hong Kong
k141_1923888_length_9045_cov_20.0000_5	HKG_bin.184	Hong Kong
k141_1937337_length_18310_cov_15.7305_1	HKG_bin.184	Hong Kong
k141_1937337_length_18310_cov_15.7305_11	HKG_bin.184	Hong Kong	poxF	C	Oxidoreductase NAD-binding domain
k141_1937337_length_18310_cov_15.7305_12	HKG_bin.184	Hong Kong		K	helix_turn_helix, arabinose operon control protein
k141_1937337_length_18310_cov_15.7305_15	HKG_bin.184	Hong Kong
k141_1937337_length_18310_cov_15.7305_2	HKG_bin.184	Hong Kong
k141_1937337_length_18310_cov_15.7305_8	HKG_bin.184	Hong Kong		M	Lytic transglycosylase catalytic
k141_1937437_length_7847_cov_20.0000_1	HKG_bin.184	Hong Kong
k141_1937437_length_7847_cov_20.0000_5	HKG_bin.184	Hong Kong		H	COG0382 4-hydroxybenzoate polyprenyltransferase and related prenyltransferases
k141_1937437_length_7847_cov_20.0000_6	HKG_bin.184	Hong Kong	JD73_20480	MU	Domain of unknown function (DUF4132)
k141_1938281_length_4121_cov_19.0000_1	HKG_bin.184	Hong Kong
k141_1939422_length_4747_cov_18.0000_1	HKG_bin.184	Hong Kong		K	Forkhead associated domain
k141_1939422_length_4747_cov_18.0000_3	HKG_bin.184	Hong Kong		U	Involved in the tonB-independent uptake of proteins
k141_1939422_length_4747_cov_18.0000_4	HKG_bin.184	Hong Kong
k141_1941087_length_30361_cov_22.0000_11	HKG_bin.184	Hong Kong
k141_1941087_length_30361_cov_22.0000_14	HKG_bin.184	Hong Kong
k141_1941087_length_30361_cov_22.0000_16	HKG_bin.184	Hong Kong		KLT	Protein kinase domain
k141_1941087_length_30361_cov_22.0000_17	HKG_bin.184	Hong Kong
k141_1941087_length_30361_cov_22.0000_18	HKG_bin.184	Hong Kong
k141_1941087_length_30361_cov_22.0000_21	HKG_bin.184	Hong Kong
k141_1941087_length_30361_cov_22.0000_7	HKG_bin.184	Hong Kong
k141_1941087_length_30361_cov_22.0000_9	HKG_bin.184	Hong Kong
k141_1942684_length_7090_cov_16.2117_1	HKG_bin.184	Hong Kong		S	Predicted membrane protein (DUF2339)
k141_1942684_length_7090_cov_16.2117_2	HKG_bin.184	Hong Kong
k141_1942684_length_7090_cov_16.2117_3	HKG_bin.184	Hong Kong		KLT	serine threonine protein kinase
k141_1942684_length_7090_cov_16.2117_5	HKG_bin.184	Hong Kong
k141_1947150_length_12744_cov_23.0000_6	HKG_bin.184	Hong Kong
k141_1947150_length_12744_cov_23.0000_7	HKG_bin.184	Hong Kong		MU	Outer membrane efflux protein
k141_1951012_length_14052_cov_18.0000_10	HKG_bin.184	Hong Kong
k141_1951012_length_14052_cov_18.0000_11	HKG_bin.184	Hong Kong
k141_1951012_length_14052_cov_18.0000_12	HKG_bin.184	Hong Kong
k141_1951012_length_14052_cov_18.0000_2	HKG_bin.184	Hong Kong		M	Part of the outer membrane protein assembly complex, which is involved in assembly and insertion of beta-barrel proteins into the outer membrane
k141_1951012_length_14052_cov_18.0000_4	HKG_bin.184	Hong Kong
k141_1951012_length_14052_cov_18.0000_6	HKG_bin.184	Hong Kong
k141_1951012_length_14052_cov_18.0000_7	HKG_bin.184	Hong Kong		S	Uncharacterized protein conserved in bacteria (DUF2330)
k141_1951012_length_14052_cov_18.0000_8	HKG_bin.184	Hong Kong		S	Uncharacterized protein conserved in bacteria (DUF2330)
k141_1951012_length_14052_cov_18.0000_9	HKG_bin.184	Hong Kong
k141_1959478_length_19421_cov_18.0000_11	HKG_bin.184	Hong Kong		S	Eukaryotic protein of unknown function (DUF829)
k141_1959478_length_19421_cov_18.0000_8	HKG_bin.184	Hong Kong	crtT	Q	methyltransferase
k141_1964480_length_16005_cov_58.0000_10	HKG_bin.184	Hong Kong
k141_1964480_length_16005_cov_58.0000_13	HKG_bin.184	Hong Kong		T	Histidine kinase-, DNA gyrase B-, and HSP90-like ATPase
k141_1964480_length_16005_cov_58.0000_5	HKG_bin.184	Hong Kong
k141_1964480_length_16005_cov_58.0000_7	HKG_bin.184	Hong Kong	dapF	E	Catalyzes the stereoinversion of LL-2,6- diaminoheptanedioate (L,L-DAP) to meso-diaminoheptanedioate (meso- DAP), a precursor of L-lysine
k141_196687_length_12145_cov_15.0000_2	HKG_bin.184	Hong Kong		G	beta-glucosidase activity
k141_196687_length_12145_cov_15.0000_9	HKG_bin.184	Hong Kong
k141_196695_length_6855_cov_19.0000_1	HKG_bin.184	Hong Kong
k141_196695_length_6855_cov_19.0000_2	HKG_bin.184	Hong Kong
k141_196695_length_6855_cov_19.0000_4	HKG_bin.184	Hong Kong
k141_196695_length_6855_cov_19.0000_5	HKG_bin.184	Hong Kong
k141_196695_length_6855_cov_19.0000_6	HKG_bin.184	Hong Kong
k141_196695_length_6855_cov_19.0000_7	HKG_bin.184	Hong Kong		I	Acyltransferase family
k141_196695_length_6855_cov_19.0000_8	HKG_bin.184	Hong Kong		M	Participates in the translocation of lipoproteins from the inner membrane to the outer membrane. Only forms a complex with a lipoprotein if the residue after the N-terminal Cys is not an aspartate (The Asp acts as a targeting signal to indicate that the lipoprotein should stay in the inner membrane)
k141_1973794_length_52881_cov_20.0002_10	HKG_bin.184	Hong Kong		K	CsbD-like
k141_1973794_length_52881_cov_20.0002_11	HKG_bin.184	Hong Kong
k141_1973794_length_52881_cov_20.0002_14	HKG_bin.184	Hong Kong	ligD	L	ATP dependent DNA ligase domain protein
k141_1973794_length_52881_cov_20.0002_15	HKG_bin.184	Hong Kong	ku	L	With LigD forms a non-homologous end joining (NHEJ) DNA repair enzyme, which repairs dsDNA breaks with reduced fidelity. Binds linear dsDNA with 5'- and 3'- overhangs but not closed circular dsDNA nor ssDNA. Recruits and stimulates the ligase activity of LigD
k141_1973794_length_52881_cov_20.0002_19	HKG_bin.184	Hong Kong
k141_1973794_length_52881_cov_20.0002_2	HKG_bin.184	Hong Kong		L	DNA polymerase III is a complex, multichain enzyme responsible for most of the replicative synthesis in bacteria. The epsilon subunit contain the editing function and is a proofreading 3'-5' exonuclease
k141_1973794_length_52881_cov_20.0002_24	HKG_bin.184	Hong Kong
k141_1973794_length_52881_cov_20.0002_25	HKG_bin.184	Hong Kong
k141_1973794_length_52881_cov_20.0002_27	HKG_bin.184	Hong Kong
k141_1973794_length_52881_cov_20.0002_28	HKG_bin.184	Hong Kong
k141_1973794_length_52881_cov_20.0002_3	HKG_bin.184	Hong Kong	dhaA	S	Alpha/beta hydrolase family
k141_1973794_length_52881_cov_20.0002_32	HKG_bin.184	Hong Kong		MU	Outer membrane efflux protein
k141_1973794_length_52881_cov_20.0002_34	HKG_bin.184	Hong Kong		V	Biotin-lipoyl like
k141_1973794_length_52881_cov_20.0002_37	HKG_bin.184	Hong Kong
k141_1973794_length_52881_cov_20.0002_39	HKG_bin.184	Hong Kong		Q	Methyltransferase domain
k141_1973794_length_52881_cov_20.0002_4	HKG_bin.184	Hong Kong
k141_1973794_length_52881_cov_20.0002_42	HKG_bin.184	Hong Kong
k141_1973794_length_52881_cov_20.0002_43	HKG_bin.184	Hong Kong		EGP	Sugar (and other) transporter
k141_1973794_length_52881_cov_20.0002_46	HKG_bin.184	Hong Kong
k141_1973794_length_52881_cov_20.0002_47	HKG_bin.184	Hong Kong
k141_1973794_length_52881_cov_20.0002_48	HKG_bin.184	Hong Kong		IQ	Belongs to the short-chain dehydrogenases reductases (SDR) family
k141_1973794_length_52881_cov_20.0002_49	HKG_bin.184	Hong Kong	arsC	P	Belongs to the ArsC family
k141_1973794_length_52881_cov_20.0002_5	HKG_bin.184	Hong Kong	yerC	S	Trp repressor protein
k141_1973794_length_52881_cov_20.0002_51	HKG_bin.184	Hong Kong
k141_1973794_length_52881_cov_20.0002_54	HKG_bin.184	Hong Kong
k141_1973794_length_52881_cov_20.0002_56	HKG_bin.184	Hong Kong		V	regulation of methylation-dependent chromatin silencing
k141_1973794_length_52881_cov_20.0002_6	HKG_bin.184	Hong Kong
k141_1973794_length_52881_cov_20.0002_9	HKG_bin.184	Hong Kong		S	Hemerythrin HHE cation binding domain
k141_1973906_length_11240_cov_16.0000_4	HKG_bin.184	Hong Kong		C	PFAM blue (type 1) copper domain protein
k141_1973906_length_11240_cov_16.0000_5	HKG_bin.184	Hong Kong
k141_1978201_length_18550_cov_21.4376_10	HKG_bin.184	Hong Kong	carQ	K	Belongs to the sigma-70 factor family. ECF subfamily
k141_1978201_length_18550_cov_21.4376_12	HKG_bin.184	Hong Kong		S	Kazal type serine protease inhibitors
k141_1978201_length_18550_cov_21.4376_14	HKG_bin.184	Hong Kong		S	Catalyzes the formation of the isocyclic ring in chlorophyll biosynthesis. Mediates the cyclase reaction, which results in the formation of divinylprotochlorophyllide (Pchlide) characteristic of all chlorophylls from magnesium-protoporphyrin IX 13-monomethyl ester (MgPMME)
k141_1978201_length_18550_cov_21.4376_15	HKG_bin.184	Hong Kong
k141_1978201_length_18550_cov_21.4376_3	HKG_bin.184	Hong Kong
k141_1978201_length_18550_cov_21.4376_6	HKG_bin.184	Hong Kong		K	transcriptional regulator
k141_1978201_length_18550_cov_21.4376_9	HKG_bin.184	Hong Kong
k141_1980785_length_17681_cov_16.2458_1	HKG_bin.184	Hong Kong	yvfF	GM	Polysaccharide pyruvyl transferase
k141_1980785_length_17681_cov_16.2458_12	HKG_bin.184	Hong Kong
k141_1980785_length_17681_cov_16.2458_14	HKG_bin.184	Hong Kong	tonB	U	Gram-negative bacterial TonB protein C-terminal
k141_1980785_length_17681_cov_16.2458_17	HKG_bin.184	Hong Kong		S	Protein conserved in bacteria
k141_1980785_length_17681_cov_16.2458_2	HKG_bin.184	Hong Kong		MNU	PilZ domain
k141_1980785_length_17681_cov_16.2458_3	HKG_bin.184	Hong Kong	yqjY	K	Acetyltransferase (GNAT) domain
k141_1980785_length_17681_cov_16.2458_4	HKG_bin.184	Hong Kong
k141_1980785_length_17681_cov_16.2458_5	HKG_bin.184	Hong Kong
k141_1980785_length_17681_cov_16.2458_6	HKG_bin.184	Hong Kong
k141_1980785_length_17681_cov_16.2458_7	HKG_bin.184	Hong Kong		O	Protein of unknown function, DUF255
k141_1980785_length_17681_cov_16.2458_8	HKG_bin.184	Hong Kong
k141_1984588_length_6530_cov_14.0056_3	HKG_bin.184	Hong Kong		T	response regulator containing a CheY-like receiver domain and a GGDEF domain
k141_1984588_length_6530_cov_14.0056_4	HKG_bin.184	Hong Kong
k141_1984588_length_6530_cov_14.0056_5	HKG_bin.184	Hong Kong
k141_1984588_length_6530_cov_14.0056_6	HKG_bin.184	Hong Kong
k141_1984588_length_6530_cov_14.0056_7	HKG_bin.184	Hong Kong		S	amino acid activation for nonribosomal peptide biosynthetic process
k141_1994820_length_6464_cov_13.9897_1	HKG_bin.184	Hong Kong	phoR	T	Histidine kinase
k141_1994820_length_6464_cov_13.9897_2	HKG_bin.184	Hong Kong		G	Major Facilitator Superfamily
k141_1994820_length_6464_cov_13.9897_4	HKG_bin.184	Hong Kong
k141_1994820_length_6464_cov_13.9897_5	HKG_bin.184	Hong Kong
k141_2000177_length_5025_cov_19.9883_2	HKG_bin.184	Hong Kong	thiE	H	Thiamine monophosphate synthase
k141_2000177_length_5025_cov_19.9883_4	HKG_bin.184	Hong Kong		CO	COG0526, thiol-disulfide isomerase and thioredoxins
k141_2000530_length_16025_cov_17.9904_1	HKG_bin.184	Hong Kong
k141_2000530_length_16025_cov_17.9904_10	HKG_bin.184	Hong Kong		S	Tetratricopeptide repeat
k141_2000530_length_16025_cov_17.9904_6	HKG_bin.184	Hong Kong	rlmD	J	RNA cap guanine-N2 methyltransferase
k141_2000530_length_16025_cov_17.9904_7	HKG_bin.184	Hong Kong	ysmA	S	Thioesterase superfamily
k141_2005767_length_22108_cov_16.0000_16	HKG_bin.184	Hong Kong	murG	M	Cell wall formation. Catalyzes the transfer of a GlcNAc subunit on undecaprenyl-pyrophosphoryl-MurNAc-pentapeptide (lipid intermediate I) to form undecaprenyl-pyrophosphoryl-MurNAc- (pentapeptide)GlcNAc (lipid intermediate II)
k141_2005767_length_22108_cov_16.0000_17	HKG_bin.184	Hong Kong	fliH	NU	bacterial-type flagellum organization
k141_2005767_length_22108_cov_16.0000_20	HKG_bin.184	Hong Kong
k141_2005767_length_22108_cov_16.0000_3	HKG_bin.184	Hong Kong	thiL	H	Catalyzes the ATP-dependent phosphorylation of thiamine- monophosphate (TMP) to form thiamine-pyrophosphate (TPP), the active form of vitamin B1
k141_2005767_length_22108_cov_16.0000_6	HKG_bin.184	Hong Kong
k141_2005767_length_22108_cov_16.0000_9	HKG_bin.184	Hong Kong
k141_200712_length_12745_cov_17.0000_1	HKG_bin.184	Hong Kong		O	C-terminal, D2-small domain, of ClpB protein
k141_200712_length_12745_cov_17.0000_3	HKG_bin.184	Hong Kong	cls	I	Catalyzes the reversible phosphatidyl group transfer from one phosphatidylglycerol molecule to another to form cardiolipin (CL) (diphosphatidylglycerol) and glycerol
k141_200712_length_12745_cov_17.0000_6	HKG_bin.184	Hong Kong		S	Acetyltransferase (GNAT) domain
k141_200712_length_12745_cov_17.0000_8	HKG_bin.184	Hong Kong	rlmL	J	Belongs to the methyltransferase superfamily
k141_200712_length_12745_cov_17.0000_9	HKG_bin.184	Hong Kong	yfcF	O	Glutathione S-transferase
k141_2012286_length_25395_cov_15.0000_10	HKG_bin.184	Hong Kong
k141_2012286_length_25395_cov_15.0000_11	HKG_bin.184	Hong Kong
k141_2012286_length_25395_cov_15.0000_12	HKG_bin.184	Hong Kong
k141_2012286_length_25395_cov_15.0000_13	HKG_bin.184	Hong Kong
k141_2012286_length_25395_cov_15.0000_14	HKG_bin.184	Hong Kong
k141_2012286_length_25395_cov_15.0000_15	HKG_bin.184	Hong Kong
k141_2012286_length_25395_cov_15.0000_16	HKG_bin.184	Hong Kong
k141_2012286_length_25395_cov_15.0000_17	HKG_bin.184	Hong Kong
k141_2012286_length_25395_cov_15.0000_18	HKG_bin.184	Hong Kong
k141_2012286_length_25395_cov_15.0000_19	HKG_bin.184	Hong Kong
k141_2012286_length_25395_cov_15.0000_2	HKG_bin.184	Hong Kong		S	Beta protein
k141_2012286_length_25395_cov_15.0000_21	HKG_bin.184	Hong Kong
k141_2012286_length_25395_cov_15.0000_23	HKG_bin.184	Hong Kong		O	Glutathione S-transferase, N-terminal domain
k141_2012286_length_25395_cov_15.0000_25	HKG_bin.184	Hong Kong
k141_2012286_length_25395_cov_15.0000_27	HKG_bin.184	Hong Kong
k141_2012286_length_25395_cov_15.0000_3	HKG_bin.184	Hong Kong
k141_2012286_length_25395_cov_15.0000_31	HKG_bin.184	Hong Kong		S	Protein of unknown function (DUF2834)
k141_2012286_length_25395_cov_15.0000_33	HKG_bin.184	Hong Kong		H	Prokaryotic E2 family C
k141_2012286_length_25395_cov_15.0000_34	HKG_bin.184	Hong Kong
k141_2012286_length_25395_cov_15.0000_4	HKG_bin.184	Hong Kong
k141_2012286_length_25395_cov_15.0000_5	HKG_bin.184	Hong Kong
k141_2012286_length_25395_cov_15.0000_6	HKG_bin.184	Hong Kong
k141_2012286_length_25395_cov_15.0000_7	HKG_bin.184	Hong Kong
k141_2012286_length_25395_cov_15.0000_8	HKG_bin.184	Hong Kong
k141_2012286_length_25395_cov_15.0000_9	HKG_bin.184	Hong Kong
k141_2021665_length_3852_cov_17.5419_2	HKG_bin.184	Hong Kong
k141_2021665_length_3852_cov_17.5419_3	HKG_bin.184	Hong Kong	gcr	L	Site-specific recombinase
k141_2028676_length_7434_cov_15.0000_2	HKG_bin.184	Hong Kong
k141_2028676_length_7434_cov_15.0000_3	HKG_bin.184	Hong Kong	ygfA	H	Belongs to the 5-formyltetrahydrofolate cyclo-ligase family
k141_2028676_length_7434_cov_15.0000_5	HKG_bin.184	Hong Kong
k141_2035605_length_5616_cov_17.3465_2	HKG_bin.184	Hong Kong		S	ABC-2 family transporter protein
k141_2036054_length_5303_cov_18.0000_10	HKG_bin.184	Hong Kong
k141_2036054_length_5303_cov_18.0000_11	HKG_bin.184	Hong Kong	spo0J	K	Belongs to the ParB family
k141_2036054_length_5303_cov_18.0000_2	HKG_bin.184	Hong Kong		M	protein involved in exopolysaccharide biosynthesis
k141_2036054_length_5303_cov_18.0000_4	HKG_bin.184	Hong Kong
k141_2036054_length_5303_cov_18.0000_6	HKG_bin.184	Hong Kong
k141_2036054_length_5303_cov_18.0000_7	HKG_bin.184	Hong Kong
k141_2036054_length_5303_cov_18.0000_8	HKG_bin.184	Hong Kong	orn	L	3'-to-5' exoribonuclease specific for small oligoribonucleotides
k141_2036054_length_5303_cov_18.0000_9	HKG_bin.184	Hong Kong
k141_2066932_length_6140_cov_13.0000_3	HKG_bin.184	Hong Kong	algU	K	RNA polymerase sigma factor
k141_20707_length_9659_cov_16.0013_2	HKG_bin.184	Hong Kong		T	response regulator
k141_20707_length_9659_cov_16.0013_4	HKG_bin.184	Hong Kong	phoD	P	Phosphodiesterase alkaline phosphatase D
k141_20707_length_9659_cov_16.0013_5	HKG_bin.184	Hong Kong
k141_20707_length_9659_cov_16.0013_6	HKG_bin.184	Hong Kong
k141_20707_length_9659_cov_16.0013_9	HKG_bin.184	Hong Kong		O	COG2346, Truncated hemoglobins
k141_2072428_length_16421_cov_18.0006_10	HKG_bin.184	Hong Kong	difB	S	YjbR
k141_2072428_length_16421_cov_18.0006_13	HKG_bin.184	Hong Kong
k141_2072428_length_16421_cov_18.0006_14	HKG_bin.184	Hong Kong
k141_2072428_length_16421_cov_18.0006_4	HKG_bin.184	Hong Kong		L	Protein of unknown function (DUF3105)
k141_2072428_length_16421_cov_18.0006_9	HKG_bin.184	Hong Kong
k141_2072451_length_7837_cov_17.9990_2	HKG_bin.184	Hong Kong		S	DoxX-like family
k141_2072451_length_7837_cov_17.9990_3	HKG_bin.184	Hong Kong	thiO	C	FAD dependent oxidoreductase
k141_2072451_length_7837_cov_17.9990_4	HKG_bin.184	Hong Kong		I	Serine aminopeptidase, S33
k141_2072970_length_10473_cov_15.0000_1	HKG_bin.184	Hong Kong
k141_2072970_length_10473_cov_15.0000_15	HKG_bin.184	Hong Kong	cinA	S	molybdopterin binding domain
k141_2072970_length_10473_cov_15.0000_2	HKG_bin.184	Hong Kong		S	Protein of unknown function (DUF1624)
k141_2072970_length_10473_cov_15.0000_4	HKG_bin.184	Hong Kong
k141_2072970_length_10473_cov_15.0000_5	HKG_bin.184	Hong Kong
k141_2072970_length_10473_cov_15.0000_7	HKG_bin.184	Hong Kong
k141_2072970_length_10473_cov_15.0000_9	HKG_bin.184	Hong Kong	lspA	M	This protein specifically catalyzes the removal of signal peptides from prolipoproteins
k141_2084314_length_7570_cov_33.2527_10	HKG_bin.184	Hong Kong		M	serine-type endopeptidase activity
k141_2084314_length_7570_cov_33.2527_11	HKG_bin.184	Hong Kong		C	Oxidoreductase FAD-binding domain
k141_2084314_length_7570_cov_33.2527_5	HKG_bin.184	Hong Kong	thiE2	H	Thiamine monophosphate synthase
k141_2084314_length_7570_cov_33.2527_6	HKG_bin.184	Hong Kong		U	signal peptide processing
k141_2084314_length_7570_cov_33.2527_7	HKG_bin.184	Hong Kong
k141_2086829_length_7616_cov_16.0000_1	HKG_bin.184	Hong Kong
k141_2086829_length_7616_cov_16.0000_10	HKG_bin.184	Hong Kong
k141_2086829_length_7616_cov_16.0000_11	HKG_bin.184	Hong Kong
k141_2086829_length_7616_cov_16.0000_12	HKG_bin.184	Hong Kong
k141_2086829_length_7616_cov_16.0000_2	HKG_bin.184	Hong Kong
k141_2086829_length_7616_cov_16.0000_3	HKG_bin.184	Hong Kong
k141_2086829_length_7616_cov_16.0000_4	HKG_bin.184	Hong Kong
k141_2086829_length_7616_cov_16.0000_7	HKG_bin.184	Hong Kong
k141_2086829_length_7616_cov_16.0000_8	HKG_bin.184	Hong Kong
k141_2086829_length_7616_cov_16.0000_9	HKG_bin.184	Hong Kong
k141_208714_length_12831_cov_17.0009_1	HKG_bin.184	Hong Kong
k141_208714_length_12831_cov_17.0009_10	HKG_bin.184	Hong Kong
k141_208714_length_12831_cov_17.0009_12	HKG_bin.184	Hong Kong		C	COG1012 NAD-dependent aldehyde dehydrogenases
k141_208714_length_12831_cov_17.0009_8	HKG_bin.184	Hong Kong
k141_208714_length_12831_cov_17.0009_9	HKG_bin.184	Hong Kong		KLT	Protein tyrosine kinase
k141_2091461_length_6126_cov_16.0000_2	HKG_bin.184	Hong Kong
k141_2091461_length_6126_cov_16.0000_7	HKG_bin.184	Hong Kong
k141_2106250_length_3120_cov_14.0000_2	HKG_bin.184	Hong Kong	ylxR	K	Nucleic-acid-binding protein
k141_2106290_length_5188_cov_17.0000_1	HKG_bin.184	Hong Kong
k141_2106290_length_5188_cov_17.0000_3	HKG_bin.184	Hong Kong	nucH	L	Staphylococcal nuclease homologues
k141_2106290_length_5188_cov_17.0000_4	HKG_bin.184	Hong Kong
k141_2106290_length_5188_cov_17.0000_5	HKG_bin.184	Hong Kong	MA20_10010	K	Bacterial regulatory proteins, tetR family
k141_2112033_length_7786_cov_17.6315_2	HKG_bin.184	Hong Kong		K	Bacterial regulatory helix-turn-helix protein, lysR family
k141_2112033_length_7786_cov_17.6315_3	HKG_bin.184	Hong Kong
k141_2112033_length_7786_cov_17.6315_4	HKG_bin.184	Hong Kong		C	PFAM oxidoreductase FAD NAD(P)-binding domain protein
k141_2112033_length_7786_cov_17.6315_7	HKG_bin.184	Hong Kong		KLT	Sulfatase-modifying factor enzyme 1
k141_2112033_length_7786_cov_17.6315_9	HKG_bin.184	Hong Kong
k141_2113154_length_4152_cov_19.0000_1	HKG_bin.184	Hong Kong
k141_2113154_length_4152_cov_19.0000_3	HKG_bin.184	Hong Kong
k141_2113154_length_4152_cov_19.0000_4	HKG_bin.184	Hong Kong	rsmD	L	Methyltransferase
k141_213409_length_12130_cov_18.0000_1	HKG_bin.184	Hong Kong
k141_213409_length_12130_cov_18.0000_2	HKG_bin.184	Hong Kong	ogt	L	Involved in the cellular defense against the biological effects of O6-methylguanine (O6-MeG) and O4-methylthymine (O4-MeT) in DNA. Repairs the methylated nucleobase in DNA by stoichiometrically transferring the methyl group to a cysteine residue in the enzyme. This is a suicide reaction the enzyme is irreversibly inactivated
k141_213409_length_12130_cov_18.0000_3	HKG_bin.184	Hong Kong
k141_213409_length_12130_cov_18.0000_4	HKG_bin.184	Hong Kong	ugcG	M	TIGRFAM hopanoid biosynthesis associated glycosyl transferase protein HpnI
k141_213409_length_12130_cov_18.0000_7	HKG_bin.184	Hong Kong
k141_2134779_length_21976_cov_17.0000_10	HKG_bin.184	Hong Kong		C	Zinc-binding dehydrogenase
k141_2134779_length_21976_cov_17.0000_12	HKG_bin.184	Hong Kong		T	PFAM Formylglycine-generating sulfatase enzyme
k141_2134779_length_21976_cov_17.0000_13	HKG_bin.184	Hong Kong
k141_2134779_length_21976_cov_17.0000_18	HKG_bin.184	Hong Kong
k141_2134779_length_21976_cov_17.0000_4	HKG_bin.184	Hong Kong		K	PFAM sigma-54 factor interaction domain-containing protein
k141_2134779_length_21976_cov_17.0000_9	HKG_bin.184	Hong Kong	nahR	K	LysR substrate binding domain
k141_2135049_length_7076_cov_16.0000_3	HKG_bin.184	Hong Kong	yeeZ	GM	RmlD substrate binding domain
k141_2135049_length_7076_cov_16.0000_4	HKG_bin.184	Hong Kong		S	Protein of unknown function (DUF692)
k141_2135049_length_7076_cov_16.0000_6	HKG_bin.184	Hong Kong
k141_2135049_length_7076_cov_16.0000_7	HKG_bin.184	Hong Kong
k141_2135049_length_7076_cov_16.0000_8	HKG_bin.184	Hong Kong
k141_2141037_length_5236_cov_15.9558_3	HKG_bin.184	Hong Kong
k141_2141037_length_5236_cov_15.9558_4	HKG_bin.184	Hong Kong	sqdC	GM	ADP-glyceromanno-heptose 6-epimerase activity
k141_2141037_length_5236_cov_15.9558_5	HKG_bin.184	Hong Kong		S	Peptidase C26
k141_2141037_length_5236_cov_15.9558_6	HKG_bin.184	Hong Kong
k141_2144039_length_8931_cov_15.0000_1	HKG_bin.184	Hong Kong	mtfA	S	Belongs to the MtfA family
k141_2144039_length_8931_cov_15.0000_2	HKG_bin.184	Hong Kong
k141_2144039_length_8931_cov_15.0000_3	HKG_bin.184	Hong Kong
k141_2144039_length_8931_cov_15.0000_4	HKG_bin.184	Hong Kong
k141_2171168_length_4310_cov_24.0000_1	HKG_bin.184	Hong Kong
k141_2171168_length_4310_cov_24.0000_2	HKG_bin.184	Hong Kong		S	protein conserved in bacteria
k141_2174411_length_17165_cov_18.9514_12	HKG_bin.184	Hong Kong		T	Adenylyl- / guanylyl cyclase, catalytic domain
k141_2174411_length_17165_cov_18.9514_3	HKG_bin.184	Hong Kong
k141_2174411_length_17165_cov_18.9514_4	HKG_bin.184	Hong Kong		L	COG1943 Transposase and inactivated derivatives
k141_2174411_length_17165_cov_18.9514_6	HKG_bin.184	Hong Kong		S	Bacterial Ig-like domain
k141_2188720_length_10692_cov_15.0000_2	HKG_bin.184	Hong Kong
k141_2188720_length_10692_cov_15.0000_3	HKG_bin.184	Hong Kong
k141_2188720_length_10692_cov_15.0000_7	HKG_bin.184	Hong Kong
k141_2188720_length_10692_cov_15.0000_8	HKG_bin.184	Hong Kong
k141_2193098_length_6113_cov_16.5116_2	HKG_bin.184	Hong Kong	mauE	S	PFAM DoxX family protein
k141_2193098_length_6113_cov_16.5116_3	HKG_bin.184	Hong Kong
k141_2193098_length_6113_cov_16.5116_4	HKG_bin.184	Hong Kong
k141_2193098_length_6113_cov_16.5116_5	HKG_bin.184	Hong Kong		S	Kazal type serine protease inhibitors
k141_2193098_length_6113_cov_16.5116_8	HKG_bin.184	Hong Kong
k141_2193098_length_6113_cov_16.5116_9	HKG_bin.184	Hong Kong
k141_2193719_length_6676_cov_12.0000_3	HKG_bin.184	Hong Kong		D	Transglutaminase-like superfamily
k141_2193719_length_6676_cov_12.0000_5	HKG_bin.184	Hong Kong
k141_2198714_length_10448_cov_23.0000_3	HKG_bin.184	Hong Kong		S	Cysteine-rich secretory protein family
k141_2198714_length_10448_cov_23.0000_4	HKG_bin.184	Hong Kong		T	Cyclic nucleotide-monophosphate binding domain
k141_2198714_length_10448_cov_23.0000_5	HKG_bin.184	Hong Kong	ydgA	E	Belongs to the peptidase S1B family
k141_2198714_length_10448_cov_23.0000_6	HKG_bin.184	Hong Kong
k141_2198714_length_10448_cov_23.0000_8	HKG_bin.184	Hong Kong
k141_2198714_length_10448_cov_23.0000_9	HKG_bin.184	Hong Kong		I	Protein of unknown function (DUF3570)
k141_2200327_length_34598_cov_32.3829_1	HKG_bin.184	Hong Kong
k141_2200327_length_34598_cov_32.3829_10	HKG_bin.184	Hong Kong
k141_2200327_length_34598_cov_32.3829_13	HKG_bin.184	Hong Kong
k141_2200327_length_34598_cov_32.3829_14	HKG_bin.184	Hong Kong
k141_2200327_length_34598_cov_32.3829_15	HKG_bin.184	Hong Kong		S	PFAM Uncharacterised protein family (UPF0153)
k141_2200327_length_34598_cov_32.3829_17	HKG_bin.184	Hong Kong		P	Putative esterase
k141_2200327_length_34598_cov_32.3829_18	HKG_bin.184	Hong Kong
k141_2200327_length_34598_cov_32.3829_19	HKG_bin.184	Hong Kong
k141_2200327_length_34598_cov_32.3829_20	HKG_bin.184	Hong Kong
k141_2200327_length_34598_cov_32.3829_24	HKG_bin.184	Hong Kong
k141_2200327_length_34598_cov_32.3829_27	HKG_bin.184	Hong Kong	miaE	FJ	tRNA-(MS[2]IO[6]A)-hydroxylase (MiaE)
k141_2200327_length_34598_cov_32.3829_28	HKG_bin.184	Hong Kong
k141_2200327_length_34598_cov_32.3829_29	HKG_bin.184	Hong Kong
k141_2200327_length_34598_cov_32.3829_30	HKG_bin.184	Hong Kong
k141_2200327_length_34598_cov_32.3829_4	HKG_bin.184	Hong Kong
k141_2200327_length_34598_cov_32.3829_8	HKG_bin.184	Hong Kong
k141_2200327_length_34598_cov_32.3829_9	HKG_bin.184	Hong Kong	arsA	P	Anion-transporting ATPase
k141_2211597_length_21159_cov_15.3615_10	HKG_bin.184	Hong Kong	yneE	S	Bestrophin, RFP-TM, chloride channel
k141_2211597_length_21159_cov_15.3615_3	HKG_bin.184	Hong Kong
k141_2211597_length_21159_cov_15.3615_5	HKG_bin.184	Hong Kong		S	Protein conserved in bacteria
k141_2224641_length_10520_cov_19.9990_1	HKG_bin.184	Hong Kong
k141_2224641_length_10520_cov_19.9990_5	HKG_bin.184	Hong Kong
k141_2224641_length_10520_cov_19.9990_6	HKG_bin.184	Hong Kong	dtpD	E	oligopeptide transport
k141_2224641_length_10520_cov_19.9990_7	HKG_bin.184	Hong Kong
k141_2227615_length_4530_cov_16.7849_2	HKG_bin.184	Hong Kong
k141_2227615_length_4530_cov_16.7849_3	HKG_bin.184	Hong Kong		S	Sulfotransferase family
k141_2227615_length_4530_cov_16.7849_5	HKG_bin.184	Hong Kong
k141_2235823_length_5212_cov_14.0065_1	HKG_bin.184	Hong Kong		M	ethanolamine kinase activity
k141_2235823_length_5212_cov_14.0065_2	HKG_bin.184	Hong Kong
k141_2235823_length_5212_cov_14.0065_3	HKG_bin.184	Hong Kong
k141_2235823_length_5212_cov_14.0065_4	HKG_bin.184	Hong Kong
k141_2243862_length_8779_cov_16.0000_3	HKG_bin.184	Hong Kong	mccA	I	Acetyl propionyl-CoA carboxylase alpha subunit
k141_2243862_length_8779_cov_16.0000_4	HKG_bin.184	Hong Kong	ybeY	J	Single strand-specific metallo-endoribonuclease involved in late-stage 70S ribosome quality control and in maturation of the 3' terminus of the 16S rRNA
k141_2243862_length_8779_cov_16.0000_5	HKG_bin.184	Hong Kong	hup	L	regulation of translation
k141_2258512_length_25419_cov_19.0002_13	HKG_bin.184	Hong Kong
k141_2258512_length_25419_cov_19.0002_16	HKG_bin.184	Hong Kong
k141_2258512_length_25419_cov_19.0002_20	HKG_bin.184	Hong Kong
k141_2258512_length_25419_cov_19.0002_3	HKG_bin.184	Hong Kong
k141_2258512_length_25419_cov_19.0002_4	HKG_bin.184	Hong Kong		S	Glutathione-dependent formaldehyde-activating enzyme
k141_2258512_length_25419_cov_19.0002_5	HKG_bin.184	Hong Kong		N	Belongs to the peptidase S8 family
k141_2258512_length_25419_cov_19.0002_7	HKG_bin.184	Hong Kong	VPA0561
k141_2258512_length_25419_cov_19.0002_8	HKG_bin.184	Hong Kong		K	transcriptional regulator
k141_2261806_length_4372_cov_15.0000_2	HKG_bin.184	Hong Kong		M	Tetratricopeptide repeat
k141_2261806_length_4372_cov_15.0000_3	HKG_bin.184	Hong Kong		S	TPR repeat-containing protein
k141_2264391_length_13642_cov_37.5840_11	HKG_bin.184	Hong Kong
k141_2264391_length_13642_cov_37.5840_2	HKG_bin.184	Hong Kong
k141_2264391_length_13642_cov_37.5840_3	HKG_bin.184	Hong Kong
k141_2264391_length_13642_cov_37.5840_5	HKG_bin.184	Hong Kong		S	Putative restriction endonuclease
k141_2264391_length_13642_cov_37.5840_6	HKG_bin.184	Hong Kong
k141_2264391_length_13642_cov_37.5840_7	HKG_bin.184	Hong Kong
k141_2264391_length_13642_cov_37.5840_9	HKG_bin.184	Hong Kong		P	Voltage gated chloride channel
k141_2265881_length_4081_cov_14.0000_1	HKG_bin.184	Hong Kong
k141_2265881_length_4081_cov_14.0000_2	HKG_bin.184	Hong Kong	mucS	K	helix_turn_helix multiple antibiotic resistance protein
k141_2265881_length_4081_cov_14.0000_4	HKG_bin.184	Hong Kong	MA20_37995	I	enoyl-CoA hydratase isomerase family
k141_2268521_length_25902_cov_29.7904_1	HKG_bin.184	Hong Kong
k141_2268521_length_25902_cov_29.7904_11	HKG_bin.184	Hong Kong		J	PFAM Endoribonuclease L-PSP
k141_2268521_length_25902_cov_29.7904_12	HKG_bin.184	Hong Kong	dehH1_2	I	Alpha beta hydrolase
k141_2268521_length_25902_cov_29.7904_14	HKG_bin.184	Hong Kong		C	Cytochrome P450
k141_2268521_length_25902_cov_29.7904_19	HKG_bin.184	Hong Kong
k141_2268521_length_25902_cov_29.7904_3	HKG_bin.184	Hong Kong
k141_2268521_length_25902_cov_29.7904_6	HKG_bin.184	Hong Kong		G	Belongs to the glycosyl hydrolase 35 family
k141_2268521_length_25902_cov_29.7904_7	HKG_bin.184	Hong Kong		DZ	guanyl-nucleotide exchange factor activity
k141_2268521_length_25902_cov_29.7904_8	HKG_bin.184	Hong Kong
k141_2269497_length_21843_cov_32.0000_1	HKG_bin.184	Hong Kong	flhB	N	Required for formation of the rod structure in the basal body of the flagellar apparatus. Together with FliI and FliH, may constitute the export apparatus of flagellin
k141_2269497_length_21843_cov_32.0000_10	HKG_bin.184	Hong Kong	flgD	N	Required for flagellar hook formation. May act as a scaffolding protein
k141_2269497_length_21843_cov_32.0000_17	HKG_bin.184	Hong Kong	fliE	N	Flagellar hook-basal body complex protein FliE
k141_2269497_length_21843_cov_32.0000_19	HKG_bin.184	Hong Kong	flgB	N	Structural component of flagellum, the bacterial motility apparatus. Part of the rod structure of flagellar basal body
k141_2269497_length_21843_cov_32.0000_2	HKG_bin.184	Hong Kong	fliR	N	Role in flagellar biosynthesis
k141_2269497_length_21843_cov_32.0000_20	HKG_bin.184	Hong Kong		T	Histidine kinase
k141_2269497_length_21843_cov_32.0000_21	HKG_bin.184	Hong Kong		T	Cache domain
k141_2269497_length_21843_cov_32.0000_22	HKG_bin.184	Hong Kong
k141_2269497_length_21843_cov_32.0000_23	HKG_bin.184	Hong Kong
k141_2269497_length_21843_cov_32.0000_25	HKG_bin.184	Hong Kong
k141_2269497_length_21843_cov_32.0000_3	HKG_bin.184	Hong Kong	fliQ	N	Role in flagellar biosynthesis
k141_2269497_length_21843_cov_32.0000_6	HKG_bin.184	Hong Kong	fliY	N	Flagellar motor switch protein FliN
k141_2269497_length_21843_cov_32.0000_8	HKG_bin.184	Hong Kong	fliL	N	Controls the rotational direction of flagella during chemotaxis
k141_2269497_length_21843_cov_32.0000_9	HKG_bin.184	Hong Kong	flgE	N	Flagellar hook protein FlgE
k141_2272518_length_17498_cov_15.0000_1	HKG_bin.184	Hong Kong
k141_2272518_length_17498_cov_15.0000_11	HKG_bin.184	Hong Kong	btaB	Q	PFAM Methyltransferase type
k141_2272518_length_17498_cov_15.0000_12	HKG_bin.184	Hong Kong	srpB	S	MgtC family
k141_2272518_length_17498_cov_15.0000_15	HKG_bin.184	Hong Kong
k141_2272518_length_17498_cov_15.0000_16	HKG_bin.184	Hong Kong		K	DNA-templated transcription, initiation
k141_2272518_length_17498_cov_15.0000_18	HKG_bin.184	Hong Kong
k141_2272518_length_17498_cov_15.0000_19	HKG_bin.184	Hong Kong
k141_2272518_length_17498_cov_15.0000_3	HKG_bin.184	Hong Kong
k141_2272518_length_17498_cov_15.0000_4	HKG_bin.184	Hong Kong	gspC	U	General secretion pathway protein C
k141_2272518_length_17498_cov_15.0000_5	HKG_bin.184	Hong Kong	MA20_41110	J	Attaches a formyl group to the free amino group of methionyl-tRNA(fMet). The formyl group appears to play a dual role in the initiator identity of N-formylmethionyl-tRNA by promoting its recognition by IF2 and preventing the misappropriation of this tRNA by the elongation apparatus
k141_2272518_length_17498_cov_15.0000_8	HKG_bin.184	Hong Kong
k141_2303273_length_6377_cov_17.0000_1	HKG_bin.184	Hong Kong
k141_2303273_length_6377_cov_17.0000_2	HKG_bin.184	Hong Kong
k141_2303273_length_6377_cov_17.0000_5	HKG_bin.184	Hong Kong	MA20_06560	S	WD40 repeats
k141_2303273_length_6377_cov_17.0000_6	HKG_bin.184	Hong Kong		S	Cobalamin synthesis protein cobW C-terminal domain
k141_2303340_length_22564_cov_17.0000_10	HKG_bin.184	Hong Kong	ccmA	V	ABC transporter
k141_2303340_length_22564_cov_17.0000_14	HKG_bin.184	Hong Kong		T	diguanylate cyclase
k141_2303340_length_22564_cov_17.0000_16	HKG_bin.184	Hong Kong
k141_2303340_length_22564_cov_17.0000_17	HKG_bin.184	Hong Kong
k141_2303340_length_22564_cov_17.0000_21	HKG_bin.184	Hong Kong	nudF	L	nUDIX hydrolase
k141_2303340_length_22564_cov_17.0000_22	HKG_bin.184	Hong Kong
k141_2303340_length_22564_cov_17.0000_3	HKG_bin.184	Hong Kong
k141_2303340_length_22564_cov_17.0000_6	HKG_bin.184	Hong Kong
k141_2303340_length_22564_cov_17.0000_7	HKG_bin.184	Hong Kong	ydzA	EGP	Domain of unknown function (DUF3817)
k141_2303340_length_22564_cov_17.0000_9	HKG_bin.184	Hong Kong
k141_2304391_length_4728_cov_16.7031_4	HKG_bin.184	Hong Kong		K	cyclic nucleotide-binding
k141_2304391_length_4728_cov_16.7031_5	HKG_bin.184	Hong Kong		K	LysR substrate binding domain
k141_2304391_length_4728_cov_16.7031_6	HKG_bin.184	Hong Kong	rimJ2	J	Acetyltransferase (GNAT) domain
k141_2304391_length_4728_cov_16.7031_8	HKG_bin.184	Hong Kong
k141_2310118_length_15320_cov_50.9882_12	HKG_bin.184	Hong Kong	ycaN	K	PFAM regulatory protein LysR
k141_2310118_length_15320_cov_50.9882_3	HKG_bin.184	Hong Kong		Q	Methyltransferase domain
k141_2310118_length_15320_cov_50.9882_6	HKG_bin.184	Hong Kong
k141_2310118_length_15320_cov_50.9882_7	HKG_bin.184	Hong Kong
k141_2317517_length_4074_cov_14.0000_2	HKG_bin.184	Hong Kong
k141_2317517_length_4074_cov_14.0000_4	HKG_bin.184	Hong Kong		T	Histidine kinase
k141_2317517_length_4074_cov_14.0000_5	HKG_bin.184	Hong Kong
k141_23248_length_36332_cov_16.1857_11	HKG_bin.184	Hong Kong
k141_23248_length_36332_cov_16.1857_12	HKG_bin.184	Hong Kong
k141_23248_length_36332_cov_16.1857_13	HKG_bin.184	Hong Kong	ywqG	E	Domain of unknown function (DUF1963)
k141_23248_length_36332_cov_16.1857_14	HKG_bin.184	Hong Kong		M	Protein of unknown function (DUF2490)
k141_23248_length_36332_cov_16.1857_15	HKG_bin.184	Hong Kong	prmA	J	protein methyltransferase activity
k141_23248_length_36332_cov_16.1857_16	HKG_bin.184	Hong Kong	nosY
k141_23248_length_36332_cov_16.1857_18	HKG_bin.184	Hong Kong		S	ABC-type transport system involved in multi-copper enzyme maturation permease component
k141_23248_length_36332_cov_16.1857_2	HKG_bin.184	Hong Kong
k141_23248_length_36332_cov_16.1857_20	HKG_bin.184	Hong Kong
k141_23248_length_36332_cov_16.1857_21	HKG_bin.184	Hong Kong		I	Serine aminopeptidase, S33
k141_23248_length_36332_cov_16.1857_22	HKG_bin.184	Hong Kong		S	sirohydrochlorin cobaltochelatase activity
k141_23248_length_36332_cov_16.1857_23	HKG_bin.184	Hong Kong
k141_23248_length_36332_cov_16.1857_26	HKG_bin.184	Hong Kong
k141_23248_length_36332_cov_16.1857_27	HKG_bin.184	Hong Kong
k141_23248_length_36332_cov_16.1857_30	HKG_bin.184	Hong Kong
k141_23248_length_36332_cov_16.1857_32	HKG_bin.184	Hong Kong
k141_23248_length_36332_cov_16.1857_33	HKG_bin.184	Hong Kong
k141_23248_length_36332_cov_16.1857_34	HKG_bin.184	Hong Kong
k141_23248_length_36332_cov_16.1857_35	HKG_bin.184	Hong Kong		I	Biotin carboxylase C-terminal domain
k141_23248_length_36332_cov_16.1857_6	HKG_bin.184	Hong Kong		S	Membrane
k141_23248_length_36332_cov_16.1857_7	HKG_bin.184	Hong Kong
k141_2324997_length_5433_cov_15.0000_1	HKG_bin.184	Hong Kong	tal	F	Transaldolase is important for the balance of metabolites in the pentose-phosphate pathway
k141_2324997_length_5433_cov_15.0000_2	HKG_bin.184	Hong Kong
k141_2324997_length_5433_cov_15.0000_3	HKG_bin.184	Hong Kong		S	Protein of unknown function (DUF971)
k141_2324997_length_5433_cov_15.0000_4	HKG_bin.184	Hong Kong		T	Chemotaxis protein CheY
k141_2324997_length_5433_cov_15.0000_6	HKG_bin.184	Hong Kong	cheW2	NT	Two component signalling adaptor domain
k141_2324997_length_5433_cov_15.0000_7	HKG_bin.184	Hong Kong		NT	Two component signalling adaptor domain
k141_2330887_length_32781_cov_18.2578_10	HKG_bin.184	Hong Kong
k141_2330887_length_32781_cov_18.2578_12	HKG_bin.184	Hong Kong
k141_2330887_length_32781_cov_18.2578_18	HKG_bin.184	Hong Kong		S	cell adhesion involved in biofilm formation
k141_2330887_length_32781_cov_18.2578_21	HKG_bin.184	Hong Kong		MU	Nidogen-like
k141_2330887_length_32781_cov_18.2578_23	HKG_bin.184	Hong Kong	MA20_06560	S	WD40 repeats
k141_2330887_length_32781_cov_18.2578_25	HKG_bin.184	Hong Kong
k141_2330887_length_32781_cov_18.2578_26	HKG_bin.184	Hong Kong
k141_2330887_length_32781_cov_18.2578_27	HKG_bin.184	Hong Kong
k141_2330887_length_32781_cov_18.2578_28	HKG_bin.184	Hong Kong
k141_2330887_length_32781_cov_18.2578_29	HKG_bin.184	Hong Kong
k141_2330887_length_32781_cov_18.2578_4	HKG_bin.184	Hong Kong
k141_2330887_length_32781_cov_18.2578_5	HKG_bin.184	Hong Kong	cpaA	NOU	PFAM peptidase A24A, prepilin type IV
k141_2330887_length_32781_cov_18.2578_6	HKG_bin.184	Hong Kong
k141_2330887_length_32781_cov_18.2578_7	HKG_bin.184	Hong Kong
k141_2330887_length_32781_cov_18.2578_9	HKG_bin.184	Hong Kong
k141_2331581_length_29683_cov_22.9850_10	HKG_bin.184	Hong Kong		S	Belongs to the short-chain dehydrogenases reductases (SDR) family
k141_2331581_length_29683_cov_22.9850_11	HKG_bin.184	Hong Kong		S	Extensin-like protein C-terminus
k141_2331581_length_29683_cov_22.9850_12	HKG_bin.184	Hong Kong
k141_2331581_length_29683_cov_22.9850_15	HKG_bin.184	Hong Kong
k141_2331581_length_29683_cov_22.9850_16	HKG_bin.184	Hong Kong
k141_2331581_length_29683_cov_22.9850_20	HKG_bin.184	Hong Kong
k141_2331581_length_29683_cov_22.9850_22	HKG_bin.184	Hong Kong		M	polygalacturonase activity
k141_2331581_length_29683_cov_22.9850_27	HKG_bin.184	Hong Kong		KLT	serine threonine protein kinase
k141_2331581_length_29683_cov_22.9850_3	HKG_bin.184	Hong Kong
k141_2331581_length_29683_cov_22.9850_4	HKG_bin.184	Hong Kong		P	Rieske [2Fe-2S] domain
k141_2331581_length_29683_cov_22.9850_7	HKG_bin.184	Hong Kong
k141_2331581_length_29683_cov_22.9850_9	HKG_bin.184	Hong Kong		KLT	serine threonine protein kinase
k141_2334424_length_7224_cov_17.0000_4	HKG_bin.184	Hong Kong	trmK	S	tRNA (adenine(22)-N(1))-methyltransferase
k141_2334424_length_7224_cov_17.0000_5	HKG_bin.184	Hong Kong	ydjA	C	Nitroreductase family
k141_2334424_length_7224_cov_17.0000_6	HKG_bin.184	Hong Kong
k141_234285_length_25397_cov_25.9456_10	HKG_bin.184	Hong Kong
k141_234285_length_25397_cov_25.9456_11	HKG_bin.184	Hong Kong	degP	O	Trypsin
k141_234285_length_25397_cov_25.9456_15	HKG_bin.184	Hong Kong
k141_234285_length_25397_cov_25.9456_16	HKG_bin.184	Hong Kong
k141_234285_length_25397_cov_25.9456_17	HKG_bin.184	Hong Kong	sll1284	S	Alpha/beta hydrolase family
k141_234285_length_25397_cov_25.9456_20	HKG_bin.184	Hong Kong
k141_234285_length_25397_cov_25.9456_3	HKG_bin.184	Hong Kong	srfAB	IQ	AMP-binding enzyme
k141_234285_length_25397_cov_25.9456_4	HKG_bin.184	Hong Kong	ytfJ	S	Bacterial protein of unknown function (YtfJ_HI0045)
k141_234285_length_25397_cov_25.9456_5	HKG_bin.184	Hong Kong		DZ	PFAM regulator of chromosome condensation, RCC1
k141_234285_length_25397_cov_25.9456_6	HKG_bin.184	Hong Kong	ydgA	E	Belongs to the peptidase S1B family
k141_234285_length_25397_cov_25.9456_9	HKG_bin.184	Hong Kong
k141_2353186_length_34887_cov_22.5842_1	HKG_bin.184	Hong Kong		S	Protein of unknown function (DUF3467)
k141_2353186_length_34887_cov_22.5842_11	HKG_bin.184	Hong Kong	yneE	S	Bestrophin, RFP-TM, chloride channel
k141_2353186_length_34887_cov_22.5842_14	HKG_bin.184	Hong Kong		Q	SMART Integrin alpha beta-propellor repeat protein
k141_2353186_length_34887_cov_22.5842_17	HKG_bin.184	Hong Kong
k141_2353186_length_34887_cov_22.5842_18	HKG_bin.184	Hong Kong	kptA	J	RNA 2'-phosphotransferase, Tpt1 / KptA family
k141_2353186_length_34887_cov_22.5842_19	HKG_bin.184	Hong Kong		S	hemolysin III
k141_2353186_length_34887_cov_22.5842_2	HKG_bin.184	Hong Kong		O	Papain cysteine protease family protein
k141_2353186_length_34887_cov_22.5842_24	HKG_bin.184	Hong Kong		S	Protein of unknown function (DUF1501)
k141_2353186_length_34887_cov_22.5842_25	HKG_bin.184	Hong Kong	KMT2D	L	metalloendopeptidase activity
k141_2353186_length_34887_cov_22.5842_26	HKG_bin.184	Hong Kong
k141_2353186_length_34887_cov_22.5842_3	HKG_bin.184	Hong Kong		IU	oxidoreductase activity
k141_2353186_length_34887_cov_22.5842_5	HKG_bin.184	Hong Kong	MA20_04130	O	Glutathione S-transferase, C-terminal domain
k141_2353186_length_34887_cov_22.5842_6	HKG_bin.184	Hong Kong
k141_2353186_length_34887_cov_22.5842_8	HKG_bin.184	Hong Kong
k141_2357228_length_6095_cov_19.0000_3	HKG_bin.184	Hong Kong
k141_2357228_length_6095_cov_19.0000_4	HKG_bin.184	Hong Kong
k141_2360194_length_22383_cov_28.9081_10	HKG_bin.184	Hong Kong		S	PHP domain protein
k141_2360194_length_22383_cov_28.9081_13	HKG_bin.184	Hong Kong		K	PBP superfamily domain
k141_2360194_length_22383_cov_28.9081_14	HKG_bin.184	Hong Kong	modA	P	Bacterial extracellular solute-binding protein
k141_2360194_length_22383_cov_28.9081_17	HKG_bin.184	Hong Kong		S	Domain of unknown function (DUF4281)
k141_2360194_length_22383_cov_28.9081_18	HKG_bin.184	Hong Kong
k141_2360194_length_22383_cov_28.9081_20	HKG_bin.184	Hong Kong		GM	epimerase
k141_2360194_length_22383_cov_28.9081_21	HKG_bin.184	Hong Kong		S	Uncharacterized protein conserved in bacteria (DUF2263)
k141_2360194_length_22383_cov_28.9081_3	HKG_bin.184	Hong Kong		G	transporter
k141_2360194_length_22383_cov_28.9081_9	HKG_bin.184	Hong Kong
k141_2369907_length_5788_cov_15.0000_1	HKG_bin.184	Hong Kong
k141_2369907_length_5788_cov_15.0000_2	HKG_bin.184	Hong Kong		G	BNR repeat-like domain
k141_2369907_length_5788_cov_15.0000_3	HKG_bin.184	Hong Kong		IQ	Belongs to the short-chain dehydrogenases reductases (SDR) family
k141_2378331_length_12554_cov_15.0000_5	HKG_bin.184	Hong Kong	crtF	Q	methyltransferase
k141_2378331_length_12554_cov_15.0000_6	HKG_bin.184	Hong Kong
k141_2378331_length_12554_cov_15.0000_8	HKG_bin.184	Hong Kong		M	PFAM glycosyl transferase family 2
k141_2378331_length_12554_cov_15.0000_9	HKG_bin.184	Hong Kong	bme6	M	glycosyl transferase group 1
k141_2382495_length_12609_cov_16.0000_11	HKG_bin.184	Hong Kong
k141_2382495_length_12609_cov_16.0000_12	HKG_bin.184	Hong Kong	gatB	J	Allows the formation of correctly charged Asn-tRNA(Asn) or Gln-tRNA(Gln) through the transamidation of misacylated Asp- tRNA(Asn) or Glu-tRNA(Gln) in organisms which lack either or both of asparaginyl-tRNA or glutaminyl-tRNA synthetases. The reaction takes place in the presence of glutamine and ATP through an activated phospho-Asp-tRNA(Asn) or phospho-Glu-tRNA(Gln)
k141_2382495_length_12609_cov_16.0000_2	HKG_bin.184	Hong Kong		KLT	serine threonine protein kinase
k141_2382495_length_12609_cov_16.0000_3	HKG_bin.184	Hong Kong
k141_2382495_length_12609_cov_16.0000_4	HKG_bin.184	Hong Kong
k141_2382495_length_12609_cov_16.0000_6	HKG_bin.184	Hong Kong	yebA	M	Bacterial pre-peptidase C-terminal domain
k141_2382495_length_12609_cov_16.0000_7	HKG_bin.184	Hong Kong	yicC	S	Domain of unknown function (DUF1732)
k141_2382495_length_12609_cov_16.0000_8	HKG_bin.184	Hong Kong		S	Protein of unknown function (DUF507)
k141_2392396_length_2320_cov_8.0000_1	HKG_bin.184	Hong Kong
k141_2400088_length_7277_cov_17.1874_4	HKG_bin.184	Hong Kong
k141_2400088_length_7277_cov_17.1874_5	HKG_bin.184	Hong Kong
k141_2400088_length_7277_cov_17.1874_7	HKG_bin.184	Hong Kong	trmH	J	SpoU rRNA Methylase family
k141_2400088_length_7277_cov_17.1874_8	HKG_bin.184	Hong Kong		S	Protein of unknown function (DUF1517)
k141_2400740_length_10876_cov_23.0000_5	HKG_bin.184	Hong Kong
k141_2400740_length_10876_cov_23.0000_7	HKG_bin.184	Hong Kong
k141_2400740_length_10876_cov_23.0000_8	HKG_bin.184	Hong Kong
k141_2406246_length_6248_cov_15.1899_3	HKG_bin.184	Hong Kong	folE	H	GTP cyclohydrolase I
k141_2406246_length_6248_cov_15.1899_4	HKG_bin.184	Hong Kong		K	MerR, DNA binding
k141_2406246_length_6248_cov_15.1899_5	HKG_bin.184	Hong Kong
k141_2406246_length_6248_cov_15.1899_6	HKG_bin.184	Hong Kong
k141_2408878_length_3778_cov_15.0000_3	HKG_bin.184	Hong Kong
k141_2408878_length_3778_cov_15.0000_4	HKG_bin.184	Hong Kong
k141_2414061_length_11613_cov_17.2108_4	HKG_bin.184	Hong Kong		C	TIGRFAM 40-residue YVTN family beta-propeller repeat
k141_2414061_length_11613_cov_17.2108_5	HKG_bin.184	Hong Kong		C	cytochrome C peroxidase
k141_2414061_length_11613_cov_17.2108_6	HKG_bin.184	Hong Kong
k141_2414061_length_11613_cov_17.2108_7	HKG_bin.184	Hong Kong		I	Outer membrane protein transport protein (OMPP1/FadL/TodX)
k141_2415117_length_6331_cov_14.0000_1	HKG_bin.184	Hong Kong
k141_2415117_length_6331_cov_14.0000_4	HKG_bin.184	Hong Kong	mscS	M	Mechanosensitive ion channel
k141_2417573_length_14624_cov_20.0000_1	HKG_bin.184	Hong Kong	srrB	T	phosphoserine phosphatase activity
k141_2417573_length_14624_cov_20.0000_6	HKG_bin.184	Hong Kong
k141_2417573_length_14624_cov_20.0000_9	HKG_bin.184	Hong Kong		U	IgGFc binding protein
k141_2425806_length_3645_cov_17.2688_1	HKG_bin.184	Hong Kong		KLT	serine threonine protein kinase
k141_242581_length_31515_cov_17.0000_1	HKG_bin.184	Hong Kong		LO	P-loop Domain of unknown function (DUF2791)
k141_242581_length_31515_cov_17.0000_11	HKG_bin.184	Hong Kong		GM	NmrA-like family
k141_242581_length_31515_cov_17.0000_14	HKG_bin.184	Hong Kong		E	lactoylglutathione lyase activity
k141_242581_length_31515_cov_17.0000_15	HKG_bin.184	Hong Kong		S	Pirin C-terminal cupin domain
k141_242581_length_31515_cov_17.0000_2	HKG_bin.184	Hong Kong		S	Protein of unknown function DUF262
k141_242581_length_31515_cov_17.0000_21	HKG_bin.184	Hong Kong		S	Domain of unknown function (DUF1905)
k141_242581_length_31515_cov_17.0000_24	HKG_bin.184	Hong Kong		S	Pirin C-terminal cupin domain
k141_242581_length_31515_cov_17.0000_25	HKG_bin.184	Hong Kong
k141_242581_length_31515_cov_17.0000_26	HKG_bin.184	Hong Kong		S	Tetratricopeptide repeat
k141_242581_length_31515_cov_17.0000_28	HKG_bin.184	Hong Kong
k141_242581_length_31515_cov_17.0000_32	HKG_bin.184	Hong Kong
k141_242581_length_31515_cov_17.0000_6	HKG_bin.184	Hong Kong
k141_242581_length_31515_cov_17.0000_7	HKG_bin.184	Hong Kong
k141_242581_length_31515_cov_17.0000_9	HKG_bin.184	Hong Kong	tehB	H	Thiopurine S-methyltransferase (TPMT)
k141_2435511_length_3573_cov_15.0000_3	HKG_bin.184	Hong Kong
k141_2444856_length_6018_cov_18.0000_1	HKG_bin.184	Hong Kong
k141_2444856_length_6018_cov_18.0000_2	HKG_bin.184	Hong Kong
k141_2444856_length_6018_cov_18.0000_5	HKG_bin.184	Hong Kong
k141_2444856_length_6018_cov_18.0000_8	HKG_bin.184	Hong Kong
k141_2449447_length_27485_cov_19.1155_11	HKG_bin.184	Hong Kong
k141_2449447_length_27485_cov_19.1155_12	HKG_bin.184	Hong Kong
k141_2449447_length_27485_cov_19.1155_13	HKG_bin.184	Hong Kong		G	Glycosyl hydrolase family 92
k141_2449447_length_27485_cov_19.1155_15	HKG_bin.184	Hong Kong
k141_2449447_length_27485_cov_19.1155_16	HKG_bin.184	Hong Kong		T	phosphoprotein phosphatase activity
k141_2449447_length_27485_cov_19.1155_17	HKG_bin.184	Hong Kong		DJ	Uncharacterised protein family UPF0066
k141_2449447_length_27485_cov_19.1155_22	HKG_bin.184	Hong Kong	degU	K	Response regulator containing a CheY-like receiver domain and an HTH DNA-binding domain
k141_2449447_length_27485_cov_19.1155_24	HKG_bin.184	Hong Kong
k141_2449447_length_27485_cov_19.1155_5	HKG_bin.184	Hong Kong
k141_2449447_length_27485_cov_19.1155_9	HKG_bin.184	Hong Kong
k141_2456952_length_5099_cov_16.0000_3	HKG_bin.184	Hong Kong
k141_2461075_length_42959_cov_18.0000_1	HKG_bin.184	Hong Kong
k141_2461075_length_42959_cov_18.0000_10	HKG_bin.184	Hong Kong		TV	C-type lectin (CTL) or carbohydrate-recognition domain (CRD)
k141_2461075_length_42959_cov_18.0000_13	HKG_bin.184	Hong Kong		DZ	Putative metal-binding motif
k141_2461075_length_42959_cov_18.0000_16	HKG_bin.184	Hong Kong		KLT	Serine Threonine protein kinase
k141_2461075_length_42959_cov_18.0000_18	HKG_bin.184	Hong Kong		S	DoxX-like family
k141_2461075_length_42959_cov_18.0000_20	HKG_bin.184	Hong Kong
k141_2461075_length_42959_cov_18.0000_21	HKG_bin.184	Hong Kong
k141_2461075_length_42959_cov_18.0000_26	HKG_bin.184	Hong Kong
k141_2461075_length_42959_cov_18.0000_29	HKG_bin.184	Hong Kong	ihfB	L	Belongs to the bacterial histone-like protein family
k141_2461075_length_42959_cov_18.0000_30	HKG_bin.184	Hong Kong
k141_2461075_length_42959_cov_18.0000_36	HKG_bin.184	Hong Kong
k141_2461075_length_42959_cov_18.0000_4	HKG_bin.184	Hong Kong
k141_2461075_length_42959_cov_18.0000_5	HKG_bin.184	Hong Kong
k141_246364_length_8552_cov_16.0000_2	HKG_bin.184	Hong Kong
k141_246364_length_8552_cov_16.0000_4	HKG_bin.184	Hong Kong
k141_246364_length_8552_cov_16.0000_7	HKG_bin.184	Hong Kong
k141_246364_length_8552_cov_16.0000_8	HKG_bin.184	Hong Kong
k141_2466191_length_22796_cov_21.0000_1	HKG_bin.184	Hong Kong	nadK	G	Involved in the regulation of the intracellular balance of NAD and NADP, and is a key enzyme in the biosynthesis of NADP. Catalyzes specifically the phosphorylation on 2'-hydroxyl of the adenosine moiety of NAD to yield NADP
k141_2466191_length_22796_cov_21.0000_10	HKG_bin.184	Hong Kong
k141_2466191_length_22796_cov_21.0000_12	HKG_bin.184	Hong Kong
k141_2466191_length_22796_cov_21.0000_13	HKG_bin.184	Hong Kong
k141_2466191_length_22796_cov_21.0000_16	HKG_bin.184	Hong Kong
k141_2466191_length_22796_cov_21.0000_18	HKG_bin.184	Hong Kong
k141_2466191_length_22796_cov_21.0000_4	HKG_bin.184	Hong Kong	tehB	Q	O-methyltransferase
k141_2466191_length_22796_cov_21.0000_5	HKG_bin.184	Hong Kong		CG	Glycosyltransferase family 28 N-terminal domain
k141_2466191_length_22796_cov_21.0000_8	HKG_bin.184	Hong Kong
k141_2476817_length_11326_cov_15.0000_10	HKG_bin.184	Hong Kong
k141_2476817_length_11326_cov_15.0000_11	HKG_bin.184	Hong Kong
k141_2476817_length_11326_cov_15.0000_2	HKG_bin.184	Hong Kong		S	Regulator of ribonuclease activity B
k141_2476817_length_11326_cov_15.0000_3	HKG_bin.184	Hong Kong
k141_2476817_length_11326_cov_15.0000_6	HKG_bin.184	Hong Kong		S	Copper type II ascorbate-dependent monooxygenase, C-terminal domain
k141_2476817_length_11326_cov_15.0000_7	HKG_bin.184	Hong Kong	sdhC
k141_2478057_length_6343_cov_18.0000_4	HKG_bin.184	Hong Kong		S	P-aminobenzoate N-oxygenase AurF
k141_2478057_length_6343_cov_18.0000_5	HKG_bin.184	Hong Kong	asnB	E	Asparagine synthase, glutamine-hydrolyzing
k141_2478057_length_6343_cov_18.0000_6	HKG_bin.184	Hong Kong
k141_2478057_length_6343_cov_18.0000_7	HKG_bin.184	Hong Kong	truC	J	RNA pseudouridylate synthase
k141_2478839_length_8451_cov_16.0000_2	HKG_bin.184	Hong Kong		O	gliding motility-associated C-terminal domain
k141_2478839_length_8451_cov_16.0000_6	HKG_bin.184	Hong Kong
k141_2486602_length_19130_cov_15.0251_13	HKG_bin.184	Hong Kong
k141_2486602_length_19130_cov_15.0251_14	HKG_bin.184	Hong Kong		S	extensin
k141_2486602_length_19130_cov_15.0251_2	HKG_bin.184	Hong Kong		O	serine-type endopeptidase activity
k141_2486602_length_19130_cov_15.0251_3	HKG_bin.184	Hong Kong		M	D-alanyl-D-alanine carboxypeptidase
k141_2486602_length_19130_cov_15.0251_4	HKG_bin.184	Hong Kong
k141_2486602_length_19130_cov_15.0251_6	HKG_bin.184	Hong Kong	rdgB	F	Pyrophosphatase that catalyzes the hydrolysis of nucleoside triphosphates to their monophosphate derivatives, with a high preference for the non-canonical purine nucleotides XTP (xanthosine triphosphate), dITP (deoxyinosine triphosphate) and ITP. Seems to function as a house-cleaning enzyme that removes non-canonical purine nucleotides from the nucleotide pool, thus preventing their incorporation…
k141_2486602_length_19130_cov_15.0251_7	HKG_bin.184	Hong Kong
k141_2486602_length_19130_cov_15.0251_8	HKG_bin.184	Hong Kong
k141_2486602_length_19130_cov_15.0251_9	HKG_bin.184	Hong Kong		T	Histidine kinase
k141_2490993_length_17309_cov_17.0000_1	HKG_bin.184	Hong Kong
k141_2490993_length_17309_cov_17.0000_10	HKG_bin.184	Hong Kong	estX	I	alpha/beta hydrolase fold
k141_2490993_length_17309_cov_17.0000_12	HKG_bin.184	Hong Kong	rsmG	J	rRNA methyltransferase activity
k141_2490993_length_17309_cov_17.0000_14	HKG_bin.184	Hong Kong
k141_2490993_length_17309_cov_17.0000_16	HKG_bin.184	Hong Kong
k141_2490993_length_17309_cov_17.0000_17	HKG_bin.184	Hong Kong
k141_2490993_length_17309_cov_17.0000_2	HKG_bin.184	Hong Kong		S	IgGFc binding protein
k141_2490993_length_17309_cov_17.0000_3	HKG_bin.184	Hong Kong		S	Bacteriocin-protection, YdeI or OmpD-Associated
k141_2490993_length_17309_cov_17.0000_4	HKG_bin.184	Hong Kong
k141_2490993_length_17309_cov_17.0000_6	HKG_bin.184	Hong Kong		C	NADPH quinone reductase
k141_2490993_length_17309_cov_17.0000_8	HKG_bin.184	Hong Kong		T	signal transduction histidine kinase
k141_2495442_length_16437_cov_15.0001_1	HKG_bin.184	Hong Kong
k141_2495442_length_16437_cov_15.0001_3	HKG_bin.184	Hong Kong		S	GTP binding
k141_2495442_length_16437_cov_15.0001_4	HKG_bin.184	Hong Kong		S	Roadblock/LC7 domain
k141_2495442_length_16437_cov_15.0001_7	HKG_bin.184	Hong Kong		T	Anti-sigma factor
k141_2495442_length_16437_cov_15.0001_8	HKG_bin.184	Hong Kong
k141_2503954_length_9164_cov_19.0000_5	HKG_bin.184	Hong Kong	astE	E	succinylglutamate desuccinylase activity
k141_2503954_length_9164_cov_19.0000_6	HKG_bin.184	Hong Kong
k141_2504974_length_16736_cov_17.0000_10	HKG_bin.184	Hong Kong		S	PepSY-associated TM region
k141_2504974_length_16736_cov_17.0000_11	HKG_bin.184	Hong Kong
k141_2504974_length_16736_cov_17.0000_13	HKG_bin.184	Hong Kong
k141_2504974_length_16736_cov_17.0000_14	HKG_bin.184	Hong Kong
k141_2504974_length_16736_cov_17.0000_15	HKG_bin.184	Hong Kong	cspBA	O	Subtilase family
k141_2504974_length_16736_cov_17.0000_17	HKG_bin.184	Hong Kong		Q	Dienelactone hydrolase family
k141_2504974_length_16736_cov_17.0000_2	HKG_bin.184	Hong Kong
k141_2504974_length_16736_cov_17.0000_5	HKG_bin.184	Hong Kong
k141_2504974_length_16736_cov_17.0000_6	HKG_bin.184	Hong Kong		P	FG-GAP repeat
k141_2504974_length_16736_cov_17.0000_7	HKG_bin.184	Hong Kong
k141_2504974_length_16736_cov_17.0000_8	HKG_bin.184	Hong Kong		S	Polyketide cyclase / dehydrase and lipid transport
k141_2508131_length_10166_cov_19.0000_1	HKG_bin.184	Hong Kong		I	Alpha beta hydrolase
k141_2508131_length_10166_cov_19.0000_5	HKG_bin.184	Hong Kong
k141_2508131_length_10166_cov_19.0000_7	HKG_bin.184	Hong Kong	rsmB	J	Methyltransferase FkbM domain
k141_2508131_length_10166_cov_19.0000_8	HKG_bin.184	Hong Kong		Q	oxidoreductase activity
k141_2508131_length_10166_cov_19.0000_9	HKG_bin.184	Hong Kong		C	Zinc-binding dehydrogenase
k141_2509111_length_59173_cov_19.7106_12	HKG_bin.184	Hong Kong
k141_2509111_length_59173_cov_19.7106_15	HKG_bin.184	Hong Kong
k141_2509111_length_59173_cov_19.7106_16	HKG_bin.184	Hong Kong
k141_2509111_length_59173_cov_19.7106_18	HKG_bin.184	Hong Kong		I	Pectinacetylesterase
k141_2509111_length_59173_cov_19.7106_22	HKG_bin.184	Hong Kong	xdhB	F	Aldehyde oxidase and xanthine dehydrogenase, a/b hammerhead domain
k141_2509111_length_59173_cov_19.7106_24	HKG_bin.184	Hong Kong		T	Histidine kinase
k141_2509111_length_59173_cov_19.7106_28	HKG_bin.184	Hong Kong		G	Toxic component of a toxin-antitoxin (TA) module. An RNase
k141_2509111_length_59173_cov_19.7106_3	HKG_bin.184	Hong Kong
k141_2509111_length_59173_cov_19.7106_32	HKG_bin.184	Hong Kong	ppgK	GK	ROK family
k141_2509111_length_59173_cov_19.7106_34	HKG_bin.184	Hong Kong	HAAO	G	Cupin domain
k141_2509111_length_59173_cov_19.7106_35	HKG_bin.184	Hong Kong
k141_2509111_length_59173_cov_19.7106_36	HKG_bin.184	Hong Kong		S	Macro domain
k141_2509111_length_59173_cov_19.7106_4	HKG_bin.184	Hong Kong
k141_2509111_length_59173_cov_19.7106_40	HKG_bin.184	Hong Kong		DZ	Putative metal-binding motif
k141_2509111_length_59173_cov_19.7106_41	HKG_bin.184	Hong Kong
k141_2509111_length_59173_cov_19.7106_42	HKG_bin.184	Hong Kong
k141_2509111_length_59173_cov_19.7106_43	HKG_bin.184	Hong Kong
k141_2509111_length_59173_cov_19.7106_45	HKG_bin.184	Hong Kong
k141_2509111_length_59173_cov_19.7106_47	HKG_bin.184	Hong Kong
k141_2509111_length_59173_cov_19.7106_48	HKG_bin.184	Hong Kong	macA_1	M	Belongs to the membrane fusion protein (MFP) (TC 8.A.1) family
k141_2509111_length_59173_cov_19.7106_51	HKG_bin.184	Hong Kong		MU	efflux transmembrane transporter activity
k141_2509111_length_59173_cov_19.7106_52	HKG_bin.184	Hong Kong
k141_2509111_length_59173_cov_19.7106_54	HKG_bin.184	Hong Kong	ybbD	G	Glycosyl hydrolase family 3 N terminal domain
k141_2509111_length_59173_cov_19.7106_7	HKG_bin.184	Hong Kong
k141_2510761_length_18636_cov_13.9999_5	HKG_bin.184	Hong Kong
k141_2510761_length_18636_cov_13.9999_7	HKG_bin.184	Hong Kong
k141_251699_length_5539_cov_15.8110_2	HKG_bin.184	Hong Kong
k141_251699_length_5539_cov_15.8110_3	HKG_bin.184	Hong Kong
k141_251699_length_5539_cov_15.8110_4	HKG_bin.184	Hong Kong		S	Domain of unknown function (DUF4010)
k141_2517360_length_9559_cov_15.0000_3	HKG_bin.184	Hong Kong		T	Histidine kinase-like ATPase domain
k141_2517360_length_9559_cov_15.0000_4	HKG_bin.184	Hong Kong	rsbT	T	PhoQ Sensor
k141_2517360_length_9559_cov_15.0000_6	HKG_bin.184	Hong Kong		KLT	serine threonine protein kinase
k141_2517360_length_9559_cov_15.0000_7	HKG_bin.184	Hong Kong
k141_2517360_length_9559_cov_15.0000_9	HKG_bin.184	Hong Kong
k141_2530238_length_14578_cov_15.4418_1	HKG_bin.184	Hong Kong
k141_2530238_length_14578_cov_15.4418_10	HKG_bin.184	Hong Kong
k141_2530238_length_14578_cov_15.4418_11	HKG_bin.184	Hong Kong
k141_2530238_length_14578_cov_15.4418_3	HKG_bin.184	Hong Kong
k141_2530238_length_14578_cov_15.4418_4	HKG_bin.184	Hong Kong
k141_2530238_length_14578_cov_15.4418_5	HKG_bin.184	Hong Kong		GM	PFAM PHP domain protein
k141_2530238_length_14578_cov_15.4418_8	HKG_bin.184	Hong Kong		NU	Belongs to the N-Me-Phe pilin family
k141_2530307_length_8290_cov_16.7300_2	HKG_bin.184	Hong Kong
k141_2530307_length_8290_cov_16.7300_5	HKG_bin.184	Hong Kong	oppA	E	solute binding protein
k141_2530307_length_8290_cov_16.7300_6	HKG_bin.184	Hong Kong
k141_2532062_length_5707_cov_16.0000_1	HKG_bin.184	Hong Kong		C	Tryptophan halogenase
k141_2532062_length_5707_cov_16.0000_2	HKG_bin.184	Hong Kong
k141_2532062_length_5707_cov_16.0000_4	HKG_bin.184	Hong Kong		K	transcriptional regulator
k141_253593_length_8470_cov_14.0000_6	HKG_bin.184	Hong Kong
k141_2547601_length_18459_cov_16.0000_10	HKG_bin.184	Hong Kong
k141_2547601_length_18459_cov_16.0000_11	HKG_bin.184	Hong Kong
k141_2547601_length_18459_cov_16.0000_12	HKG_bin.184	Hong Kong		PT	FecR protein
k141_2547601_length_18459_cov_16.0000_13	HKG_bin.184	Hong Kong	sigG	K	Belongs to the sigma-70 factor family. ECF subfamily
k141_2547601_length_18459_cov_16.0000_14	HKG_bin.184	Hong Kong
k141_2547601_length_18459_cov_16.0000_15	HKG_bin.184	Hong Kong
k141_2547601_length_18459_cov_16.0000_17	HKG_bin.184	Hong Kong
k141_2547601_length_18459_cov_16.0000_19	HKG_bin.184	Hong Kong
k141_2547601_length_18459_cov_16.0000_2	HKG_bin.184	Hong Kong		T	response regulator
k141_2547601_length_18459_cov_16.0000_4	HKG_bin.184	Hong Kong
k141_2547601_length_18459_cov_16.0000_7	HKG_bin.184	Hong Kong	yprB	L	RNase_H superfamily
k141_2547601_length_18459_cov_16.0000_9	HKG_bin.184	Hong Kong		K	LysR substrate binding domain
k141_2547682_length_5566_cov_12.8575_3	HKG_bin.184	Hong Kong	glyS	J	Glycyl-tRNA synthetase beta subunit
k141_2550406_length_12647_cov_16.0000_1	HKG_bin.184	Hong Kong	allA	F	Pfam:Ureidogly_hydro
k141_2550406_length_12647_cov_16.0000_11	HKG_bin.184	Hong Kong		Q	FG-GAP repeat
k141_2550406_length_12647_cov_16.0000_7	HKG_bin.184	Hong Kong	uraH	S	Belongs to the transthyretin family. 5-hydroxyisourate hydrolase subfamily
k141_2550406_length_12647_cov_16.0000_9	HKG_bin.184	Hong Kong
k141_2552506_length_12270_cov_16.0000_2	HKG_bin.184	Hong Kong	actA	C	Cytochrome c7 and related cytochrome c
k141_2552506_length_12270_cov_16.0000_5	HKG_bin.184	Hong Kong
k141_2552506_length_12270_cov_16.0000_7	HKG_bin.184	Hong Kong
k141_2552506_length_12270_cov_16.0000_8	HKG_bin.184	Hong Kong		O	2OG-Fe(II) oxygenase superfamily
k141_2552506_length_12270_cov_16.0000_9	HKG_bin.184	Hong Kong		S	Membrane protein involved in the export of O-antigen and teichoic acid
k141_2553771_length_25962_cov_25.0000_1	HKG_bin.184	Hong Kong	yrrB	S	methyltransferase (Contains TPR repeat)
k141_2553771_length_25962_cov_25.0000_10	HKG_bin.184	Hong Kong
k141_2553771_length_25962_cov_25.0000_11	HKG_bin.184	Hong Kong	rnhA	L	Endonuclease that specifically degrades the RNA of RNA- DNA hybrids
k141_2553771_length_25962_cov_25.0000_12	HKG_bin.184	Hong Kong		S	thiolester hydrolase activity
k141_2553771_length_25962_cov_25.0000_13	HKG_bin.184	Hong Kong
k141_2553771_length_25962_cov_25.0000_16	HKG_bin.184	Hong Kong		K	Belongs to the sigma-70 factor family
k141_2553771_length_25962_cov_25.0000_17	HKG_bin.184	Hong Kong
k141_2553771_length_25962_cov_25.0000_18	HKG_bin.184	Hong Kong
k141_2553771_length_25962_cov_25.0000_19	HKG_bin.184	Hong Kong
k141_2553771_length_25962_cov_25.0000_2	HKG_bin.184	Hong Kong
k141_2553771_length_25962_cov_25.0000_20	HKG_bin.184	Hong Kong		S	PepSY-associated TM region
k141_2553771_length_25962_cov_25.0000_22	HKG_bin.184	Hong Kong
k141_2553771_length_25962_cov_25.0000_23	HKG_bin.184	Hong Kong
k141_2553771_length_25962_cov_25.0000_24	HKG_bin.184	Hong Kong		S	Protein of unknown function (DUF3570)
k141_2553771_length_25962_cov_25.0000_26	HKG_bin.184	Hong Kong
k141_2553771_length_25962_cov_25.0000_27	HKG_bin.184	Hong Kong
k141_2553771_length_25962_cov_25.0000_29	HKG_bin.184	Hong Kong
k141_2553771_length_25962_cov_25.0000_30	HKG_bin.184	Hong Kong
k141_2553771_length_25962_cov_25.0000_32	HKG_bin.184	Hong Kong	hmox	P	Heme oxygenase (decycling)
k141_2553771_length_25962_cov_25.0000_34	HKG_bin.184	Hong Kong	rps4	J	One of the primary rRNA binding proteins, it binds directly to 16S rRNA where it nucleates assembly of the body of the 30S subunit
k141_2553771_length_25962_cov_25.0000_35	HKG_bin.184	Hong Kong		C	Thioredoxin-like [2Fe-2S] ferredoxin
k141_2553771_length_25962_cov_25.0000_7	HKG_bin.184	Hong Kong		S	Catalyzes the formation of the isocyclic ring in chlorophyll biosynthesis. Mediates the cyclase reaction, which results in the formation of divinylprotochlorophyllide (Pchlide) characteristic of all chlorophylls from magnesium-protoporphyrin IX 13-monomethyl ester (MgPMME)
k141_2553771_length_25962_cov_25.0000_8	HKG_bin.184	Hong Kong
k141_2553771_length_25962_cov_25.0000_9	HKG_bin.184	Hong Kong	ppe2	G	Purple acid Phosphatase, N-terminal domain
k141_2554500_length_8742_cov_17.0009_2	HKG_bin.184	Hong Kong	MA20_21040	H	PFAM bifunctional deaminase-reductase domain protein
k141_2554500_length_8742_cov_17.0009_3	HKG_bin.184	Hong Kong
k141_2554500_length_8742_cov_17.0009_4	HKG_bin.184	Hong Kong	argE	E	Belongs to the peptidase M20A family. ArgE subfamily
k141_2554500_length_8742_cov_17.0009_5	HKG_bin.184	Hong Kong
k141_2554500_length_8742_cov_17.0009_6	HKG_bin.184	Hong Kong		K	Cupin
k141_2554791_length_25473_cov_15.8247_13	HKG_bin.184	Hong Kong
k141_2554791_length_25473_cov_15.8247_15	HKG_bin.184	Hong Kong
k141_2554791_length_25473_cov_15.8247_18	HKG_bin.184	Hong Kong
k141_2554791_length_25473_cov_15.8247_19	HKG_bin.184	Hong Kong		H	Belongs to the beta-ketoacyl-ACP synthases family
k141_2554791_length_25473_cov_15.8247_4	HKG_bin.184	Hong Kong
k141_2554791_length_25473_cov_15.8247_6	HKG_bin.184	Hong Kong		Q	Protein-L-isoaspartate(D-aspartate) O-methyltransferase (PCMT)
k141_2554791_length_25473_cov_15.8247_8	HKG_bin.184	Hong Kong		S	metallopeptidase activity
k141_2567635_length_22220_cov_16.7683_10	HKG_bin.184	Hong Kong
k141_2567635_length_22220_cov_16.7683_12	HKG_bin.184	Hong Kong
k141_2567635_length_22220_cov_16.7683_13	HKG_bin.184	Hong Kong	gsp	E	glutathionylspermidine amidase activity
k141_2567635_length_22220_cov_16.7683_14	HKG_bin.184	Hong Kong
k141_2567635_length_22220_cov_16.7683_15	HKG_bin.184	Hong Kong		EH	Belongs to the D-isomer specific 2-hydroxyacid dehydrogenase family
k141_2567635_length_22220_cov_16.7683_20	HKG_bin.184	Hong Kong		O	COG2346, Truncated hemoglobins
k141_2567635_length_22220_cov_16.7683_22	HKG_bin.184	Hong Kong
k141_2567635_length_22220_cov_16.7683_23	HKG_bin.184	Hong Kong
k141_2567635_length_22220_cov_16.7683_3	HKG_bin.184	Hong Kong		I	acyl-CoA hydrolase activity
k141_2567635_length_22220_cov_16.7683_4	HKG_bin.184	Hong Kong		K	LysR substrate binding domain
k141_2567635_length_22220_cov_16.7683_5	HKG_bin.184	Hong Kong		E	Glyoxalase/Bleomycin resistance protein/Dioxygenase superfamily
k141_2567635_length_22220_cov_16.7683_7	HKG_bin.184	Hong Kong
k141_2567635_length_22220_cov_16.7683_8	HKG_bin.184	Hong Kong		K	LysR substrate binding domain
k141_2567635_length_22220_cov_16.7683_9	HKG_bin.184	Hong Kong
k141_2583868_length_8657_cov_29.0000_10	HKG_bin.184	Hong Kong		S	glyoxalase bleomycin resistance protein dioxygenase
k141_2583868_length_8657_cov_29.0000_12	HKG_bin.184	Hong Kong		S	Activator of Hsp90 ATPase homolog 1-like protein
k141_2583868_length_8657_cov_29.0000_3	HKG_bin.184	Hong Kong
k141_2583868_length_8657_cov_29.0000_4	HKG_bin.184	Hong Kong		K	Winged helix DNA-binding domain
k141_2583868_length_8657_cov_29.0000_5	HKG_bin.184	Hong Kong
k141_2583868_length_8657_cov_29.0000_8	HKG_bin.184	Hong Kong
k141_2600362_length_6857_cov_16.0000_2	HKG_bin.184	Hong Kong
k141_2600362_length_6857_cov_16.0000_3	HKG_bin.184	Hong Kong		KLT	Family membership
k141_260216_length_7655_cov_21.0000_2	HKG_bin.184	Hong Kong		S	PFAM Extensin family protein
k141_260216_length_7655_cov_21.0000_5	HKG_bin.184	Hong Kong
k141_260216_length_7655_cov_21.0000_8	HKG_bin.184	Hong Kong
k141_2607427_length_9138_cov_14.0000_3	HKG_bin.184	Hong Kong
k141_2607427_length_9138_cov_14.0000_4	HKG_bin.184	Hong Kong
k141_2607710_length_3861_cov_16.0000_3	HKG_bin.184	Hong Kong
k141_2613702_length_10476_cov_14.9309_4	HKG_bin.184	Hong Kong		O	DnaJ molecular chaperone homology domain
k141_2613702_length_10476_cov_14.9309_6	HKG_bin.184	Hong Kong		S	TPM domain
k141_2613702_length_10476_cov_14.9309_7	HKG_bin.184	Hong Kong
k141_2627884_length_11101_cov_12.7328_2	HKG_bin.184	Hong Kong
k141_2627884_length_11101_cov_12.7328_3	HKG_bin.184	Hong Kong		KLT	PFAM Archaeal ATPase
k141_2630631_length_2084_cov_9.0000_2	HKG_bin.184	Hong Kong
k141_2630631_length_2084_cov_9.0000_3	HKG_bin.184	Hong Kong		T	Domain of unknown function (DUF4123)
k141_2630631_length_2084_cov_9.0000_4	HKG_bin.184	Hong Kong		S	Uncharacterized protein conserved in bacteria (DUF2169)
k141_2636745_length_3853_cov_17.0000_2	HKG_bin.184	Hong Kong
k141_2636745_length_3853_cov_17.0000_3	HKG_bin.184	Hong Kong		E	GDSL-like Lipase/Acylhydrolase
k141_2638403_length_13846_cov_18.4622_10	HKG_bin.184	Hong Kong	crtV	Q	Flavin containing amine oxidoreductase
k141_2638403_length_13846_cov_18.4622_11	HKG_bin.184	Hong Kong		KLT	Protein tyrosine kinase
k141_2638403_length_13846_cov_18.4622_3	HKG_bin.184	Hong Kong
k141_2638403_length_13846_cov_18.4622_4	HKG_bin.184	Hong Kong
k141_2638403_length_13846_cov_18.4622_8	HKG_bin.184	Hong Kong
k141_2638403_length_13846_cov_18.4622_9	HKG_bin.184	Hong Kong
k141_2639024_length_22647_cov_31.0000_12	HKG_bin.184	Hong Kong		E	leucine binding
k141_2639024_length_22647_cov_31.0000_3	HKG_bin.184	Hong Kong
k141_2639024_length_22647_cov_31.0000_4	HKG_bin.184	Hong Kong		T	PFAM Formylglycine-generating sulfatase enzyme
k141_2639024_length_22647_cov_31.0000_6	HKG_bin.184	Hong Kong
k141_2650339_length_10635_cov_22.1176_2	HKG_bin.184	Hong Kong
k141_2650339_length_10635_cov_22.1176_5	HKG_bin.184	Hong Kong
k141_265435_length_13822_cov_43.0000_10	HKG_bin.184	Hong Kong	xseA	M	Domain of unknown function (DUF4398)
k141_265435_length_13822_cov_43.0000_15	HKG_bin.184	Hong Kong		K	Putative zinc-finger
k141_265435_length_13822_cov_43.0000_3	HKG_bin.184	Hong Kong		Q	Methyltransferase domain
k141_265435_length_13822_cov_43.0000_5	HKG_bin.184	Hong Kong		S	haloacid dehalogenase-like hydrolase
k141_265435_length_13822_cov_43.0000_7	HKG_bin.184	Hong Kong	tatA	U	Part of the twin-arginine translocation (Tat) system that transports large folded proteins containing a characteristic twin-arginine motif in their signal peptide across membranes. TatA could form the protein-conducting channel of the Tat system
k141_265435_length_13822_cov_43.0000_8	HKG_bin.184	Hong Kong
k141_2656326_length_5526_cov_15.0000_1	HKG_bin.184	Hong Kong		GM	COG0451 Nucleoside-diphosphate-sugar epimerases
k141_2656326_length_5526_cov_15.0000_3	HKG_bin.184	Hong Kong		C	Aldo Keto reductase
k141_2656326_length_5526_cov_15.0000_4	HKG_bin.184	Hong Kong
k141_2656326_length_5526_cov_15.0000_5	HKG_bin.184	Hong Kong	rsmJ	J	Belongs to the class I-like SAM-binding methyltransferase superfamily. RNA M5U methyltransferase family
k141_2656326_length_5526_cov_15.0000_8	HKG_bin.184	Hong Kong		Q	Caenorhabditis protein of unknown function, DUF268
k141_2656326_length_5526_cov_15.0000_9	HKG_bin.184	Hong Kong
k141_2665004_length_13856_cov_14.0000_2	HKG_bin.184	Hong Kong		S	PEGA domain
k141_2665004_length_13856_cov_14.0000_4	HKG_bin.184	Hong Kong
k141_2665004_length_13856_cov_14.0000_6	HKG_bin.184	Hong Kong
k141_2666272_length_6400_cov_20.0000_2	HKG_bin.184	Hong Kong
k141_2666272_length_6400_cov_20.0000_3	HKG_bin.184	Hong Kong		S	Protein of unknown function (DUF1624)
k141_2666272_length_6400_cov_20.0000_4	HKG_bin.184	Hong Kong
k141_2671107_length_9855_cov_15.0000_1	HKG_bin.184	Hong Kong
k141_2671107_length_9855_cov_15.0000_2	HKG_bin.184	Hong Kong		H	Outer membrane receptor
k141_2671107_length_9855_cov_15.0000_3	HKG_bin.184	Hong Kong		M	TonB-dependent Receptor Plug Domain
k141_2672482_length_15563_cov_38.3721_10	HKG_bin.184	Hong Kong		S	Bacterial protein of unknown function (DUF839)
k141_2672482_length_15563_cov_38.3721_11	HKG_bin.184	Hong Kong
k141_2672482_length_15563_cov_38.3721_12	HKG_bin.184	Hong Kong		K	DNA-templated transcription, initiation
k141_2672482_length_15563_cov_38.3721_3	HKG_bin.184	Hong Kong		T	Motif C-terminal to PAS motifs (likely to contribute to PAS structural domain)
k141_2672482_length_15563_cov_38.3721_5	HKG_bin.184	Hong Kong		S	Protein of unknown function (DUF3025)
k141_2672482_length_15563_cov_38.3721_6	HKG_bin.184	Hong Kong		S	DUF218 domain
k141_2672482_length_15563_cov_38.3721_7	HKG_bin.184	Hong Kong
k141_2672482_length_15563_cov_38.3721_8	HKG_bin.184	Hong Kong		K	protein containing a von Willebrand factor type A (vWA) domain
k141_2676043_length_4059_cov_16.0000_2	HKG_bin.184	Hong Kong	cypB	O	PPIases accelerate the folding of proteins. It catalyzes the cis-trans isomerization of proline imidic peptide bonds in oligopeptides
k141_2678505_length_35534_cov_17.8336_12	HKG_bin.184	Hong Kong
k141_2678505_length_35534_cov_17.8336_15	HKG_bin.184	Hong Kong	yggX	C	Could be a mediator in iron transactions between iron acquisition and iron-requiring processes, such as synthesis and or repair of Fe-S clusters in biosynthetic enzymes
k141_2678505_length_35534_cov_17.8336_16	HKG_bin.184	Hong Kong
k141_2678505_length_35534_cov_17.8336_19	HKG_bin.184	Hong Kong		M	domain, Protein
k141_2678505_length_35534_cov_17.8336_2	HKG_bin.184	Hong Kong		M	LysM domain
k141_2678505_length_35534_cov_17.8336_20	HKG_bin.184	Hong Kong
k141_2678505_length_35534_cov_17.8336_21	HKG_bin.184	Hong Kong
k141_2678505_length_35534_cov_17.8336_22	HKG_bin.184	Hong Kong
k141_2678505_length_35534_cov_17.8336_23	HKG_bin.184	Hong Kong
k141_2678505_length_35534_cov_17.8336_24	HKG_bin.184	Hong Kong
k141_2678505_length_35534_cov_17.8336_25	HKG_bin.184	Hong Kong	divIC	D	Essential cell division protein. May link together the upstream cell division proteins, which are predominantly cytoplasmic, with the downstream cell division proteins, which are predominantly periplasmic
k141_2678505_length_35534_cov_17.8336_26	HKG_bin.184	Hong Kong
k141_2678505_length_35534_cov_17.8336_31	HKG_bin.184	Hong Kong
k141_2678505_length_35534_cov_17.8336_33	HKG_bin.184	Hong Kong
k141_2678505_length_35534_cov_17.8336_6	HKG_bin.184	Hong Kong
k141_2678505_length_35534_cov_17.8336_7	HKG_bin.184	Hong Kong		C	Cytochrome c554 and c-prime
k141_2678505_length_35534_cov_17.8336_8	HKG_bin.184	Hong Kong
k141_2683015_length_6517_cov_30.4357_2	HKG_bin.184	Hong Kong
k141_2683015_length_6517_cov_30.4357_4	HKG_bin.184	Hong Kong
k141_2683015_length_6517_cov_30.4357_6	HKG_bin.184	Hong Kong		S	Protein of unknown function (DUF692)
k141_2683015_length_6517_cov_30.4357_8	HKG_bin.184	Hong Kong
k141_2685358_length_12495_cov_20.0000_3	HKG_bin.184	Hong Kong		NU	bacterial-type flagellum-dependent cell motility
k141_2691700_length_5993_cov_17.0000_2	HKG_bin.184	Hong Kong		S	Mitochondrial biogenesis AIM24
k141_2691700_length_5993_cov_17.0000_3	HKG_bin.184	Hong Kong		S	Putative esterase
k141_2691700_length_5993_cov_17.0000_4	HKG_bin.184	Hong Kong
k141_2693519_length_6521_cov_17.0000_1	HKG_bin.184	Hong Kong	aarF	S	ABC1 family
k141_2693519_length_6521_cov_17.0000_2	HKG_bin.184	Hong Kong		CO	amine dehydrogenase activity
k141_2693519_length_6521_cov_17.0000_3	HKG_bin.184	Hong Kong	SC5D	I	C-5 sterol desaturase activity
k141_2693519_length_6521_cov_17.0000_4	HKG_bin.184	Hong Kong
k141_2693519_length_6521_cov_17.0000_5	HKG_bin.184	Hong Kong
k141_2693519_length_6521_cov_17.0000_7	HKG_bin.184	Hong Kong		K	LysR substrate binding domain
k141_2694076_length_8750_cov_19.0000_1	HKG_bin.184	Hong Kong
k141_2694076_length_8750_cov_19.0000_5	HKG_bin.184	Hong Kong	ubiA	H	UbiA prenyltransferase family
k141_2694076_length_8750_cov_19.0000_7	HKG_bin.184	Hong Kong
k141_2697039_length_22088_cov_18.0000_10	HKG_bin.184	Hong Kong
k141_2697039_length_22088_cov_18.0000_13	HKG_bin.184	Hong Kong		Q	Mycolic acid cyclopropane synthetase
k141_2697039_length_22088_cov_18.0000_14	HKG_bin.184	Hong Kong		K	Arabinose-binding domain of AraC transcription regulator, N-term
k141_2697039_length_22088_cov_18.0000_15	HKG_bin.184	Hong Kong		S	VWA-like domain (DUF2201)
k141_2697039_length_22088_cov_18.0000_17	HKG_bin.184	Hong Kong
k141_2697039_length_22088_cov_18.0000_2	HKG_bin.184	Hong Kong
k141_2697039_length_22088_cov_18.0000_3	HKG_bin.184	Hong Kong
k141_2697039_length_22088_cov_18.0000_4	HKG_bin.184	Hong Kong
k141_2697039_length_22088_cov_18.0000_5	HKG_bin.184	Hong Kong	lppF	E	haloacid dehalogenase-like hydrolase
k141_2697039_length_22088_cov_18.0000_7	HKG_bin.184	Hong Kong		Q	carboxymethylenebutenolidase activity
k141_2697039_length_22088_cov_18.0000_9	HKG_bin.184	Hong Kong
k141_2697846_length_3973_cov_14.0000_1	HKG_bin.184	Hong Kong
k141_2697846_length_3973_cov_14.0000_3	HKG_bin.184	Hong Kong
k141_2697846_length_3973_cov_14.0000_6	HKG_bin.184	Hong Kong	thiS	H	thiamine biosynthesis protein ThiS
k141_2697846_length_3973_cov_14.0000_7	HKG_bin.184	Hong Kong
k141_2711630_length_4774_cov_16.8383_5	HKG_bin.184	Hong Kong		L	HNH endonuclease
k141_2724703_length_4519_cov_17.8392_3	HKG_bin.184	Hong Kong		S	Threonine/Serine exporter, ThrE
k141_2735242_length_13180_cov_14.0000_10	HKG_bin.184	Hong Kong		S	von Willebrand factor, type A
k141_2735242_length_13180_cov_14.0000_11	HKG_bin.184	Hong Kong		S	protein (some members contain a von Willebrand factor type A (vWA) domain)
k141_2735242_length_13180_cov_14.0000_3	HKG_bin.184	Hong Kong		S	Protein of unknown function (DUF1343)
k141_2735242_length_13180_cov_14.0000_5	HKG_bin.184	Hong Kong		K	COG0745 Response regulators consisting of a CheY-like receiver domain and a winged-helix DNA-binding domain
k141_2735242_length_13180_cov_14.0000_6	HKG_bin.184	Hong Kong		T	diguanylate cyclase
k141_2735242_length_13180_cov_14.0000_7	HKG_bin.184	Hong Kong
k141_2749410_length_3619_cov_13.0000_2	HKG_bin.184	Hong Kong		T	histone H2A K63-linked ubiquitination
k141_2749410_length_3619_cov_13.0000_3	HKG_bin.184	Hong Kong		T	Serine threonine protein kinase
k141_2752877_length_18901_cov_17.0000_12	HKG_bin.184	Hong Kong
k141_2752877_length_18901_cov_17.0000_13	HKG_bin.184	Hong Kong		IU	oxidoreductase activity
k141_2752877_length_18901_cov_17.0000_15	HKG_bin.184	Hong Kong
k141_2752877_length_18901_cov_17.0000_2	HKG_bin.184	Hong Kong
k141_2752877_length_18901_cov_17.0000_3	HKG_bin.184	Hong Kong
k141_2752877_length_18901_cov_17.0000_4	HKG_bin.184	Hong Kong		K	DNA-templated transcription, initiation
k141_2752877_length_18901_cov_17.0000_5	HKG_bin.184	Hong Kong
k141_2752877_length_18901_cov_17.0000_6	HKG_bin.184	Hong Kong
k141_2752877_length_18901_cov_17.0000_7	HKG_bin.184	Hong Kong		S	Cysteine-rich secretory protein family
k141_2752877_length_18901_cov_17.0000_8	HKG_bin.184	Hong Kong
k141_2757762_length_22097_cov_17.4622_11	HKG_bin.184	Hong Kong		K	LysR substrate binding domain
k141_2757762_length_22097_cov_17.4622_12	HKG_bin.184	Hong Kong		S	DoxX-like family
k141_2757762_length_22097_cov_17.4622_14	HKG_bin.184	Hong Kong		EG	EamA-like transporter family
k141_2757762_length_22097_cov_17.4622_16	HKG_bin.184	Hong Kong
k141_2757762_length_22097_cov_17.4622_17	HKG_bin.184	Hong Kong
k141_2757762_length_22097_cov_17.4622_18	HKG_bin.184	Hong Kong		J	Belongs to the class IV-like SAM-binding methyltransferase superfamily. RNA methyltransferase TrmH family
k141_2757762_length_22097_cov_17.4622_2	HKG_bin.184	Hong Kong	ribBA	H	Protein of unknown function (DUF1688)
k141_2757762_length_22097_cov_17.4622_4	HKG_bin.184	Hong Kong		E	proline dipeptidase activity
k141_2757762_length_22097_cov_17.4622_5	HKG_bin.184	Hong Kong		I	Phosphate acyltransferases
k141_2757762_length_22097_cov_17.4622_6	HKG_bin.184	Hong Kong		T	Transcriptional regulatory protein, C terminal
k141_2757762_length_22097_cov_17.4622_7	HKG_bin.184	Hong Kong
k141_2760338_length_6216_cov_18.0000_1	HKG_bin.184	Hong Kong		T	FHA domain
k141_2760338_length_6216_cov_18.0000_2	HKG_bin.184	Hong Kong
k141_2760338_length_6216_cov_18.0000_6	HKG_bin.184	Hong Kong
k141_2760338_length_6216_cov_18.0000_7	HKG_bin.184	Hong Kong
k141_2760338_length_6216_cov_18.0000_8	HKG_bin.184	Hong Kong
k141_2760842_length_13187_cov_16.2075_1	HKG_bin.184	Hong Kong
k141_2760842_length_13187_cov_16.2075_10	HKG_bin.184	Hong Kong
k141_2760842_length_13187_cov_16.2075_11	HKG_bin.184	Hong Kong
k141_2760842_length_13187_cov_16.2075_13	HKG_bin.184	Hong Kong
k141_2760842_length_13187_cov_16.2075_2	HKG_bin.184	Hong Kong
k141_2760842_length_13187_cov_16.2075_5	HKG_bin.184	Hong Kong
k141_2760842_length_13187_cov_16.2075_9	HKG_bin.184	Hong Kong	rlmM	J	rRNA processing
k141_2769147_length_11531_cov_17.0000_1	HKG_bin.184	Hong Kong
k141_2769147_length_11531_cov_17.0000_11	HKG_bin.184	Hong Kong
k141_2769147_length_11531_cov_17.0000_2	HKG_bin.184	Hong Kong
k141_2769147_length_11531_cov_17.0000_5	HKG_bin.184	Hong Kong		EGP	Major facilitator superfamily
k141_2769147_length_11531_cov_17.0000_6	HKG_bin.184	Hong Kong
k141_2769147_length_11531_cov_17.0000_7	HKG_bin.184	Hong Kong		T	phosphoprotein phosphatase activity
k141_276931_length_2309_cov_10.0000_2	HKG_bin.184	Hong Kong		S	Domain of unknown function (DUF4423)
k141_276931_length_2309_cov_10.0000_3	HKG_bin.184	Hong Kong
k141_2779743_length_23628_cov_17.4106_10	HKG_bin.184	Hong Kong
k141_2779743_length_23628_cov_17.4106_12	HKG_bin.184	Hong Kong	MA20_39615	S	Cupin superfamily (DUF985)
k141_2779743_length_23628_cov_17.4106_15	HKG_bin.184	Hong Kong
k141_2779743_length_23628_cov_17.4106_17	HKG_bin.184	Hong Kong		KLT	Protein tyrosine kinase
k141_2779743_length_23628_cov_17.4106_19	HKG_bin.184	Hong Kong
k141_2779743_length_23628_cov_17.4106_2	HKG_bin.184	Hong Kong	LOXL4	T	oxidoreductase activity, acting on the CH-NH2 group of donors, oxygen as acceptor
k141_2779743_length_23628_cov_17.4106_21	HKG_bin.184	Hong Kong
k141_2779743_length_23628_cov_17.4106_22	HKG_bin.184	Hong Kong
k141_2779743_length_23628_cov_17.4106_25	HKG_bin.184	Hong Kong
k141_2779743_length_23628_cov_17.4106_4	HKG_bin.184	Hong Kong
k141_2779743_length_23628_cov_17.4106_5	HKG_bin.184	Hong Kong
k141_2779743_length_23628_cov_17.4106_6	HKG_bin.184	Hong Kong		E	Belongs to the class-II pyridoxal-phosphate-dependent aminotransferase family. Histidinol-phosphate aminotransferase subfamily
k141_2779743_length_23628_cov_17.4106_9	HKG_bin.184	Hong Kong		L	PLD-like domain
k141_2783195_length_15596_cov_19.0000_11	HKG_bin.184	Hong Kong		E	carboxypeptidase
k141_2783195_length_15596_cov_19.0000_4	HKG_bin.184	Hong Kong
k141_2783195_length_15596_cov_19.0000_5	HKG_bin.184	Hong Kong
k141_2783195_length_15596_cov_19.0000_7	HKG_bin.184	Hong Kong	bsn	L	Endonuclease I
k141_2784358_length_30654_cov_16.0000_11	HKG_bin.184	Hong Kong	yeaZ	O	Universal bacterial protein YeaZ
k141_2784358_length_30654_cov_16.0000_12	HKG_bin.184	Hong Kong
k141_2784358_length_30654_cov_16.0000_15	HKG_bin.184	Hong Kong
k141_2784358_length_30654_cov_16.0000_16	HKG_bin.184	Hong Kong
k141_2784358_length_30654_cov_16.0000_17	HKG_bin.184	Hong Kong
k141_2784358_length_30654_cov_16.0000_20	HKG_bin.184	Hong Kong
k141_2784358_length_30654_cov_16.0000_23	HKG_bin.184	Hong Kong
k141_2784358_length_30654_cov_16.0000_25	HKG_bin.184	Hong Kong
k141_2784358_length_30654_cov_16.0000_3	HKG_bin.184	Hong Kong		E	Leucine-rich repeat (LRR) protein
k141_2784358_length_30654_cov_16.0000_4	HKG_bin.184	Hong Kong
k141_2784358_length_30654_cov_16.0000_5	HKG_bin.184	Hong Kong		S	Nucleotidyl transferase AbiEii toxin, Type IV TA system
k141_2784358_length_30654_cov_16.0000_8	HKG_bin.184	Hong Kong		S	Methyltransferase domain
k141_2784358_length_30654_cov_16.0000_9	HKG_bin.184	Hong Kong
k141_2785642_length_10703_cov_19.0000_1	HKG_bin.184	Hong Kong
k141_2785642_length_10703_cov_19.0000_10	HKG_bin.184	Hong Kong
k141_2785642_length_10703_cov_19.0000_11	HKG_bin.184	Hong Kong
k141_2785642_length_10703_cov_19.0000_12	HKG_bin.184	Hong Kong		S	Uncharacterised protein family (UPF0227)
k141_2785642_length_10703_cov_19.0000_13	HKG_bin.184	Hong Kong		E	Transglutaminase-like superfamily
k141_2785642_length_10703_cov_19.0000_14	HKG_bin.184	Hong Kong		E	carboxypeptidase
k141_2785642_length_10703_cov_19.0000_5	HKG_bin.184	Hong Kong	ccmC	O	Cytochrome C assembly protein
k141_2785642_length_10703_cov_19.0000_6	HKG_bin.184	Hong Kong	ate	O	May conjugate Arg from its aminoacyl-tRNA to the N- termini of proteins containing an N-terminal aspartate or glutamate
k141_2792611_length_10836_cov_18.3886_10	HKG_bin.184	Hong Kong
k141_2792611_length_10836_cov_18.3886_2	HKG_bin.184	Hong Kong		S	Pkd domain containing protein
k141_2792611_length_10836_cov_18.3886_7	HKG_bin.184	Hong Kong		C	2Fe-2S iron-sulfur cluster binding domain
k141_2792611_length_10836_cov_18.3886_8	HKG_bin.184	Hong Kong
k141_2796588_length_24540_cov_17.7390_1	HKG_bin.184	Hong Kong
k141_2796588_length_24540_cov_17.7390_12	HKG_bin.184	Hong Kong		S	metal cluster binding
k141_2796588_length_24540_cov_17.7390_13	HKG_bin.184	Hong Kong
k141_2796588_length_24540_cov_17.7390_14	HKG_bin.184	Hong Kong	norM	V	MatE
k141_2796588_length_24540_cov_17.7390_15	HKG_bin.184	Hong Kong		U	amine dehydrogenase activity
k141_2796588_length_24540_cov_17.7390_18	HKG_bin.184	Hong Kong
k141_2796588_length_24540_cov_17.7390_19	HKG_bin.184	Hong Kong
k141_2796588_length_24540_cov_17.7390_3	HKG_bin.184	Hong Kong		S	TraB family
k141_2796588_length_24540_cov_17.7390_5	HKG_bin.184	Hong Kong		K	Bacterial regulatory proteins, tetR family
k141_2796588_length_24540_cov_17.7390_9	HKG_bin.184	Hong Kong
k141_2797656_length_10770_cov_19.8926_2	HKG_bin.184	Hong Kong
k141_2797656_length_10770_cov_19.8926_3	HKG_bin.184	Hong Kong
k141_2797656_length_10770_cov_19.8926_4	HKG_bin.184	Hong Kong
k141_2797656_length_10770_cov_19.8926_5	HKG_bin.184	Hong Kong		M	Fungal chitosanase of glycosyl hydrolase group 75
k141_2797656_length_10770_cov_19.8926_6	HKG_bin.184	Hong Kong
k141_2797656_length_10770_cov_19.8926_8	HKG_bin.184	Hong Kong	yfnE	S	Glycosyltransferase like family 2
k141_2809489_length_24566_cov_17.0000_13	HKG_bin.184	Hong Kong
k141_2809489_length_24566_cov_17.0000_18	HKG_bin.184	Hong Kong
k141_2809489_length_24566_cov_17.0000_19	HKG_bin.184	Hong Kong	nanA	G	exo-alpha-(2->6)-sialidase activity
k141_2809489_length_24566_cov_17.0000_20	HKG_bin.184	Hong Kong	ydgD	E	Lysyl oxidase
k141_2809489_length_24566_cov_17.0000_4	HKG_bin.184	Hong Kong
k141_2809489_length_24566_cov_17.0000_5	HKG_bin.184	Hong Kong
k141_2809489_length_24566_cov_17.0000_6	HKG_bin.184	Hong Kong		C	Cytochrome C oxidase, cbb3-type, subunit III
k141_2809489_length_24566_cov_17.0000_8	HKG_bin.184	Hong Kong		M	4-amino-4-deoxy-L-arabinose transferase activity
k141_2813212_length_7385_cov_17.0000_1	HKG_bin.184	Hong Kong
k141_2813212_length_7385_cov_17.0000_6	HKG_bin.184	Hong Kong
k141_2813212_length_7385_cov_17.0000_9	HKG_bin.184	Hong Kong	bcp	O	PFAM alkyl hydroperoxide reductase Thiol specific antioxidant Mal allergen
k141_2815599_length_12727_cov_16.0000_11	HKG_bin.184	Hong Kong
k141_2815599_length_12727_cov_16.0000_12	HKG_bin.184	Hong Kong	moaD	H	Involved in sulfur transfer in the conversion of molybdopterin precursor Z to molybdopterin
k141_2815599_length_12727_cov_16.0000_14	HKG_bin.184	Hong Kong
k141_2815599_length_12727_cov_16.0000_4	HKG_bin.184	Hong Kong
k141_2815599_length_12727_cov_16.0000_5	HKG_bin.184	Hong Kong	nei	L	Belongs to the FPG family
k141_2815599_length_12727_cov_16.0000_6	HKG_bin.184	Hong Kong	moaC	H	Catalyzes the conversion of (8S)-3',8-cyclo-7,8- dihydroguanosine 5'-triphosphate to cyclic pyranopterin monophosphate (cPMP)
k141_2815599_length_12727_cov_16.0000_7	HKG_bin.184	Hong Kong
k141_2815599_length_12727_cov_16.0000_9	HKG_bin.184	Hong Kong	MA20_18765	S	TRAP transporter solute receptor, TAXI family
k141_2827201_length_7411_cov_13.0000_2	HKG_bin.184	Hong Kong		S	Tetratricopeptide repeat
k141_2827201_length_7411_cov_13.0000_3	HKG_bin.184	Hong Kong
k141_2827201_length_7411_cov_13.0000_6	HKG_bin.184	Hong Kong		CO	PFAM alkyl hydroperoxide reductase Thiol specific antioxidant Mal allergen
k141_2827201_length_7411_cov_13.0000_8	HKG_bin.184	Hong Kong		O	Subtilase family
k141_2827201_length_7411_cov_13.0000_9	HKG_bin.184	Hong Kong	cpoB	S	Mediates coordination of peptidoglycan synthesis and outer membrane constriction during cell division
k141_2832345_length_20289_cov_18.0000_1	HKG_bin.184	Hong Kong
k141_2832345_length_20289_cov_18.0000_11	HKG_bin.184	Hong Kong		E	Glyoxalase/Bleomycin resistance protein/Dioxygenase superfamily
k141_2832345_length_20289_cov_18.0000_12	HKG_bin.184	Hong Kong
k141_2832345_length_20289_cov_18.0000_16	HKG_bin.184	Hong Kong
k141_2832345_length_20289_cov_18.0000_17	HKG_bin.184	Hong Kong		J	Belongs to the class IV-like SAM-binding methyltransferase superfamily. RNA methyltransferase TrmH family
k141_2832345_length_20289_cov_18.0000_2	HKG_bin.184	Hong Kong
k141_2832345_length_20289_cov_18.0000_3	HKG_bin.184	Hong Kong		P	SMART Rhodanese domain protein
k141_2832345_length_20289_cov_18.0000_4	HKG_bin.184	Hong Kong
k141_2832345_length_20289_cov_18.0000_8	HKG_bin.184	Hong Kong		T	diguanylate cyclase
k141_2832345_length_20289_cov_18.0000_9	HKG_bin.184	Hong Kong
k141_2832435_length_3723_cov_15.4218_3	HKG_bin.184	Hong Kong
k141_2832435_length_3723_cov_15.4218_4	HKG_bin.184	Hong Kong
k141_2833646_length_6016_cov_24.0000_1	HKG_bin.184	Hong Kong	dcyD	E	Pyridoxal-phosphate dependent enzyme
k141_2841939_length_8815_cov_15.6223_1	HKG_bin.184	Hong Kong		S	Domain of unknown function (DUF4260)
k141_2841939_length_8815_cov_15.6223_3	HKG_bin.184	Hong Kong
k141_2841939_length_8815_cov_15.6223_5	HKG_bin.184	Hong Kong
k141_2841939_length_8815_cov_15.6223_7	HKG_bin.184	Hong Kong
k141_2841939_length_8815_cov_15.6223_8	HKG_bin.184	Hong Kong		S	Glutathione-dependent formaldehyde-activating enzyme
k141_2851929_length_7534_cov_18.0000_3	HKG_bin.184	Hong Kong
k141_2857443_length_6349_cov_16.8660_3	HKG_bin.184	Hong Kong
k141_2857443_length_6349_cov_16.8660_4	HKG_bin.184	Hong Kong		S	Tetratricopeptide repeat
k141_2857443_length_6349_cov_16.8660_5	HKG_bin.184	Hong Kong
k141_2861667_length_6511_cov_15.0006_1	HKG_bin.184	Hong Kong
k141_2861667_length_6511_cov_15.0006_4	HKG_bin.184	Hong Kong		U	ABC-2 family transporter protein
k141_2861667_length_6511_cov_15.0006_6	HKG_bin.184	Hong Kong
k141_2862424_length_5338_cov_14.0000_2	HKG_bin.184	Hong Kong	ysmA	S	Thioesterase-like superfamily
k141_2862424_length_5338_cov_14.0000_3	HKG_bin.184	Hong Kong		I	Thioesterase-like superfamily
k141_28646_length_38448_cov_17.0000_1	HKG_bin.184	Hong Kong
k141_28646_length_38448_cov_17.0000_10	HKG_bin.184	Hong Kong
k141_28646_length_38448_cov_17.0000_11	HKG_bin.184	Hong Kong
k141_28646_length_38448_cov_17.0000_13	HKG_bin.184	Hong Kong
k141_28646_length_38448_cov_17.0000_15	HKG_bin.184	Hong Kong
k141_28646_length_38448_cov_17.0000_17	HKG_bin.184	Hong Kong
k141_28646_length_38448_cov_17.0000_2	HKG_bin.184	Hong Kong
k141_28646_length_38448_cov_17.0000_20	HKG_bin.184	Hong Kong
k141_28646_length_38448_cov_17.0000_21	HKG_bin.184	Hong Kong
k141_28646_length_38448_cov_17.0000_22	HKG_bin.184	Hong Kong
k141_28646_length_38448_cov_17.0000_24	HKG_bin.184	Hong Kong
k141_28646_length_38448_cov_17.0000_26	HKG_bin.184	Hong Kong
k141_28646_length_38448_cov_17.0000_3	HKG_bin.184	Hong Kong		CT	HEAT repeat-containing protein
k141_28646_length_38448_cov_17.0000_30	HKG_bin.184	Hong Kong		S	Putative restriction endonuclease
k141_28646_length_38448_cov_17.0000_31	HKG_bin.184	Hong Kong	qcrC	C	Cytochrome c
k141_28646_length_38448_cov_17.0000_34	HKG_bin.184	Hong Kong
k141_28646_length_38448_cov_17.0000_4	HKG_bin.184	Hong Kong
k141_28646_length_38448_cov_17.0000_6	HKG_bin.184	Hong Kong
k141_28646_length_38448_cov_17.0000_7	HKG_bin.184	Hong Kong
k141_28646_length_38448_cov_17.0000_9	HKG_bin.184	Hong Kong		J	Membrane
k141_2872455_length_17592_cov_26.5968_6	HKG_bin.184	Hong Kong
k141_2872455_length_17592_cov_26.5968_9	HKG_bin.184	Hong Kong	ank2	S	ankyrin repeat
k141_2877895_length_4513_cov_16.0000_1	HKG_bin.184	Hong Kong
k141_2877895_length_4513_cov_16.0000_2	HKG_bin.184	Hong Kong		IU	oxidoreductase activity
k141_2877895_length_4513_cov_16.0000_3	HKG_bin.184	Hong Kong
k141_2882379_length_17400_cov_13.9797_10	HKG_bin.184	Hong Kong
k141_2882379_length_17400_cov_13.9797_15	HKG_bin.184	Hong Kong
k141_2882379_length_17400_cov_13.9797_2	HKG_bin.184	Hong Kong
k141_2882379_length_17400_cov_13.9797_3	HKG_bin.184	Hong Kong		L	Domain of unknown function DUF87
k141_2882379_length_17400_cov_13.9797_4	HKG_bin.184	Hong Kong		L	Domain of unknown function DUF87
k141_2882379_length_17400_cov_13.9797_5	HKG_bin.184	Hong Kong
k141_2882379_length_17400_cov_13.9797_7	HKG_bin.184	Hong Kong
k141_2898858_length_18275_cov_19.0106_10	HKG_bin.184	Hong Kong
k141_2898858_length_18275_cov_19.0106_11	HKG_bin.184	Hong Kong	CP_0643	S	Biotin-protein ligase, N terminal
k141_2898858_length_18275_cov_19.0106_13	HKG_bin.184	Hong Kong	menA	H	UbiA prenyltransferase family
k141_2898858_length_18275_cov_19.0106_15	HKG_bin.184	Hong Kong
k141_2898858_length_18275_cov_19.0106_17	HKG_bin.184	Hong Kong
k141_2898858_length_18275_cov_19.0106_19	HKG_bin.184	Hong Kong	rimK	HJO	Putative ATP-dependant zinc protease
k141_2898858_length_18275_cov_19.0106_3	HKG_bin.184	Hong Kong	mhpC	S	Alpha beta
k141_2898858_length_18275_cov_19.0106_5	HKG_bin.184	Hong Kong
k141_2898858_length_18275_cov_19.0106_6	HKG_bin.184	Hong Kong
k141_2899177_length_21924_cov_32.4063_10	HKG_bin.184	Hong Kong
k141_2899177_length_21924_cov_32.4063_11	HKG_bin.184	Hong Kong	psd	I	Catalyzes the formation of phosphatidylethanolamine (PtdEtn) from phosphatidylserine (PtdSer)
k141_2899177_length_21924_cov_32.4063_13	HKG_bin.184	Hong Kong	ybfF	I	alpha/beta hydrolase fold
k141_2899177_length_21924_cov_32.4063_15	HKG_bin.184	Hong Kong
k141_2899177_length_21924_cov_32.4063_16	HKG_bin.184	Hong Kong		L	Transposase IS200 like
k141_2899177_length_21924_cov_32.4063_18	HKG_bin.184	Hong Kong		U	IgGFc binding protein
k141_2899177_length_21924_cov_32.4063_2	HKG_bin.184	Hong Kong
k141_2899177_length_21924_cov_32.4063_5	HKG_bin.184	Hong Kong		S	Pfam:DUF2233
k141_2899177_length_21924_cov_32.4063_8	HKG_bin.184	Hong Kong		S	Glycosyl transferase, family 2
k141_2904769_length_15395_cov_14.0000_11	HKG_bin.184	Hong Kong
k141_2904769_length_15395_cov_14.0000_12	HKG_bin.184	Hong Kong	comEA	L	SLBB domain
k141_2904769_length_15395_cov_14.0000_3	HKG_bin.184	Hong Kong		V	ABC transporter
k141_2904769_length_15395_cov_14.0000_5	HKG_bin.184	Hong Kong
k141_2904769_length_15395_cov_14.0000_6	HKG_bin.184	Hong Kong
k141_2904769_length_15395_cov_14.0000_7	HKG_bin.184	Hong Kong		S	Coenzyme PQQ synthesis protein D (PqqD)
k141_2904769_length_15395_cov_14.0000_8	HKG_bin.184	Hong Kong
k141_2904769_length_15395_cov_14.0000_9	HKG_bin.184	Hong Kong		S	O-Antigen ligase
k141_290925_length_10537_cov_16.6795_11	HKG_bin.184	Hong Kong
k141_290925_length_10537_cov_16.6795_12	HKG_bin.184	Hong Kong		GQ	COG2931, RTX toxins and related Ca2 -binding proteins
k141_290925_length_10537_cov_16.6795_2	HKG_bin.184	Hong Kong
k141_290925_length_10537_cov_16.6795_3	HKG_bin.184	Hong Kong
k141_290925_length_10537_cov_16.6795_4	HKG_bin.184	Hong Kong	xseB	L	Bidirectionally degrades single-stranded DNA into large acid-insoluble oligonucleotides, which are then degraded further into small acid-soluble oligonucleotides
k141_290925_length_10537_cov_16.6795_5	HKG_bin.184	Hong Kong
k141_290925_length_10537_cov_16.6795_7	HKG_bin.184	Hong Kong
k141_290925_length_10537_cov_16.6795_8	HKG_bin.184	Hong Kong
k141_2910965_length_8571_cov_20.0000_2	HKG_bin.184	Hong Kong
k141_2910965_length_8571_cov_20.0000_3	HKG_bin.184	Hong Kong
k141_2910965_length_8571_cov_20.0000_4	HKG_bin.184	Hong Kong
k141_2910965_length_8571_cov_20.0000_7	HKG_bin.184	Hong Kong
k141_2921402_length_10780_cov_24.1557_5	HKG_bin.184	Hong Kong
k141_2921402_length_10780_cov_24.1557_6	HKG_bin.184	Hong Kong
k141_2921402_length_10780_cov_24.1557_7	HKG_bin.184	Hong Kong
k141_2923059_length_9750_cov_14.0000_4	HKG_bin.184	Hong Kong	hpf	J	Required for dimerization of active 70S ribosomes into 100S ribosomes in stationary phase
k141_2923059_length_9750_cov_14.0000_5	HKG_bin.184	Hong Kong	ptsN	G	Phosphoenolpyruvate-dependent sugar phosphotransferase system, EIIA 2
k141_2923059_length_9750_cov_14.0000_6	HKG_bin.184	Hong Kong
k141_2923059_length_9750_cov_14.0000_7	HKG_bin.184	Hong Kong		T	histone H2A K63-linked ubiquitination
k141_292691_length_10905_cov_21.4536_10	HKG_bin.184	Hong Kong		S	Tetratricopeptide repeat
k141_292691_length_10905_cov_21.4536_2	HKG_bin.184	Hong Kong
k141_292691_length_10905_cov_21.4536_3	HKG_bin.184	Hong Kong	YH67_14670	S	Protein of unknown function (DUF502)
k141_292691_length_10905_cov_21.4536_6	HKG_bin.184	Hong Kong	lsrG	S	Antibiotic biosynthesis monooxygenase
k141_292691_length_10905_cov_21.4536_8	HKG_bin.184	Hong Kong		C	Di-haem cytochrome c peroxidase
k141_2928179_length_7748_cov_16.9992_10	HKG_bin.184	Hong Kong		S	Baseplate assembly protein
k141_2928179_length_7748_cov_16.9992_12	HKG_bin.184	Hong Kong
k141_2928179_length_7748_cov_16.9992_2	HKG_bin.184	Hong Kong
k141_2928179_length_7748_cov_16.9992_3	HKG_bin.184	Hong Kong
k141_2928179_length_7748_cov_16.9992_5	HKG_bin.184	Hong Kong
k141_2928179_length_7748_cov_16.9992_6	HKG_bin.184	Hong Kong
k141_2928179_length_7748_cov_16.9992_9	HKG_bin.184	Hong Kong
k141_2929095_length_15667_cov_24.0000_10	HKG_bin.184	Hong Kong		T	GAF domain
k141_2929095_length_15667_cov_24.0000_11	HKG_bin.184	Hong Kong		T	PhoQ Sensor
k141_2929095_length_15667_cov_24.0000_12	HKG_bin.184	Hong Kong
k141_2929095_length_15667_cov_24.0000_5	HKG_bin.184	Hong Kong		S	Putative heavy-metal-binding
k141_2929095_length_15667_cov_24.0000_6	HKG_bin.184	Hong Kong		S	Putative heavy-metal-binding
k141_2929095_length_15667_cov_24.0000_8	HKG_bin.184	Hong Kong		NU	translation initiation factor activity
k141_2929095_length_15667_cov_24.0000_9	HKG_bin.184	Hong Kong
k141_2930867_length_4790_cov_15.0000_1	HKG_bin.184	Hong Kong		MU	efflux transmembrane transporter activity
k141_2930867_length_4790_cov_15.0000_2	HKG_bin.184	Hong Kong		K	transcriptional regulator
k141_2930867_length_4790_cov_15.0000_4	HKG_bin.184	Hong Kong
k141_2930867_length_4790_cov_15.0000_5	HKG_bin.184	Hong Kong		S	Agenet domain
k141_2933244_length_7564_cov_15.9114_4	HKG_bin.184	Hong Kong
k141_2937386_length_18527_cov_16.0000_1	HKG_bin.184	Hong Kong		L	helicase superfamily c-terminal domain
k141_2937386_length_18527_cov_16.0000_10	HKG_bin.184	Hong Kong		K	Bacterial regulatory proteins, tetR family
k141_2937386_length_18527_cov_16.0000_11	HKG_bin.184	Hong Kong		S	Uncharacterized protein conserved in bacteria (DUF2236)
k141_2937386_length_18527_cov_16.0000_12	HKG_bin.184	Hong Kong	sbcD	L	SbcCD cleaves DNA hairpin structures. These structures can inhibit DNA replication and are intermediates in certain DNA recombination reactions. The complex acts as a 3'- 5' double strand exonuclease that can open hairpins. It also has a 5' single-strand endonuclease activity
k141_2937386_length_18527_cov_16.0000_3	HKG_bin.184	Hong Kong
k141_2937386_length_18527_cov_16.0000_4	HKG_bin.184	Hong Kong
k141_2937386_length_18527_cov_16.0000_7	HKG_bin.184	Hong Kong		S	Kazal type serine protease inhibitors
k141_2937386_length_18527_cov_16.0000_9	HKG_bin.184	Hong Kong
k141_2955247_length_9434_cov_16.0000_4	HKG_bin.184	Hong Kong	rlmM	J	FtsJ-like methyltransferase
k141_2985845_length_2701_cov_11.0000_1	HKG_bin.184	Hong Kong
k141_2985845_length_2701_cov_11.0000_3	HKG_bin.184	Hong Kong		D	protein conserved in cyanobacteria
k141_298970_length_5808_cov_18.0000_3	HKG_bin.184	Hong Kong
k141_298970_length_5808_cov_18.0000_4	HKG_bin.184	Hong Kong
k141_298970_length_5808_cov_18.0000_6	HKG_bin.184	Hong Kong
k141_298970_length_5808_cov_18.0000_7	HKG_bin.184	Hong Kong
k141_2995815_length_4917_cov_17.9481_1	HKG_bin.184	Hong Kong		T	Diguanylate cyclase
k141_2995815_length_4917_cov_17.9481_2	HKG_bin.184	Hong Kong		S	Proposed nucleic acid binding domain
k141_2995815_length_4917_cov_17.9481_3	HKG_bin.184	Hong Kong
k141_2995815_length_4917_cov_17.9481_4	HKG_bin.184	Hong Kong
k141_2995815_length_4917_cov_17.9481_7	HKG_bin.184	Hong Kong
k141_3006116_length_4354_cov_20.0000_2	HKG_bin.184	Hong Kong		S	Protein of unknown function (DUF1552)
k141_3006116_length_4354_cov_20.0000_3	HKG_bin.184	Hong Kong		G	Protein of unknown function (DUF1587)
k141_3007835_length_6990_cov_17.9295_1	HKG_bin.184	Hong Kong		CO	Thioredoxin
k141_3007835_length_6990_cov_17.9295_4	HKG_bin.184	Hong Kong	tolR	U	Biopolymer transport protein ExbD/TolR
k141_300974_length_7312_cov_17.2457_1	HKG_bin.184	Hong Kong
k141_300974_length_7312_cov_17.2457_2	HKG_bin.184	Hong Kong	mtsC	DZ	Thrombospondin type 3 repeat
k141_3013326_length_28173_cov_18.9322_1	HKG_bin.184	Hong Kong
k141_3013326_length_28173_cov_18.9322_11	HKG_bin.184	Hong Kong
k141_3013326_length_28173_cov_18.9322_12	HKG_bin.184	Hong Kong		J	Belongs to the class I-like SAM-binding methyltransferase superfamily. RNA M5U methyltransferase family
k141_3013326_length_28173_cov_18.9322_13	HKG_bin.184	Hong Kong		S	Peptidase C14 caspase catalytic subunit p20
k141_3013326_length_28173_cov_18.9322_14	HKG_bin.184	Hong Kong
k141_3013326_length_28173_cov_18.9322_15	HKG_bin.184	Hong Kong
k141_3013326_length_28173_cov_18.9322_16	HKG_bin.184	Hong Kong		K	FR47-like protein
k141_3013326_length_28173_cov_18.9322_18	HKG_bin.184	Hong Kong	uspA	T	Universal stress protein family
k141_3013326_length_28173_cov_18.9322_19	HKG_bin.184	Hong Kong
k141_3013326_length_28173_cov_18.9322_20	HKG_bin.184	Hong Kong
k141_3013326_length_28173_cov_18.9322_22	HKG_bin.184	Hong Kong
k141_3013326_length_28173_cov_18.9322_23	HKG_bin.184	Hong Kong	cpg2	E	Peptidase dimerisation domain
k141_3013326_length_28173_cov_18.9322_24	HKG_bin.184	Hong Kong
k141_3013326_length_28173_cov_18.9322_25	HKG_bin.184	Hong Kong		EG	EamA-like transporter family
k141_3013326_length_28173_cov_18.9322_27	HKG_bin.184	Hong Kong	cpoB	S	protein trimerization
k141_3013326_length_28173_cov_18.9322_5	HKG_bin.184	Hong Kong
k141_3013326_length_28173_cov_18.9322_6	HKG_bin.184	Hong Kong
k141_3013326_length_28173_cov_18.9322_8	HKG_bin.184	Hong Kong		E	COG2755 Lysophospholipase L1 and related esterases
k141_3013326_length_28173_cov_18.9322_9	HKG_bin.184	Hong Kong
k141_3023204_length_27148_cov_19.0000_1	HKG_bin.184	Hong Kong		KLT	Serine Threonine protein kinase
k141_3023204_length_27148_cov_19.0000_11	HKG_bin.184	Hong Kong
k141_3023204_length_27148_cov_19.0000_12	HKG_bin.184	Hong Kong	pafA	S	Type I phosphodiesterase / nucleotide pyrophosphatase
k141_3023204_length_27148_cov_19.0000_16	HKG_bin.184	Hong Kong
k141_3023204_length_27148_cov_19.0000_17	HKG_bin.184	Hong Kong
k141_3023204_length_27148_cov_19.0000_2	HKG_bin.184	Hong Kong
k141_3023204_length_27148_cov_19.0000_7	HKG_bin.184	Hong Kong
k141_3023204_length_27148_cov_19.0000_8	HKG_bin.184	Hong Kong		S	Catalyzes the formation of the isocyclic ring in chlorophyll biosynthesis. Mediates the cyclase reaction, which results in the formation of divinylprotochlorophyllide (Pchlide) characteristic of all chlorophylls from magnesium-protoporphyrin IX 13-monomethyl ester (MgPMME)
k141_3023204_length_27148_cov_19.0000_9	HKG_bin.184	Hong Kong		F	Protein of unknown function (DUF455)
k141_3026789_length_9537_cov_18.3391_4	HKG_bin.184	Hong Kong
k141_3026789_length_9537_cov_18.3391_7	HKG_bin.184	Hong Kong
k141_3032232_length_17623_cov_19.0000_12	HKG_bin.184	Hong Kong		G	Fructosamine kinase
k141_3032232_length_17623_cov_19.0000_2	HKG_bin.184	Hong Kong		S	Domain of unknown function (DUF4143)
k141_3032232_length_17623_cov_19.0000_6	HKG_bin.184	Hong Kong		U	domain, Protein
k141_3032232_length_17623_cov_19.0000_8	HKG_bin.184	Hong Kong
k141_3032232_length_17623_cov_19.0000_9	HKG_bin.184	Hong Kong		U	amine dehydrogenase activity
k141_3036045_length_6092_cov_15.0000_1	HKG_bin.184	Hong Kong
k141_3039525_length_9661_cov_18.0817_10	HKG_bin.184	Hong Kong
k141_3039525_length_9661_cov_18.0817_11	HKG_bin.184	Hong Kong
k141_3039525_length_9661_cov_18.0817_12	HKG_bin.184	Hong Kong
k141_3039525_length_9661_cov_18.0817_2	HKG_bin.184	Hong Kong		S	protein conserved in bacteria
k141_3039525_length_9661_cov_18.0817_4	HKG_bin.184	Hong Kong		T	response regulator
k141_3039525_length_9661_cov_18.0817_7	HKG_bin.184	Hong Kong		S	Transglycosylase associated protein
k141_3039525_length_9661_cov_18.0817_8	HKG_bin.184	Hong Kong		T	PhoQ Sensor
k141_3039525_length_9661_cov_18.0817_9	HKG_bin.184	Hong Kong
k141_3051367_length_16564_cov_16.4169_1	HKG_bin.184	Hong Kong		S	2-nitropropane dioxygenase
k141_3051367_length_16564_cov_16.4169_11	HKG_bin.184	Hong Kong		S	Domain of unknown function (DUF1877)
k141_3051367_length_16564_cov_16.4169_14	HKG_bin.184	Hong Kong		KLT	serine threonine protein kinase
k141_3051367_length_16564_cov_16.4169_2	HKG_bin.184	Hong Kong
k141_3051367_length_16564_cov_16.4169_4	HKG_bin.184	Hong Kong		S	Protein of unknown function (DUF2452)
k141_3051367_length_16564_cov_16.4169_8	HKG_bin.184	Hong Kong
k141_3051367_length_16564_cov_16.4169_9	HKG_bin.184	Hong Kong		O	PFAM PpiC-type peptidyl-prolyl cis-trans isomerase
k141_3051410_length_5536_cov_34.0000_2	HKG_bin.184	Hong Kong	JD73_20480	S	Domain of unknown function (DUF4132)
k141_3051415_length_7357_cov_15.1815_1	HKG_bin.184	Hong Kong		S	Membrane transport protein
k141_3051415_length_7357_cov_15.1815_2	HKG_bin.184	Hong Kong		KLT	Protein tyrosine kinase
k141_3051415_length_7357_cov_15.1815_4	HKG_bin.184	Hong Kong
k141_3051415_length_7357_cov_15.1815_5	HKG_bin.184	Hong Kong		H	Ketopantoate reductase PanE/ApbA
k141_3051415_length_7357_cov_15.1815_6	HKG_bin.184	Hong Kong		K	LysR substrate binding domain
k141_3051415_length_7357_cov_15.1815_7	HKG_bin.184	Hong Kong
k141_3051415_length_7357_cov_15.1815_8	HKG_bin.184	Hong Kong
k141_3054697_length_7713_cov_17.0000_1	HKG_bin.184	Hong Kong
k141_3054697_length_7713_cov_17.0000_2	HKG_bin.184	Hong Kong		E	ABC-type branched-chain amino acid transport systems, periplasmic component
k141_3054697_length_7713_cov_17.0000_3	HKG_bin.184	Hong Kong
k141_3054697_length_7713_cov_17.0000_5	HKG_bin.184	Hong Kong
k141_3054697_length_7713_cov_17.0000_6	HKG_bin.184	Hong Kong		T	Protein of unknown function (DUF533)
k141_3054697_length_7713_cov_17.0000_7	HKG_bin.184	Hong Kong	ompA2	M	Domain of unknown function (DUF4398)
k141_3054697_length_7713_cov_17.0000_9	HKG_bin.184	Hong Kong		S	Evidence 3 Function proposed based on presence of conserved amino acid motif, structural feature or limited homology
k141_30595_length_2823_cov_15.0000_1	HKG_bin.184	Hong Kong		J	Methyltransferase FkbM domain
k141_30595_length_2823_cov_15.0000_2	HKG_bin.184	Hong Kong
k141_30595_length_2823_cov_15.0000_3	HKG_bin.184	Hong Kong
k141_30595_length_2823_cov_15.0000_4	HKG_bin.184	Hong Kong
k141_3067883_length_10713_cov_14.0000_4	HKG_bin.184	Hong Kong
k141_3067883_length_10713_cov_14.0000_5	HKG_bin.184	Hong Kong	lnt	M	Transfers the fatty acyl group on membrane lipoproteins
k141_3078345_length_3935_cov_16.9916_1	HKG_bin.184	Hong Kong		T	PFAM Formylglycine-generating sulfatase enzyme
k141_3078345_length_3935_cov_16.9916_2	HKG_bin.184	Hong Kong	sigG	K	Belongs to the sigma-70 factor family. ECF subfamily
k141_3078345_length_3935_cov_16.9916_3	HKG_bin.184	Hong Kong		PT	PFAM FecR protein
k141_3078345_length_3935_cov_16.9916_5	HKG_bin.184	Hong Kong		DZ	PFAM regulator of chromosome condensation, RCC1
k141_3078613_length_26324_cov_14.0000_10	HKG_bin.184	Hong Kong
k141_3078613_length_26324_cov_14.0000_11	HKG_bin.184	Hong Kong		C	HEAT repeats
k141_3078613_length_26324_cov_14.0000_14	HKG_bin.184	Hong Kong
k141_3078613_length_26324_cov_14.0000_17	HKG_bin.184	Hong Kong
k141_3078613_length_26324_cov_14.0000_18	HKG_bin.184	Hong Kong
k141_3078613_length_26324_cov_14.0000_4	HKG_bin.184	Hong Kong	sigE	K	Belongs to the sigma-70 factor family. ECF subfamily
k141_3078613_length_26324_cov_14.0000_6	HKG_bin.184	Hong Kong	yxlG	S	ABC-2 family transporter protein
k141_3078613_length_26324_cov_14.0000_7	HKG_bin.184	Hong Kong	gldG	N	ABC-type uncharacterized transport system
k141_3078613_length_26324_cov_14.0000_9	HKG_bin.184	Hong Kong
k141_3089061_length_14317_cov_18.9975_10	HKG_bin.184	Hong Kong		J	Membrane
k141_3089061_length_14317_cov_18.9975_12	HKG_bin.184	Hong Kong		KLT	Family membership
k141_3089061_length_14317_cov_18.9975_3	HKG_bin.184	Hong Kong		S	Protein of unknown function (DUF1552)
k141_3089061_length_14317_cov_18.9975_7	HKG_bin.184	Hong Kong		K	Bacterial regulatory proteins, tetR family
k141_3089061_length_14317_cov_18.9975_9	HKG_bin.184	Hong Kong
k141_3096444_length_24574_cov_17.7072_10	HKG_bin.184	Hong Kong		EG	PFAM EamA-like transporter family
k141_3096444_length_24574_cov_17.7072_11	HKG_bin.184	Hong Kong
k141_3096444_length_24574_cov_17.7072_12	HKG_bin.184	Hong Kong		S	PQQ-like domain
[truncated: 13,524 more rows]

## Sheet: cuCSDs Resistance
City-unique coding sequences	MAG	Unique city	Preferred name	COG category	Description
k141_2265881_length_4081_cov_14.0000_2	HKG_bin.184	Hong Kong	mucS	K	helix_turn_helix multiple antibiotic resistance protein
k141_2567635_length_22220_cov_16.7683_5	HKG_bin.184	Hong Kong		E	Glyoxalase/Bleomycin resistance protein/Dioxygenase superfamily
k141_2583868_length_8657_cov_29.0000_10	HKG_bin.184	Hong Kong		S	glyoxalase bleomycin resistance protein dioxygenase
k141_2832345_length_20289_cov_18.0000_11	HKG_bin.184	Hong Kong		E	Glyoxalase/Bleomycin resistance protein/Dioxygenase superfamily
k141_359833_length_12294_cov_15.0000_2	HKG_bin.184	Hong Kong		S	glyoxalase bleomycin resistance protein dioxygenase
k141_3774722_length_21663_cov_18.9415_11	HKG_bin.184	Hong Kong	arsR	K	helix_turn_helix, Arsenical Resistance Operon Repressor
k141_3818245_length_27711_cov_104.0000_21	HKG_bin.184	Hong Kong	uppP	V	Catalyzes the dephosphorylation of undecaprenyl diphosphate (UPP). Confers resistance to bacitracin
k141_558120_length_7834_cov_14.2765_3	HKG_bin.184	Hong Kong	marR	K	helix_turn_helix multiple antibiotic resistance protein
k141_70623_length_7880_cov_16.0001_9	HKG_bin.184	Hong Kong		K	helix_turn_helix, Arsenical Resistance Operon Repressor
k141_772875_length_5529_cov_14.0000_3	HKG_bin.184	Hong Kong		EQ	Glyoxalase/Bleomycin resistance protein/Dioxygenase superfamily
k141_1094937_length_20750_cov_12.9691_10	HKG_bin.6	Hong Kong	ttg2C	Q	ABC-type transport system involved in resistance to organic solvents periplasmic component
k141_1094937_length_20750_cov_12.9691_15	HKG_bin.6	Hong Kong	mhqO	E	Glyoxalase/Bleomycin resistance protein/Dioxygenase superfamily
k141_1105225_length_44456_cov_13.0000_33	HKG_bin.6	Hong Kong	sdpR	K	helix_turn_helix, Arsenical Resistance Operon Repressor
k141_1197964_length_38583_cov_14.0000_19	HKG_bin.6	Hong Kong		S	Chromate resistance exported protein
k141_1359498_length_42283_cov_14.0000_26	HKG_bin.6	Hong Kong	gloA	E	Glyoxalase bleomycin resistance protein dioxygenase
k141_2094943_length_162171_cov_13.0000_18	HKG_bin.6	Hong Kong	yaeR	E	PFAM Glyoxalase bleomycin resistance protein dioxygenase
k141_2094943_length_162171_cov_13.0000_89	HKG_bin.6	Hong Kong		K	helix_turn_helix, Arsenical Resistance Operon Repressor
k141_2223642_length_18237_cov_12.8884_9	HKG_bin.6	Hong Kong	uppP	V	Catalyzes the dephosphorylation of undecaprenyl diphosphate (UPP). Confers resistance to bacitracin
k141_2733373_length_48863_cov_16.0000_2	HKG_bin.6	Hong Kong		K	helix_turn_helix, Arsenical Resistance Operon Repressor
k141_2988060_length_11628_cov_13.0000_5	HKG_bin.6	Hong Kong	ble	E	bleomycin resistance protein
k141_310231_length_48004_cov_13.0000_18	HKG_bin.6	Hong Kong	sdpR	K	helix_turn_helix, Arsenical Resistance Operon Repressor
k141_3238556_length_68733_cov_13.2714_34	HKG_bin.6	Hong Kong	gloA	E	Glyoxalase/Bleomycin resistance protein/Dioxygenase superfamily
k141_3460423_length_18211_cov_15.0000_17	HKG_bin.6	Hong Kong	mlaE	Q	ABC-type transport system involved in resistance to organic solvents permease component
k141_3771372_length_142016_cov_15.5193_107	HKG_bin.6	Hong Kong	mkl	Q	ABC-type transport system involved in resistance to organic solvents, ATPase component
k141_3869517_length_49602_cov_13.0000_29	HKG_bin.6	Hong Kong		S	Glyoxalase bleomycin resistance protein dioxygenase
k141_4014146_length_157518_cov_13.1846_6	HKG_bin.6	Hong Kong	ykkD	U	Small Multidrug Resistance protein
k141_408953_length_67661_cov_13.0000_37	HKG_bin.6	Hong Kong		S	Tellurite resistance protein TerB
k141_937760_length_56889_cov_26.6391_2	HKG_bin.6	Hong Kong	sdpR	K	helix_turn_helix, Arsenical Resistance Operon Repressor
k141_1454721_length_16818_cov_47.1200_11	HKG_bin.63	Hong Kong		K	helix_turn_helix multiple antibiotic resistance protein
k141_1801138_length_25627_cov_40.7692_7	HKG_bin.63	Hong Kong	copB	P	Copper resistance
k141_1963249_length_42839_cov_39.5497_2	HKG_bin.63	Hong Kong		E	Glyoxalase/Bleomycin resistance protein/Dioxygenase superfamily
k141_2189839_length_30122_cov_41.0000_36	HKG_bin.63	Hong Kong		E	Glyoxalase/Bleomycin resistance protein/Dioxygenase superfamily
k141_302885_length_5880_cov_34.8803_3	HKG_bin.63	Hong Kong		S	Fusaric acid resistance protein-like
k141_3429762_length_11769_cov_43.0000_13	HKG_bin.63	Hong Kong		S	glyoxalase bleomycin resistance protein dioxygenase
k141_361704_length_26295_cov_40.0000_5	HKG_bin.63	Hong Kong	ywoH	K	helix_turn_helix multiple antibiotic resistance protein
k141_3712424_length_8121_cov_41.0000_6	HKG_bin.63	Hong Kong		E	Glyoxalase/Bleomycin resistance protein/Dioxygenase superfamily
k141_4058917_length_10850_cov_44.0000_11	HKG_bin.63	Hong Kong		S	Glyoxalase/Bleomycin resistance protein/Dioxygenase superfamily
k141_540580_length_7409_cov_75.0000_6	HKG_bin.63	Hong Kong		K	helix_turn_helix multiple antibiotic resistance protein
k141_902968_length_26662_cov_46.9674_14	HKG_bin.63	Hong Kong		S	glyoxalase bleomycin resistance protein dioxygenase
k141_902968_length_26662_cov_46.9674_4	HKG_bin.63	Hong Kong		K	helix_turn_helix, Arsenical Resistance Operon Repressor
k141_907137_length_21151_cov_46.0000_20	HKG_bin.63	Hong Kong	gloA	E	Glyoxalase/Bleomycin resistance protein/Dioxygenase superfamily
k141_907137_length_21151_cov_46.0000_22	HKG_bin.63	Hong Kong		E	Glyoxalase/Bleomycin resistance protein/Dioxygenase superfamily
k141_1278371_length_3545_cov_10.0000_1	HKG_bin.77	Hong Kong		K	helix_turn_helix, Arsenical Resistance Operon Repressor
k141_1375901_length_5096_cov_10.0000_3	HKG_bin.77	Hong Kong		S	glyoxalase bleomycin resistance protein dioxygenase
k141_1467577_length_6447_cov_12.0000_4	HKG_bin.77	Hong Kong		E	Glyoxalase/Bleomycin resistance protein/Dioxygenase superfamily
k141_156608_length_3430_cov_10.0000_5	HKG_bin.77	Hong Kong		K	helix_turn_helix multiple antibiotic resistance protein
k141_1716549_length_2295_cov_9.0000_1	HKG_bin.77	Hong Kong	murM	V	PFAM Methicillin resistance protein
k141_173819_length_7862_cov_28.9456_3	HKG_bin.77	Hong Kong		E	PFAM Glyoxalase bleomycin resistance protein dioxygenase
k141_1772107_length_20317_cov_9.0000_12	HKG_bin.77	Hong Kong		E	Glyoxalase/Bleomycin resistance protein/Dioxygenase superfamily
k141_1772107_length_20317_cov_9.0000_19	HKG_bin.77	Hong Kong		S	Glyoxalase/Bleomycin resistance protein/Dioxygenase superfamily
k141_206046_length_6386_cov_8.0000_2	HKG_bin.77	Hong Kong		K	helix_turn_helix multiple antibiotic resistance protein
k141_2070119_length_6738_cov_9.3132_3	HKG_bin.77	Hong Kong		E	glyoxalase bleomycin resistance protein dioxygenase
k141_2090288_length_9728_cov_10.0000_5	HKG_bin.77	Hong Kong		S	Glyoxalase/Bleomycin resistance protein/Dioxygenase superfamily
k141_2127773_length_13401_cov_10.0000_9	HKG_bin.77	Hong Kong	catE	S	Glyoxalase/Bleomycin resistance protein/Dioxygenase superfamily
k141_2179136_length_26322_cov_9.0000_9	HKG_bin.77	Hong Kong	arnF	P	Small Multidrug Resistance protein
k141_2225595_length_5756_cov_10.0000_4	HKG_bin.77	Hong Kong		E	glyoxalase bleomycin resistance protein dioxygenase
k141_2302278_length_7463_cov_9.0000_6	HKG_bin.77	Hong Kong		S	Glyoxalase/Bleomycin resistance protein/Dioxygenase superfamily
k141_2453880_length_26610_cov_9.0000_7	HKG_bin.77	Hong Kong		E	glyoxalase bleomycin resistance protein dioxygenase
k141_2457409_length_2873_cov_10.0000_1	HKG_bin.77	Hong Kong		K	helix_turn_helix, mercury resistance
k141_2604010_length_23558_cov_9.0000_3	HKG_bin.77	Hong Kong		E	Glyoxalase/Bleomycin resistance protein/Dioxygenase superfamily
k141_2667444_length_7134_cov_9.0000_8	HKG_bin.77	Hong Kong		K	helix_turn_helix, Arsenical Resistance Operon Repressor
k141_2765365_length_3612_cov_9.0000_1	HKG_bin.77	Hong Kong		E	glyoxalase bleomycin resistance protein dioxygenase
k141_2778971_length_4216_cov_8.0000_2	HKG_bin.77	Hong Kong		K	helix_turn_helix multiple antibiotic resistance protein
k141_2861018_length_5805_cov_7.0000_4	HKG_bin.77	Hong Kong		E	Glyoxalase/Bleomycin resistance protein/Dioxygenase superfamily
k141_2889759_length_14846_cov_7.0000_3	HKG_bin.77	Hong Kong	gloA_3	E	Glyoxalase/Bleomycin resistance protein/Dioxygenase superfamily
k141_3010686_length_8657_cov_9.0000_8	HKG_bin.77	Hong Kong		C	PFAM Glyoxalase bleomycin resistance protein dioxygenase
k141_3084164_length_10810_cov_11.0000_3	HKG_bin.77	Hong Kong		E	glyoxalase bleomycin resistance protein dioxygenase
k141_3115799_length_5040_cov_30.0000_4	HKG_bin.77	Hong Kong		K	helix_turn_helix, Arsenical Resistance Operon Repressor
k141_3130856_length_5603_cov_8.0000_2	HKG_bin.77	Hong Kong	prpH	K	helix_turn_helix, mercury resistance
k141_3169351_length_3925_cov_9.0000_4	HKG_bin.77	Hong Kong		S	Glyoxalase bleomycin resistance protein dioxygenase
k141_3254001_length_5156_cov_10.0000_2	HKG_bin.77	Hong Kong		E	Glyoxalase/Bleomycin resistance protein/Dioxygenase superfamily
k141_3258065_length_2842_cov_6.5802_2	HKG_bin.77	Hong Kong		C	PFAM Glyoxalase bleomycin resistance protein dioxygenase
k141_3311791_length_2300_cov_8.0000_1	HKG_bin.77	Hong Kong		K	helix_turn_helix, Arsenical Resistance Operon Repressor
k141_3369044_length_6258_cov_10.0000_4	HKG_bin.77	Hong Kong		Q	Tellurite resistance protein TehB
k141_3544323_length_6095_cov_7.0000_1	HKG_bin.77	Hong Kong	str	V	aminoglycoside hydroxyurea antibiotic resistance kinase
k141_3586392_length_2524_cov_9.0000_1	HKG_bin.77	Hong Kong		S	glyoxalase bleomycin resistance protein dioxygenase
k141_3682626_length_6475_cov_9.0000_8	HKG_bin.77	Hong Kong		E	glyoxalase bleomycin resistance protein dioxygenase
k141_3714277_length_2887_cov_8.0000_1	HKG_bin.77	Hong Kong	lmrB	P	TIGRFAM drug resistance transporter, EmrB QacA subfamily
k141_3800538_length_4374_cov_9.0000_4	HKG_bin.77	Hong Kong		E	Glyoxalase/Bleomycin resistance protein/Dioxygenase superfamily
k141_3863215_length_8420_cov_9.0000_2	HKG_bin.77	Hong Kong	uppP	V	Catalyzes the dephosphorylation of undecaprenyl diphosphate (UPP). Confers resistance to bacitracin
k141_3971338_length_3765_cov_8.0000_4	HKG_bin.77	Hong Kong		K	helix_turn_helix, Arsenical Resistance Operon Repressor
k141_3985141_length_9937_cov_17.0000_11	HKG_bin.77	Hong Kong	copC	S	PFAM copper resistance protein CopC
k141_540893_length_8216_cov_10.1734_2	HKG_bin.77	Hong Kong	macB	V	Non-canonical ABC transporter that contains transmembrane domains (TMD), which form a pore in the membrane, and an ATP-binding domain (NBD), which is responsible for energy generation. Confers resistance against macrolides
k141_651575_length_3380_cov_10.0000_3	HKG_bin.77	Hong Kong	murM	V	PFAM Methicillin resistance protein
k141_1660192_length_31696_cov_8.0000_8	Oslo_bin.39	Oslo	ydhC	EGP	Drug resistance transporter, Bcr CflA subfamily
k141_1820639_length_5633_cov_7.0000_6	Oslo_bin.39	Oslo	arnT	M	Catalyzes the transfer of the L-Ara4N moiety of the glycolipid undecaprenyl phosphate-alpha-L-Ara4N to lipid A. The modified arabinose is attached to lipid A and is required for resistance to polymyxin and cationic antimicrobial peptides
k141_1902079_length_4230_cov_7.0000_2	Oslo_bin.39	Oslo	scsA	S	Resistance protein
k141_1979114_length_4736_cov_7.0000_5	Oslo_bin.39	Oslo	aacA7	K	Catalyzes the transfer of an acetyl group from acetyl- CoA to the 6'-amino group of aminoglycoside molecules conferring resistance to antibiotics containing the purpurosamine ring
k141_2443931_length_22936_cov_7.9932_5	Oslo_bin.39	Oslo	mlaD	Q	ABC-type transport system involved in resistance to organic solvents periplasmic component
k141_2556914_length_2815_cov_23.1451_3	Oslo_bin.39	Oslo	ylpA	S	TraT complement resistance
k141_2562227_length_2791_cov_20.8675_3	Oslo_bin.39	Oslo	ylpA	S	TraT complement resistance
k141_2635004_length_2963_cov_6.0000_5	Oslo_bin.39	Oslo	arnT	M	Catalyzes the transfer of the L-Ara4N moiety of the glycolipid undecaprenyl phosphate-alpha-L-Ara4N to lipid A. The modified arabinose is attached to lipid A and is required for resistance to polymyxin and cationic antimicrobial peptides
k141_729087_length_5619_cov_5.0000_4	Oslo_bin.39	Oslo	emrE	P	multidrug resistance protein
k141_1298112_length_14514_cov_6.9900_4	Oslo_bin.86	Oslo	mrpF	P	Multiple resistance and pH regulation protein F
k141_1479856_length_6890_cov_9.7708_4	Oslo_bin.86	Oslo		E	Glyoxalase/Bleomycin resistance protein/Dioxygenase superfamily
k141_1542970_length_12711_cov_8.0000_6	Oslo_bin.86	Oslo	mrpF	P	Multiple resistance and pH regulation protein F
k141_2402056_length_3071_cov_7.0000_3	Oslo_bin.86	Oslo	arsD	S	Arsenical resistance operon trans-acting repressor arsD
k141_2530853_length_6578_cov_9.0000_3	Oslo_bin.86	Oslo	fosB	E	Glyoxalase/Bleomycin resistance protein/Dioxygenase superfamily
k141_417300_length_3142_cov_7.0000_1	Oslo_bin.86	Oslo		C	PFAM Glyoxalase bleomycin resistance protein dioxygenase
k141_756626_length_5852_cov_7.4572_6	Oslo_bin.86	Oslo	uppP	V	Catalyzes the dephosphorylation of undecaprenyl diphosphate (UPP). Confers resistance to bacitracin
k141_808727_length_5974_cov_8.9148_3	Oslo_bin.86	Oslo		K	helix_turn_helix multiple antibiotic resistance protein
k141_967673_length_8239_cov_9.0000_1	Oslo_bin.86	Oslo		E	Glyoxalase/Bleomycin resistance protein/Dioxygenase superfamily
k141_1187060_length_78677_cov_46.5055_4	Oslo_bin.51	Oslo	ycnJ	P	Copper resistance protein CopC
k141_2354399_length_100148_cov_16.7333_106	Oslo_bin.51	Oslo	merR1	K	helix_turn_helix, mercury resistance
