# Supplementary material for: Characterization of the public transit air microbiome and resistome reveals geographical specificity
Source: Microbiome. 2021 May 26;9:112. doi: 10.1186/s40168-021-01044-7 (PMC8157753; doi:10.1186/s40168-021-01044-7)
Supplement: Supplementary file 11 — Additional file 11: Table S6. Sample metadata for public transit networks. [file 40168_2021_1044_MOESM11_ESM.xlsx]

## Sheet: metadata_new
Additional File 11: Table S6. Sample metadata for public transit networks.
Sample	City	Continent	Locationa	Indoor/outdoorb	Latitude	Longitude	Number of connectionsc	Ground	Sampling date	DNA Yield (ng)
SL310935	Hong Kong	Asia	Kowloon Tong	Outdoor	22.3372	114.176	3	Aboveground	04/07 2017	4.2
SL310936	Hong Kong	Asia	Tai Wai	Outdoor	22.373	114.179	3	Aboveground	04/07 2017	2.05
SL310937	Hong Kong	Asia	Che Kung Temple	Outdoor	22.3748	114.186	1	Aboveground	04/07 2017	4.16
SL310938	Hong Kong	Asia	Sha Tin Wai	Outdoor	22.3769	114.195	1	Aboveground	04/07 2017	11.6
SL310939	Hong Kong	Asia	Shek Kip Mei	Indoor	22.332	114.169	1	Underground	04/07 2017	2.94
SL310940	Hong Kong	Asia	Prince Edward	Indoor	22.3251	114.168	2	Underground	04/07 2017	4.61
SL310941	Hong Kong	Asia	Sham Shui Po	Indoor	22.3313	114.162	1	Underground	04/07 2017	6.74
SL310942	Hong Kong	Asia	Cheung Sha Wan	Indoor	22.3358	114.156	1	Underground	04/07 2017	4.9
SL310943	Hong Kong	Asia	Lai King	Indoor	22.3487	114.126	3	Underground	04/07 2017	2.26
SL310944	Hong Kong	Asia	Tsing Yi	Indoor	22.3592	114.107	2	Underground	04/07 2017	2.62
SL310945	Hong Kong	Asia	Yau Tong	Indoor	22.2987	114.237	2	Underground	05/07 2017	7.64
SL310946	Hong Kong	Asia	Quarry Bay	Indoor	22.2884	114.21	2	Underground	05/07 2017	3.84
SL310947	Hong Kong	Asia	North Point	Indoor	22.2914	114.2	2	Underground	05/07 2017	7.14
SL310948	Hong Kong	Asia	Fortress Hill	Indoor	22.2885	114.194	1	Underground	05/07 2017	5.54
SL310949	Hong Kong	Asia	Ocean Park	Outdoor	22.2491	114.175	1	Aboveground	05/07 2017	3.12
SL310950	Hong Kong	Asia	Admiralty	Indoor	22.2797	114.165	3	Underground	05/07 2017	5.68
SL310951	Hong Kong	Asia	Tsim Sha Tsui	Indoor	22.2979	114.172	2	Underground	05/07 2017	6.36
SL310952	Hong Kong	Asia	East Tsim Sha Tsui	Indoor	22.2953	114.174	2	Underground	05/07 2017	4.46
SL310953	Hong Kong	Asia	Hung Hom	Indoor	22.3036	114.181	3	Aboveground	05/07 2017	3.8
SL310954	Hong Kong	Asia	Mong Kok East	Indoor	22.3226	114.172	2	Aboveground	05/07 2017	3.56
SL310955	Hong Kong	Asia	Kowloon Tong	Outdoor	22.3372	114.176	3	Aboveground	06/07 2017	2.96
SL310956	Hong Kong	Asia	Tai Wai	Outdoor	22.373	114.179	3	Aboveground	06/07 2017	2.18
SL310957	Hong Kong	Asia	Che Kung Temple	Outdoor	22.3748	114.186	1	Aboveground	06/07 2017	5.88
SL310958	Hong Kong	Asia	Sha Tin Wai	Outdoor	22.3769	114.195	1	Aboveground	06/07 2017	3.68
SL310959	Hong Kong	Asia	Shek Kip Mei	Indoor	22.332	114.169	1	Underground	06/07 2017	3.06
SL310960	Hong Kong	Asia	Prince Edward	Indoor	22.3251	114.168	2	Underground	06/07 2017	2.94
SL310961	Hong Kong	Asia	Sham Shui Po	Indoor	22.3313	114.162	1	Underground	06/07 2017	5.72
SL310962	Hong Kong	Asia	Cheung Sha Wan	Indoor	22.3358	114.156	1	Underground	06/07 2017	1.92
SL310963	Hong Kong	Asia	Lai King	Indoor	22.3487	114.126	3	Underground	06/07 2017	4.24
SL310964	Hong Kong	Asia	Tsing Yi	Indoor	22.3592	114.107	2	Underground	06/07 2017	1.82
SL310965	Hong Kong	Asia	Yau Tong	Indoor	22.2987	114.237	2	Underground	07/07 2017	3.66
SL310966	Hong Kong	Asia	Quarry Bay	Indoor	22.2884	114.21	2	Underground	07/07 2017	4
SL310967	Hong Kong	Asia	North Point	Indoor	22.2914	114.2	2	Underground	07/07 2017	0
SL310968	Hong Kong	Asia	Fortress Hill	Indoor	22.2885	114.194	1	Underground	07/07 2017	3.32
SL310969	Hong Kong	Asia	Ocean Park	Outdoor	22.2491	114.175	1	Aboveground	07/07 2017	1.72
SL310970	Hong Kong	Asia	Admiralty	Indoor	22.2797	114.165	3	Underground	07/07 2017	3.96
SL310971	Hong Kong	Asia	Tsim Sha Tsui	Indoor	22.2979	114.172	2	Underground	07/07 2017	3.6
SL310972	Hong Kong	Asia	East Tsim Sha Tsui	Indoor	22.2953	114.174	2	Underground	07/07 2017	3.26
SL310973	Hong Kong	Asia	Hung Hom	Indoor	22.3036	114.181	3	Aboveground	07/07 2017	4.1
SL310974	Hong Kong	Asia	Mong Kok East	Indoor	22.3226	114.172	2	Aboveground	07/07 2017	3.12
SL310975	Hong Kong	Asia	Kowloon Tong	Outdoor	22.3372	114.176	3	Aboveground	11/07 2017	8.5
SL310976	Hong Kong	Asia	Tai Wai	Outdoor	22.373	114.179	3	Aboveground	11/07 2017	4.52
SL310977	Hong Kong	Asia	Che Kung Temple	Outdoor	22.3748	114.186	1	Aboveground	11/07 2017	0
SL310978	Hong Kong	Asia	Sha Tin Wai	Outdoor	22.3769	114.195	1	Aboveground	11/07 2017	1.36
SL310979	Hong Kong	Asia	Shek Kip Mei	Indoor	22.332	114.169	1	Underground	11/07 2017	4.42
SL310980	Hong Kong	Asia	Prince Edward	Indoor	22.3251	114.168	2	Underground	11/07 2017	5.36
SL310981	Hong Kong	Asia	Sham Shui Po	Indoor	22.3313	114.162	1	Underground	11/07 2017	4.18
SL310982	Hong Kong	Asia	Cheung Sha Wan	Indoor	22.3358	114.156	1	Underground	11/07 2017	2.06
SL310983	Hong Kong	Asia	Lai King	Indoor	22.3487	114.126	3	Underground	11/07 2017	2.84
SL310984	Hong Kong	Asia	Tsing Yi	Indoor	22.3592	114.107	2	Underground	11/07 2017	1.12
SL310985	Hong Kong	Asia	Yau Tong	Indoor	22.2987	114.237	2	Underground	12/07 2017	2.46
SL310986	Hong Kong	Asia	Quarry Bay	Indoor	22.2884	114.21	2	Underground	12/07 2017	3.9
SL310987	Hong Kong	Asia	North Point	Indoor	22.2914	114.2	2	Underground	12/07 2017	0
SL310988	Hong Kong	Asia	Fortress Hill	Indoor	22.2885	114.194	1	Underground	12/07 2017	1.18
SL310989	Hong Kong	Asia	Ocean Park	Outdoor	22.2491	114.175	1	Aboveground	12/07 2017	1.8
SL310990	Hong Kong	Asia	Admiralty	Indoor	22.2797	114.165	3	Underground	12/07 2017	4.12
SL310991	Hong Kong	Asia	Tsim Sha Tsui	Indoor	22.2979	114.172	2	Underground	12/07 2017	3.88
SL310992	Hong Kong	Asia	East Tsim Sha Tsui	Indoor	22.2953	114.174	2	Underground	12/07 2017	4.1
SL310993	Hong Kong	Asia	Hung Hom	Indoor	22.3036	114.181	3	Aboveground	12/07 2017	1.5
SL310994	Hong Kong	Asia	Mong Kok East	Indoor	22.3226	114.172	2	Aboveground	12/07 2017	7.54
SL310995	Hong Kong	Asia	Kowloon Tong	Outdoor	22.3372	114.176	3	Aboveground	13/07 2017	1.98
SL310996	Hong Kong	Asia	Tai Wai	Outdoor	22.373	114.179	3	Aboveground	13/07 2017	0
SL310997	Hong Kong	Asia	Che Kung Temple	Outdoor	22.3748	114.186	1	Aboveground	13/07 2017	1.4
SL310998	Hong Kong	Asia	Sha Tin Wai	Outdoor	22.3769	114.195	1	Aboveground	13/07 2017	1.32
SL310999	Hong Kong	Asia	Shek Kip Mei	Indoor	22.332	114.169	1	Underground	13/07 2017	3.5
SL311000	Hong Kong	Asia	Prince Edward	Indoor	22.3251	114.168	2	Underground	13/07 2017	3.58
SL311001	Hong Kong	Asia	Sham Shui Po	Indoor	22.3313	114.162	1	Underground	13/07 2017	9.14
SL311002	Hong Kong	Asia	Cheung Sha Wan	Indoor	22.3358	114.156	1	Underground	13/07 2017	1.38
SL311003	Hong Kong	Asia	Lai King	Indoor	22.3487	114.126	3	Underground	13/07 2017	1.3
SL311004	Hong Kong	Asia	Tsing Yi	Indoor	22.3592	114.107	2	Underground	13/07 2017	1.28
SL311005	Hong Kong	Asia	Yau Tong	Indoor	22.2987	114.237	2	Underground	14/07 2017	3.32
SL311006	Hong Kong	Asia	Quarry Bay	Indoor	22.2884	114.21	2	Underground	14/07 2017	1.1
SL311007	Hong Kong	Asia	North Point	Indoor	22.2914	114.2	2	Underground	14/07 2017	0
SL311008	Hong Kong	Asia	Fortress Hill	Indoor	22.2885	114.194	1	Underground	14/07 2017	0
SL311009	Hong Kong	Asia	Ocean Park	Outdoor	22.2491	114.175	1	Aboveground	14/07 2017	5.88
SL311010	Hong Kong	Asia	Admiralty	Indoor	22.2797	114.165	3	Underground	14/07 2017	5.36
SL311011	Hong Kong	Asia	Tsim Sha Tsui	Indoor	22.2979	114.172	2	Underground	14/07 2017	4.26
SL311012	Hong Kong	Asia	East Tsim Sha Tsui	Indoor	22.2953	114.174	2	Underground	14/07 2017	2.64
SL311013	Hong Kong	Asia	Hung Hom	Indoor	22.3036	114.181	3	Aboveground	14/07 2017	3.2
SL311014	Hong Kong	Asia	Mong Kok East	Indoor	22.3226	114.172	2	Aboveground	14/07 2017	2
SL311015	Oslo	Europe	Vestli	Indoor	59.972	10.9294	2	Underground	21/06 2017	4.01
SL311016	Oslo	Europe	Romsås	Indoor	59.9626	10.8925	2	Underground	21/06 2017	3.03
SL311017	Oslo	Europe	Carl Berners plass	Indoor	59.9257	10.7796	2	Underground	21/06 2017	2.25
SL311018	Oslo	Europe	Grønland	Indoor	59.9128	10.7601	7	Underground	21/06 2017	6.6
SL311019	Oslo	Europe	Jernbanetorget	Indoor	59.9123	10.7503	8	Underground	21/06 2017	9.73
SL311020	Oslo	Europe	Stortinget	Indoor	59.9134	10.7433	6	Underground	21/06 2017	4.01
SL311021	Oslo	Europe	Nationaltheateret	Indoor	59.9155	10.7321	7	Underground	21/06 2017	8.67
SL311022	Oslo	Europe	Montebello	Outdoor	59.9348	10.6664	1	Aboveground	21/06 2017	2.25
SL311023	Oslo	Europe	Ellingsrudåsen	Indoor	59.9365	10.9166	1	Underground	21/06 2017	1.64
SL311024	Oslo	Europe	Lindeberg	Indoor	59.9328	10.8817	1	Underground	21/06 2017	2.47
SL311025	Oslo	Europe	Helsfyr	Indoor	59.9126	10.8014	5	Underground	21/06 2017	2.66
SL311026	Oslo	Europe	Tøyen	Indoor	59.9156	10.7758	6	Underground	21/06 2017	2.51
SL311027	Oslo	Europe	Majorstua	Outdoor	59.9302	10.7147	6	Aboveground	21/06 2017	3.52
SL311028	Oslo	Europe	Forskningsparken	Outdoor	59.9437	10.7209	3	Aboveground	21/06 2017	2
SL311029	Oslo	Europe	Nydalen	Indoor	59.9494	10.7659	2	Underground	21/06 2017	2.78
SL311030	Oslo	Europe	Løren	Indoor	59.9301	10.7896	1	Underground	21/06 2017	0.8
SL335676	Oslo	Europe	Vestli	Indoor	59.972	10.9294	2	Underground	23/06 2017	2.06
SL335677	Oslo	Europe	Romsås	Indoor	59.9626	10.8925	2	Underground	23/06 2017	1.19
SL335678	Oslo	Europe	Carl Berners plass	Indoor	59.9257	10.7796	2	Underground	23/06 2017	1.61
SL335679	Oslo	Europe	Grønland	Indoor	59.9128	10.7601	7	Underground	23/06 2017	3.35
SL335680	Oslo	Europe	Jernbanetorget	Indoor	59.9123	10.7503	8	Underground	23/06 2017	4.03
SL335681	Oslo	Europe	Stortinget	Indoor	59.9134	10.7433	6	Underground	23/06 2017	3.38
SL335682	Oslo	Europe	Nationaltheateret	Indoor	59.9155	10.7321	7	Underground	23/06 2017	5.53
SL335683	Oslo	Europe	Montebello	Outdoor	59.9348	10.6664	1	Aboveground	23/06 2017	3.05
SL335684	Oslo	Europe	Ellingsrudåsen	Indoor	59.9365	10.9166	1	Underground	23/06 2017	2.72
SL335685	Oslo	Europe	Lindeberg	Indoor	59.9328	10.8817	1	Underground	23/06 2017	1.43
SL335686	Oslo	Europe	Helsfyr	Indoor	59.9126	10.8014	5	Underground	23/06 2017	5.38
SL335687	Oslo	Europe	Tøyen	Indoor	59.9156	10.7758	6	Underground	23/06 2017	4.94
SL335688	Oslo	Europe	Majorstua	Outdoor	59.9302	10.7147	6	Aboveground	23/06 2017	3.53
SL335689	Oslo	Europe	Forskningsparken	Outdoor	59.9437	10.7209	3	Aboveground	23/06 2017	2.37
SL335690	Oslo	Europe	Nydalen	Indoor	59.9494	10.7659	2	Underground	23/06 2017	3.78
SL335691	Oslo	Europe	Løren	Indoor	59.9301	10.7896	1	Underground	23/06 2017	2.87
SL335692	Oslo	Europe	Vestli	Indoor	59.972	10.9294	2	Underground	26/06 2017	2.04
SL335693	Oslo	Europe	Romsås	Indoor	59.9626	10.8925	2	Underground	26/06 2017	1.82
SL335694	Oslo	Europe	Carl Berners plass	Indoor	59.9257	10.7796	2	Underground	26/06 2017	2.31
SL335695	Oslo	Europe	Grønland	Indoor	59.9128	10.7601	7	Underground	26/06 2017	4.91
SL335696	Oslo	Europe	Jernbanetorget	Indoor	59.9123	10.7503	8	Underground	26/06 2017	8.74
SL335697	Oslo	Europe	Stortinget	Indoor	59.9134	10.7433	6	Underground	26/06 2017	2.2
SL335698	Oslo	Europe	Nationaltheateret	Indoor	59.9155	10.7321	7	Underground	26/06 2017	3.41
SL335699	Oslo	Europe	Montebello	Outdoor	59.9348	10.6664	1	Aboveground	26/06 2017	0.99
SL335700	Oslo	Europe	Ellingsrudåsen	Indoor	59.9365	10.9166	1	Underground	26/06 2017	1.19
SL335701	Oslo	Europe	Lindeberg	Indoor	59.9328	10.8817	1	Underground	26/06 2017	3.24
SL335702	Oslo	Europe	Helsfyr	Indoor	59.9126	10.8014	5	Underground	26/06 2017	5.9
SL335703	Oslo	Europe	Tøyen	Indoor	59.9156	10.7758	6	Underground	26/06 2017	6.06
SL335704	Oslo	Europe	Majorstua	Outdoor	59.9302	10.7147	6	Aboveground	26/06 2017	7.73
SL335705	Oslo	Europe	Forskningsparken	Outdoor	59.9437	10.7209	3	Aboveground	26/06 2017	2.18
SL335706	Oslo	Europe	Nydalen	Indoor	59.9494	10.7659	2	Underground	26/06 2017	3.64
SL335707	Oslo	Europe	Løren	Indoor	59.9301	10.7896	1	Underground	26/06 2017	0.89
SL335708	Oslo	Europe	Vestli	Indoor	59.972	10.9294	2	Underground	27/06 2017	2.16
SL335709	Oslo	Europe	Romsås	Indoor	59.9626	10.8925	2	Underground	27/06 2017	1.05
SL335710	Oslo	Europe	Carl Berners plass	Indoor	59.9257	10.7796	2	Underground	27/06 2017	1.16
SL335711	Oslo	Europe	Grønland	Indoor	59.9128	10.7601	7	Underground	27/06 2017	3.53
SL335712	Oslo	Europe	Jernbanetorget	Indoor	59.9123	10.7503	8	Underground	27/06 2017	8.7
SL335713	Oslo	Europe	Stortinget	Indoor	59.9134	10.7433	6	Underground	27/06 2017	2.92
SL335714	Oslo	Europe	Nationaltheateret	Indoor	59.9155	10.7321	7	Underground	27/06 2017	5.34
SL335715	Oslo	Europe	Montebello	Outdoor	59.9348	10.6664	1	Aboveground	27/06 2017	2.14
SL335716	Oslo	Europe	Ellingsrudåsen	Indoor	59.9365	10.9166	1	Underground	27/06 2017	3.22
SL335717	Oslo	Europe	Lindeberg	Indoor	59.9328	10.8817	1	Underground	27/06 2017	2.35
SL335718	Oslo	Europe	Helsfyr	Indoor	59.9126	10.8014	5	Underground	27/06 2017	3.44
SL335719	Oslo	Europe	Tøyen	Indoor	59.9156	10.7758	6	Underground	27/06 2017	5.25
SL335720	Oslo	Europe	Majorstua	Outdoor	59.9302	10.7147	6	Aboveground	27/06 2017	1.79
SL335721	Oslo	Europe	Forskningsparken	Outdoor	59.9437	10.7209	3	Aboveground	27/06 2017	1.15
SL335722	Oslo	Europe	Nydalen	Indoor	59.9494	10.7659	2	Underground	27/06 2017	3.83
SL335723	Oslo	Europe	Løren	Indoor	59.9301	10.7896	1	Underground	27/06 2017	1.02
SL335739	Denver	North America	Union Station	Indoor	39.7527	-105.002	8	Underground	23/06 2017	2.6
SL335742	Denver	North America	Boulder Junction	Indoor	40.0259	-105.251	1	Underground	22/06 2017	0
SL335743	Denver	North America	Boulder Junction	Indoor	40.0259	-105.251	1	Underground	22/06 2017	0.77
SL335744	Denver	North America	Boulder Junction	Indoor	40.0259	-105.251	1	Underground	22/06 2017	1.72
SL335745	Denver	North America	Boulder Junction	Indoor	40.0259	-105.251	1	Underground	22/06 2017	0.93
SL335746	Denver	North America	Boulder Junction	Indoor	40.0259	-105.251	1	Underground	22/06 2017	1.51
SL335747	Denver	North America	Denver Airport (DIA)	Outdoor	39.8501	-104.674	2	Aboveground	23/06 2017	17.3
SL335748	Denver	North America	Denver Airport (DIA)	Outdoor	39.8501	-104.674	2	Aboveground	23/06 2017	14.3
SL335749	Denver	North America	Train Cabin - Back wagon	Indoor	39.8501	-104.674	0	Aboveground	23/06 2017	3.02
SL335750	Denver	North America	Train Cabin - front wagon	Indoor	39.8501	-104.674	0	Aboveground	23/06 2017	0.51
SL335751	Denver	North America	Union Station	Outdoor	39.7527	-105.002	8	Aboveground	23/06 2017	10.7
SL335752	Denver	North America	Union Station	Outdoor	39.7527	-105.002	8	Aboveground	23/06 2017	14.7
SL335753	Denver	North America	Union Station	Indoor	39.7527	-105.002	8	Underground	23/06 2017	0
SL335755	Denver	North America	Union Station	Indoor	39.7527	-105.002	8	Underground	23/06 2017	3.85
SL335756	Denver	North America	Blake & 38th	Outdoor	39.7721	-104.972	1	Aboveground	27/06 2017	1.36
SL335757	Denver	North America	Union Station	Indoor	39.7527	-105.002	8	Underground	26/06 2017	3.3
SL335758	Denver	North America	Union Station	Indoor	39.7527	-105.002	8	Underground	26/06 2017	1.05
SL335759	Denver	North America	Union Station	Outdoor	39.7527	-105.002	8	Aboveground	26/06 2017	6.87
SL335760	Denver	North America	Union Station	Outdoor	39.7527	-105.002	8	Aboveground	26/06 2017	8.63
SL335761	Denver	North America	Union Station	Indoor	39.7527	-105.002	8	Aboveground	26/06 2017	3.19
SL335762	Denver	North America	Union Station	Indoor	39.7527	-105.002	8	Aboveground	26/06 2017	2.19
SL335763	Denver	North America	DIA	Indoor	39.8501	-104.674	2	Aboveground	27/06 2017	1.46
SL335764	Denver	North America	DIA	Indoor	39.8501	-104.674	2	Aboveground	27/06 2017	1.93
SL335765	Denver	North America	Boulder Central	Indoor	40.017	-105.276	1	Aboveground	27/06 2017	2.1
SL335766	Denver	North America	Boulder Central	Indoor	40.017	-105.276	1	Aboveground	27/06 2017	0.81
SL335767	Denver	North America	Boulder Central	Indoor	40.017	-105.276	1	Aboveground	27/06 2017	5.54
SL335768	Denver	North America	DIA	Outdoor	39.8501	-104.674	2	Aboveground	29/06 2017	4.21
SL335769	Denver	North America	DIA	Indoor	39.8501	-104.674	2	Aboveground	29/06 2017	4.89
SL335770	Denver	North America	DIA	Outdoor	39.8501	-104.674	2	Aboveground	29/06 2017	1.08
SL335771	Denver	North America	DIA	Outdoor	39.8501	-104.674	2	Aboveground	29/06 2017	1.42
SL342363	New York	North America	72nd St.	Indoor	40.7687	-73.9606	1	Underground	21/06 2017	12.2
SL342364	New York	North America	63rd St.	Indoor	40.7644	-73.9678	3	Underground	21/06 2017	6.79
SL342365	New York	North America	57th St.	Indoor	40.7642	-73.9795	3	Underground	21/06 2017	6.61
SL342366	New York	North America	68th St.	Indoor	40.7679	-73.964	1	Underground	21/06 2017	10.2
SL342367	New York	North America	77th St.	Indoor	40.7736	-73.9598	1	Underground	21/06 2017	15.2
SL342368	New York	North America	72nd St.	Indoor	40.7687	-73.9606	1	Underground	22/06 2017	5.42
SL342369	New York	North America	63rd St.	Indoor	40.7644	-73.9678	3	Underground	22/06 2017	3.92
SL342370	New York	North America	68th St.	Indoor	40.7679	-73.964	1	Underground	22/06 2017	4.8
SL342371	New York	North America	77th St.	Indoor	40.7736	-73.9598	1	Underground	22/06 2017	5.08
SL342372	New York	North America	59th St.	Indoor	40.7628	-73.9698	5	Underground	22/06 2017	3.8
SL342373	New York	North America	Grand Central 42nd St.	Indoor	40.7524	-73.9794	6	Aboveground	22/06 2017	7.42
SL342374	New York	North America	51st St.	Indoor	40.7571	-73.9741	2	Underground	22/06 2017	6.74
SL342375	New York	North America	33rd St.	Indoor	40.7474	-73.9875	1	Underground	22/06 2017	5.96
SL342376	New York	North America	86th St.	Indoor	40.7779	-73.954	3	Underground	22/06 2017	11.3
SL342377	New York	North America	96th St.	Indoor	40.7859	-73.9531	1	Underground	22/06 2017	7
SL342378	New York	North America	28th St.	Indoor	40.7474	-73.9942	1	Underground	22/06 2017	11.2
SL342379	New York	North America	68th St.	Indoor	40.7679	-73.964	1	Underground	23/06 2017	3.48
SL342380	New York	North America	57th St.	Indoor	40.7654	-73.9799	3	Underground	23/06 2017	3
SL342381	New York	North America	77th St.	Indoor	40.7737	-73.9598	1	Underground	23/06 2017	3.98
SL342382	New York	North America	59th St.	Indoor	40.7627	-73.9678	5	Underground	23/06 2017	3.44
SL342383	New York	North America	Grand Central 42nd St.	Indoor	40.7524	-73.9794	6	Aboveground	23/06 2017	8.8
SL342384	New York	North America	Time Square 42nd St.	Indoor	40.7553	-73.9891	11	Underground	23/06 2017	3.5
SL342385	New York	North America	51st St.	Indoor	40.7571	-73.9741	2	Underground	23/06 2017	4.82
SL342386	New York	North America	33rd St.	Indoor	40.7474	-73.9875	1	Underground	23/06 2017	5.74
SL342387	New York	North America	Union Square 14th St.	Indoor	40.7344	-73.9899	7	Underground	23/06 2017	6.78
SL342388	New York	North America	34th St. Herald Sq.	Indoor	40.7494	-73.9879	9	Underground	23/06 2017	4.48
SL342389	New York	North America	86th St.	Indoor	40.7779	-73.954	3	Underground	23/06 2017	5.34
SL342390	New York	North America	Canal St.	Indoor	40.7219	-74.0052	7	Underground	23/06 2017	3.64
SL342391	New York	North America	28th St.	Indoor	40.7474	-73.9942	1	Underground	23/06 2017	4.88
SL342401	London	Europe	Vauxhall	Indoor	51.5245	-0.1381	3	Underground	18/08 2017	3.82
SL342402	London	Europe	Brixton	Indoor	51.5277	-0.13303	2	Underground	18/08 2017	7.24
SL342403	London	Europe	Warren Street	Indoor	51.5306	-0.12399	3	Underground	18/08 2017	4.36
SL342404	London	Europe	Euston	Indoor	51.545	-0.10752	6	Underground	18/08 2017	9.1
SL342405	London	Europe	Kings Cross St Pancras	Indoor	51.565	-0.10543	14	Underground	18/08 2017	10.2
SL342406	London	Europe	Highbury & Islington	Indoor	51.5152	-0.14119	2	Underground	18/08 2017	4.82
SL342407	London	Europe	Finsbury Park	Indoor	51.5067	-0.14276	6	Underground	18/08 2017	5.28
SL342408	London	Europe	Oxford Circus	Indoor	51.4891	-0.133037	5	Underground	18/08 2017	5.52
SL342409	London	Europe	Green Park	Indoor	51.486	-0.12369	5	Underground	18/08 2017	5.28
SL342410	London	Europe	Pimlico	Indoor	51.4624	-0.115421	1	Underground	18/08 2017	3.14
SL342411	London	Europe	Vauxhall	Indoor	51.565	-0.10543	3	Underground	21/08 2017	2.98
SL342412	London	Europe	Brixton	Indoor	51.545	-0.10752	2	Underground	21/08 2017	4.9
SL342413	London	Europe	Finsbury Park	Indoor	51.5306	-0.12399	6	Underground	21/08 2017	6.52
SL342414	London	Europe	Highbury & Islington	Indoor	51.5277	-0.13303	2	Underground	21/08 2017	4.68
SL342415	London	Europe	Kings Cross St Pancras	Indoor	51.5245	-0.1381	14	Underground	21/08 2017	9.48
SL342416	London	Europe	Euston	Indoor	51.4624	-0.115421	6	Underground	21/08 2017	7.28
SL342417	London	Europe	Warren Street	Indoor	51.486	-0.12369	3	Underground	21/08 2017	3.78
SL342418	London	Europe	Brixton	Indoor	51.4891	-0.133037	2	Underground	21/08 2017	5.58
SL342419	London	Europe	Vauxhall	Indoor	51.5067	-0.14276	3	Underground	21/08 2017	2.94
SL342420	London	Europe	Pimlico	Indoor	51.5152	-0.14119	1	Underground	21/08 2017	3.26
SL342421	London	Europe	Green Park	Indoor	51.565	-0.10543	5	Underground	23/07 2017	3.32
SL342422	London	Europe	Oxford Circus	Indoor	51.545	-0.10752	5	Underground	23/07 2017	3.9
SL342423	London	Europe	Finsbury Park	Indoor	51.5306	-0.12399	6	Underground	23/07 2017	2.8
SL342424	London	Europe	Highbury & Islington	Indoor	51.5277	-0.13303	2	Underground	23/07 2017	4.36
SL342425	London	Europe	Kings Cross St Pancras	Indoor	51.5245	-0.1381	14	Underground	23/07 2017	10.6
SL342426	London	Europe	Euston	Indoor	51.4624	-0.115421	6	Underground	23/07 2017	6.66
SL342427	London	Europe	Warren Street	Indoor	51.486	-0.12369	3	Underground	23/07 2017	5.76
SL342428	London	Europe	Brixton	Indoor	51.4891	-0.133037	2	Underground	23/07 2017	5.78
SL342429	London	Europe	Vauxhall	Indoor	51.5067	-0.14276	3	Underground	23/07 2017	3.16
SL342430	London	Europe	Pimlico	Indoor	51.5152	-0.14119	1	Underground	23/07 2017	1.58
SL342439	Stockholm	Europe	Skanstull	Indoor	59.1956	18.0144	3	Underground	26/09 2017	18
SL342440	Stockholm	Europe	Fridhemsplan	Indoor	59.1828	18.0433	5	Underground	26/09 2017	8.22
SL342441	Stockholm	Europe	Fridhemsplan	Indoor	59.1852	18.0424	5	Underground	26/09 2017	3.22
SL342442	Stockholm	Europe	Skanstull	Indoor	59.191	18.0419	3	Underground	26/09 2017	5.14
SL342443	Stockholm	Europe	Medborgarplatsen	Indoor	59.1951	18.0333	3	Underground	26/09 2017	5.22
SL342444	Stockholm	Europe	Slussen	Indoor	59.2045	18.0417	6	Underground	26/09 2017	13.3
SL342445	Stockholm	Europe	T-centralen	Indoor	59.2155	18.0314	9	Underground	26/09 2017	13.5
SL342446	Stockholm	Europe	Tekniska hogskolan	Indoor	59.2328	18.023	3	Underground	26/09 2017	5.3
SL342447	Stockholm	Europe	Universitetet	Indoor	59.2328	18.023	1	Underground	27/09 2017	27.8
SL342448	Stockholm	Europe	Danderyd	Indoor	59.2155	18.0314	2	Underground	27/09 2017	6.64
SL342449	Stockholm	Europe	Danderyd	Indoor	59.2045	18.0417	2	Underground	27/09 2017	9.2
SL342450	Stockholm	Europe	Universitetet	Indoor	59.1951	18.0333	1	Underground	27/09 2017	2.64
SL342451	Stockholm	Europe	Tekniska hogskolan	Indoor	59.191	18.0419	3	Underground	27/09 2017	5.66
SL342452	Stockholm	Europe	T-centralen	Indoor	59.1852	18.0424	9	Underground	27/09 2017	7.4
SL342453	Stockholm	Europe	Slussen	Indoor	59.1828	18.0433	6	Underground	27/09 2017	4.2
SL342454	Stockholm	Europe	Medborgarplatsen	Indoor	59.1956	18.0144	3	Underground	27/09 2017	6.86
SL342455	Stockholm	Europe	Skanstull	Indoor	59.1956	18.0144	3	Underground	28/09 2017	6.54
SL342456	Stockholm	Europe	Fridhemsplan	Indoor	59.1828	18.0433	5	Underground	28/09 2017	4.74
SL342457	Stockholm	Europe	Fridhemsplan	Indoor	59.1852	18.0424	5	Underground	28/09 2017	2.66
SL342458	Stockholm	Europe	Skanstull	Indoor	59.191	18.0419	3	Underground	28/09 2017	6.64
SL342516	Stockholm	Europe	Medborgarplatsen	Indoor	59.1951	18.0333	3	Underground	28/09 2017	6.26
SL342517	Stockholm	Europe	Slussen	Indoor	59.2045	18.0417	6	Underground	28/09 2017	5.94
SL342518	Stockholm	Europe	T-centralen	Indoor	59.2155	18.0314	9	Underground	28/09 2017	6.28
SL342519	Stockholm	Europe	Tekniska hogskolan	Indoor	59.2328	18.023	3	Underground	28/09 2017	2.32
SL342520	Stockholm	Europe	Universitetet	Indoor	59.1951	18.0333	1	Underground	28/09 2017	1.78
SL342521	Stockholm	Europe	Danderyd	Indoor	59.2155	18.0314	2	Underground	28/09 2017	3.26
SL335732	Negative Control	Negative Control	Lab blank	NA	NA	NA	NA	NA	NA	2.6
SL335733	Negative Control	Negative Control	Lab blank	NA	NA	NA	NA	NA	NA	0.8
SL335734	Negative Control	Negative Control	Reagents blank	NA	NA	NA	NA	NA	NA	Not detected by Qubit
SL335735	Negative Control	Negative Control	Reagents blank	NA	NA	NA	NA	NA	NA	Not detected by Qubit
SL335736	Negative Control	Negative Control	Field blank Oslo	NA	NA	NA	NA	NA	NA	Not detected by Qubit
SL335737	Negative Control	Negative Control	Field blank Oslo	NA	NA	NA	NA	NA	NA	Not detected by Qubit
SL335738	Negative Control	Negative Control	Field blank Denver	NA	NA	NA	NA	NA	NA	Not detected by Qubit
SL335754	Negative Control	Negative Control	Field blank Denver	NA	NA	NA	NA	NA	NA	Not detected by Qubit
aPlease refer to Materials and Methods for description of negative controls.
bNA: not applicable.
cPlease refer to Materials and Methods for criteria to determine the number of train line serving a station.
