# Supplementary material for: Characterization of the public transit air microbiome and resistome reveals geographical specificity
Source: Microbiome. 2021 May 26;9:112. doi: 10.1186/s40168-021-01044-7 (PMC8157753; doi:10.1186/s40168-021-01044-7)
Supplement: Supplementary file 14 — Additional file 14: Table S7. Source resistome data used in public transit resistomes sourcetracking analysis. [file 40168_2021_1044_MOESM14_ESM.xlsx]

## Sheet: Sheet1
Additional File 14: Table S7. Source resistome data used in public transit resistomes sourcetracking analysis.
Source sample	SRA study	Source	Ecotype	Location
ERR260184	ERP002469	NCBI_SRA	Human Gut	Sweden
ERR260249	ERP002469	NCBI_SRA	Human Gut	Sweden
ERR260252	ERP002469	NCBI_SRA	Human Gut	Sweden
ERR260257	ERP002469	NCBI_SRA	Human Gut	Sweden
ERR260258	ERP002469	NCBI_SRA	Human Gut	Sweden
ERR260268	ERP002469	NCBI_SRA	Human Gut	Sweden
ERR260272	ERP002469	NCBI_SRA	Human Gut	Sweden
ERR260274	ERP002469	NCBI_SRA	Human Gut	Sweden
ERR2840888	ERP110930	NCBI_SRA	Human Gut	USA
ERR2840889	ERP110930	NCBI_SRA	Human Gut	USA
ERR2840890	ERP110930	NCBI_SRA	Human Gut	USA
ERR2840891	ERP110930	NCBI_SRA	Human Gut	USA
ERR2840892	ERP110930	NCBI_SRA	Human Gut	USA
ERR2840893	ERP110930	NCBI_SRA	Human Gut	USA
ERR2840894	ERP110930	NCBI_SRA	Human Gut	USA
ERR2840895	ERP110930	NCBI_SRA	Human Gut	USA
ERR527059	ERP005860	NCBI_SRA	Human Gut	China
ERR527067	ERP005860	NCBI_SRA	Human Gut	China
ERR527069	ERP005860	NCBI_SRA	Human Gut	China
ERR527070	ERP005860	NCBI_SRA	Human Gut	China
ERR527071	ERP005860	NCBI_SRA	Human Gut	China
ERR527085	ERP005860	NCBI_SRA	Human Gut	China
ERR527094	ERP005860	NCBI_SRA	Human Gut	China
ERR527109	ERP005860	NCBI_SRA	Human Gut	China
SRR402991	SRP010637	NCBI_SRA	Human Oral	China
SRR5892210	SRP114751	NCBI_SRA	Human Oral	Denmark
SRR5892211	SRP114751	NCBI_SRA	Human Oral	Denmark
SRR5892212	SRP114751	NCBI_SRA	Human Oral	Denmark
SRR5892213	SRP114751	NCBI_SRA	Human Oral	Denmark
SRR5892214	SRP114751	NCBI_SRA	Human Oral	Denmark
SRR5892215	SRP114751	NCBI_SRA	Human Oral	Denmark
SRR5892216	SRP114751	NCBI_SRA	Human Oral	Denmark
SRR5892217	SRP114751	NCBI_SRA	Human Oral	Denmark
SRR7448290	SRP151559	NCBI_SRA	Human Oral	USA
SRR7448291	SRP151559	NCBI_SRA	Human Oral	USA
SRR7448292	SRP151559	NCBI_SRA	Human Oral	USA
SRR7448293	SRP151559	NCBI_SRA	Human Oral	USA
SRR7448294	SRP151559	NCBI_SRA	Human Oral	USA
SRR7448295	SRP151559	NCBI_SRA	Human Oral	USA
SRR7448296	SRP151559	NCBI_SRA	Human Oral	USA
SRR7448297	SRP151559	NCBI_SRA	Human Oral	USA
SRR7448298	SRP151559	NCBI_SRA	Human Oral	USA
SRR7448299	SRP151559	NCBI_SRA	Human Oral	USA
SRR7609835	SRP155460	NCBI_SRA	Human Oral	China
SRR7609839	SRP155460	NCBI_SRA	Human Oral	China
SRR7609840	SRP155460	NCBI_SRA	Human Oral	China
SRR7609841	SRP155460	NCBI_SRA	Human Oral	China
SRR7609842	SRP155460	NCBI_SRA	Human Oral	China
SRR1620013	SRP002480	NCBI_SRA	Human Skin	USA
SRR1620014	SRP002480	NCBI_SRA	Human Skin	USA
SRR1620021	SRP002480	NCBI_SRA	Human Skin	USA
SRR1620022	SRP002480	NCBI_SRA	Human Skin	USA
SRR1620023	SRP002480	NCBI_SRA	Human Skin	USA
SRR1620993	SRP002480	NCBI_SRA	Human Skin	USA
SRR1620994	SRP002480	NCBI_SRA	Human Skin	USA
SRR1620997	SRP002480	NCBI_SRA	Human Skin	USA
SRR2005709	SRP057859	NCBI_SRA	Human Skin	Italy
SRR2005710	SRP057859	NCBI_SRA	Human Skin	Italy
SRR2005715	SRP057859	NCBI_SRA	Human Skin	Italy
SRR2005716	SRP057859	NCBI_SRA	Human Skin	Italy
SRR2005719	SRP057859	NCBI_SRA	Human Skin	Italy
SRR2005721	SRP057859	NCBI_SRA	Human Skin	Italy
SRR2005722	SRP057859	NCBI_SRA	Human Skin	Italy
SRR2005727	SRP057859	NCBI_SRA	Human Skin	Italy
SRR6145058	SRP119528	NCBI_SRA	Human Skin	Hong Kong
SRR6145059	SRP119528	NCBI_SRA	Human Skin	Hong Kong
SRR6145060	SRP119528	NCBI_SRA	Human Skin	Hong Kong
SRR6145061	SRP119528	NCBI_SRA	Human Skin	Hong Kong
SRR6145062	SRP119528	NCBI_SRA	Human Skin	Hong Kong
SRR6145063	SRP119528	NCBI_SRA	Human Skin	Hong Kong
SRR6145064	SRP119528	NCBI_SRA	Human Skin	Hong Kong
SRR6145065	SRP119528	NCBI_SRA	Human Skin	Hong Kong
ERR598981	PRJEB1787	NCBI_SRA	Marine	South pacific ocean
ERR599018	PRJEB1787	NCBI_SRA	Marine	India ocean
ERR599046	PRJEB1787	NCBI_SRA	Marine	South atlantic ocean
ERR599063	PRJEB1787	NCBI_SRA	Marine	South pacific ocean
ERR599113	PRJEB1787	NCBI_SRA	Marine	South pacific ocean
ERR599140	PRJEB1787	NCBI_SRA	Marine	Mediterranean sea
ERR599149	PRJEB1787	NCBI_SRA	Marine	South atlantic ocean
ERR599155	PRJEB1787	NCBI_SRA	Marine	Red Sea and Gulf of Aden
ERR770961	PRJEB8682	NCBI_SRA	Marine	North Atlantic Ocean
ERR770995	PRJEB8682	NCBI_SRA	Marine	Red Sea
ERR771040	PRJEB8682	NCBI_SRA	Marine	North Sea
ERR771042	PRJEB8682	NCBI_SRA	Marine	North Sea
ERR771046	PRJEB8682	NCBI_SRA	Marine	Greenland Sea
ERR771052	PRJEB8682	NCBI_SRA	Marine	North Atlantic Ocean
ERR771053	PRJEB8682	NCBI_SRA	Marine	Skaggerak
ERR771054	PRJEB8682	NCBI_SRA	Marine	Skaggerak
ERR771056	PRJEB8682	NCBI_SRA	Marine	Bay of Biscay
SRR2134631	SRP061803	NCBI_SRA	Marine	Hong Kong
SRR2134632	SRP061803	NCBI_SRA	Marine	Hong Kong
SRR2134633	SRP061803	NCBI_SRA	Marine	Hong Kong
SRR2134634	SRP061803	NCBI_SRA	Marine	Hong Kong
SRR2134636	SRP061803	NCBI_SRA	Marine	Hong Kong
SRR2134637	SRP061803	NCBI_SRA	Marine	Hong Kong
SRR2134639	SRP061803	NCBI_SRA	Marine	Hong Kong
SRR2134640	SRP061803	NCBI_SRA	Marine	Hong Kong
SRR2134641	SRP061803	NCBI_SRA	Marine	Hong Kong
SRR2134642	SRP061803	NCBI_SRA	Marine	Hong Kong
SRR2134643	SRP061803	NCBI_SRA	Marine	Hong Kong
SRR2134644	SRP061803	NCBI_SRA	Marine	Hong Kong
SRR7245658	SRP149475	NCBI_SRA	Marine	USA
SRR7244169	SRP149475	NCBI_SRA	Marine	USA
4563763.3 4563764.3		MGRAST	Animal Feces	USA
4563765.3 4563766.3		MGRAST	Animal Feces	USA
4563767.3 4563768.3		MGRAST	Animal Feces	USA
4563769.3 4563770.3		MGRAST	Animal Feces	USA
4563775.3 4563776.3		MGRAST	Animal Feces	USA
4563777.3 4563778.3		MGRAST	Animal Feces	USA
4563779.3 4563780.3		MGRAST	Animal Feces	USA
4563781.3 4563782.3		MGRAST	Animal Feces	USA
ERR1135190	ERP013165	NCBI_SRA	Animal Feces	France
ERR1135229	ERP013165	NCBI_SRA	Animal Feces	France
ERR1135242	ERP013165	NCBI_SRA	Animal Feces	France
ERR1135244	ERP013165	NCBI_SRA	Animal Feces	France
ERR1135285	ERP013165	NCBI_SRA	Animal Feces	Denmark
ERR1135286	ERP013165	NCBI_SRA	Animal Feces	Denmark
ERR1135308	ERP013165	NCBI_SRA	Animal Feces	Denmark
ERR1135334	ERP013165	NCBI_SRA	Animal Feces	Denmark
ERR1135408	ERP013165	NCBI_SRA	Animal Feces	China
ERR1135410	ERP013165	NCBI_SRA	Animal Feces	China
ERR1135417	ERP013165	NCBI_SRA	Animal Feces	China
ERR1135418	ERP013166	NCBI_SRA	Animal Feces	China
ERR1135419	ERP013165	NCBI_SRA	Animal Feces	China
ERR1135420	ERP013165	NCBI_SRA	Animal Feces	China
ERR1135424	ERP013166	NCBI_SRA	Animal Feces	China
ERR1135425	ERP013167	NCBI_SRA	Animal Feces	China
4.4778e+06		MGRAST	Soil	Antarctica
4.4778e+06		MGRAST	Soil	Kansas
4.47781e+06		MGRAST	Soil	California
4.47781e+06		MGRAST	Soil	Peru
4.47787e+06		MGRAST	Soil	New Mexico
4.47787e+06		MGRAST	Soil	New Mexico
4.47787e+06		MGRAST	Soil	USA
4.47788e+06		MGRAST	Soil	Argentina
4.47788e+06		MGRAST	Soil	USA
4.47788e+06		MGRAST	Soil	South Carolina
4.4779e+06		MGRAST	Soil	North Carolina
4.4779e+06		MGRAST	Soil	Antarctica
4.4779e+06		MGRAST	Soil	Antarctica
4.4779e+06		MGRAST	Soil	Antarctica
4.4779e+06		MGRAST	Soil	Antarctica
4.4779e+06		MGRAST	Soil	Antarctica
SRR1190306	SRP039858	NCBI_SRA	Soil	Guangdong, China
SRR1190308	SRP039858	NCBI_SRA	Soil	Guangdong, China
SRR1190311	SRP039858	NCBI_SRA	Soil	Zhejiang, China
SRR1190316	SRP039858	NCBI_SRA	Soil	Zhejiang, China
SRR1190334	SRP039858	NCBI_SRA	Soil	Jiangxi, China
SRR1190336	SRP039858	NCBI_SRA	Soil	Jiangxi, China
SRR1190349	SRP039858	NCBI_SRA	Soil	Hunan, China
SRR1190350	SRP039858	NCBI_SRA	Soil	Hunan, China
SRR1190383	SRP039858	NCBI_SRA	Soil	Hunan, China
SRR1190384	SRP039858	NCBI_SRA	Soil	Hunan, China
SRR350692	SRP008676_SRP008734	NCBI_SRA	Soil	USA
SRR350919	SRP008676_SRP008734	NCBI_SRA	Soil	USA
SRR350921	SRP008676_SRP008734	NCBI_SRA	Soil	USA
SRR351474	SRP008676_SRP008734	NCBI_SRA	Soil	USA
ERR977409	ERP011345	NCBI_SRA	Wastewater Activated Sludge	Denmark
ERR977412	ERP011345	NCBI_SRA	Wastewater Activated Sludge	Austria
ERR977413	ERP011345	NCBI_SRA	Wastewater Activated Sludge	Austria
ERR977414	ERP011345	NCBI_SRA	Wastewater Activated Sludge	Austria
ERR977415	ERP011345	NCBI_SRA	Wastewater Activated Sludge	Austria
ERR977423	ERP011345	NCBI_SRA	Wastewater Activated Sludge	Denmark
ERR977424	ERP011345	NCBI_SRA	Wastewater Activated Sludge	Denmark
ERR977425	ERP011345	NCBI_SRA	Wastewater Activated Sludge	Denmark
SRR2043635	SRP058816	NCBI_SRA	Wastewater Activated Sludge	Hong Kong
SRR2043636	SRP058816	NCBI_SRA	Wastewater Activated Sludge	Hong Kong
SRR2043637	SRP058816	NCBI_SRA	Wastewater Activated Sludge	Hong Kong
SRR2043638	SRP058816	NCBI_SRA	Wastewater Activated Sludge	Hong Kong
SRR2043639	SRP058816	NCBI_SRA	Wastewater Activated Sludge	Hong Kong
SRR2043640	SRP058816	NCBI_SRA	Wastewater Activated Sludge	Hong Kong
SRR2043641	SRP058816	NCBI_SRA	Wastewater Activated Sludge	Hong Kong
SRR2043642	SRP058816	NCBI_SRA	Wastewater Activated Sludge	Hong Kong
SRR2043643	SRP058816	NCBI_SRA	Wastewater Activated Sludge	Hong Kong
SRR5570991	SRP107015	NCBI_SRA	Wastewater Activated Sludge	USA
SRR5570992	SRP107015	NCBI_SRA	Wastewater Activated Sludge	USA
SRR5570993	SRP107015	NCBI_SRA	Wastewater Activated Sludge	USA
SRR5570994	SRP107015	NCBI_SRA	Wastewater Activated Sludge	USA
SRR5570995	SRP107015	NCBI_SRA	Wastewater Activated Sludge	USA
SRR5571008	SRP107015	NCBI_SRA	Wastewater Activated Sludge	USA
SRR5571009	SRP107015	NCBI_SRA	Wastewater Activated Sludge	USA
SRR5571010	SRP107015	NCBI_SRA	Wastewater Activated Sludge	USA
